# Supplementary material for: DNA methylation and body mass index from birth to adolescence: meta-analyses of epigenome-wide association studies
Source: Genome Med. 2020 Nov 25;12:105. doi: 10.1186/s13073-020-00810-w (PMC7687793; doi:10.1186/s13073-020-00810-w)
Supplement: Supplementary file 1 — Additional file 1: Table S1A-D. Characteristics of the participating studies in the main meta-analyses. [file 13073_2020_810_MOESM1_ESM.xlsx]

## Sheet: Table S1A
Table S1A. Characteristics of the studies in the main meta-analysis for the longitudinal association betweenDNA methylation in cord blood and BMI in early childhood (2-5 years).
Study	Genomic inflation factor (lambda)	N total	N normal weight*	N overweight and obesity*	% overweight and obesity**	BMI (kg/m2)	Maternal age (years)	N Maternal education (definition as in cohort) (%)	N Maternal smoking (%)	Maternal pre-pregnancy BMI (kg/m2)	Child ancestry (%)	Gestational age at birth (weeks)	N Parity (%)	N Girls (%)	Child age at measurement (years)
ALSPAC	1.28	99	81	18	18.2	16.6 ± 1.5	29.4 ± 4.5	81 (81.8) low 18 (18.2) high	85 (85.9) no smoking 14 (14.1) any smoking	23.2 ± 3.4	European	39.7 ± 1.6	55 (55.6) nulliparity 44 (44.4) multiparity	50 (50.5)	4.0 ± 0.3
CHAMACOS	1.04	194	105	89	45.9	18.0 ± 3.1	25.3 ± 4.8	82 (42.3) low 70 (36.1) medium 42 (21.6) high	184 (94.8) no smoking 10 (5.2) any smoking	27.1 ± 5.1	Mexican American	39.1 ± 1.4	69 (35.6) nulliparity 125 (64.4) multiparity	102 (52.6)	5.0 ± 0.2
GECKO	1.32	137	108	15	12.2	15.9 ± 1.4	30.6 ± 4.0	90 (65.7) low 47 (34.3) high	83 (60.6) no smoking 54 (39.4) any smoking	24.3 ± 4.5	European	39.7 ± 1.2	43 (31.4) nulliparity 94 (68..6) multiparity	71 (51.8)	3.9 ± 0.1
Generation R	0.94	789	641	71	10	15.9 ± 1.3	31.6 ± 4.1	280 (35.5) low 509 (64.5) high	603 (76.4) no smoking 186 (23.6) any smoking	24.4 ± 4.2	European	40.2 ± 1.4	470 (59.6) nulliparity 319 (40.4) multiparity	381 (48.3)	3.5 ± 0.5
Healthy Start	1.09	87	64	7	9.9	16.1 ± 1.7	26.7 ± 6.4	30 (34.5) low 57 (65.5) high	79 (90.8) no smoking 8 (9.2) any smoking	26.1 ± 6.6	37 Non-Hispanic white (42.5) 20 Hispanic (23.0) 21 non-Hispanic African American (24.1) 9 other ancestry (10.3)	39.1 ± 1.3	54 (62.1) nulliparity 33 (37.9) multiparity	53 (60.9)	2.4 ± 0.4
INMA	1.25	176	140	34	19.8	16.1 ± 1.5	31.9 ± 4.1	43 (24.4) low 78 (44.3) medium 55 (31.3) high	133 (75.6) no smoking 43 (24.4) any smoking	24.6 ± 5.2	European	39.8 ± 1.3	91 (51.7) nulliparity 85 (48.3) multiparity	89 (50.6)	4.4 ± 0.2
IOW F2	1.11	58	47	11	19.0	16.9 ± 3.0	23.0 ± 1.6	1 (1.7) none-low 17 (29.3) low 11 (19.0) low-medium 26 (44.8) medium 3 (5.2) high	34 (58.6) no smoking 24 (41.4) any smoking	28.6 ± 6.0	European	40.0 ± 1.3	40 (69.0) nulliparity 18 (31.0) multiparity	32 (55.2)	3.0 ± 0.0
MoBa1	0.93	724	508	105	17.1	16.1 ± 1.6	30.1 ± 4.3	52 (7.2) low 225 (31.1) low-medium 331 (45.7) medium 116 (16.0) high	524 (72.4) never/former smoker 107 (14.8) stopped early in pregnancy 93 (12.8) continued in pregnancy	24.1 ± 4.2	European	39.9 ± 1.5	294 (40.6) nulliparity 430 (59.4) multiparity	340 (47.0)	3.0 ± 0.1
MoBa2	1.04	303	269	34	11.2	16.0 ± 1.5	30.2 ± 4.4	61 (20.1) low 47 (15.5) low-medium 131 (43.2) medium 64 (21.1) high	229 (75.6) no smoking 74 (24.4) any smoking	23.4 ± 5.6	European	39.4 ± 1.7	139 (45.9) nulliparity 164 (54.1) multiparity	146 (48.2)	3.0 ± 0.1
NEST black	0.90	112	72	31	30.1	17 ± 3.0	26.8 ± 6.0	57 (50.9) low 43 (38.4) medium 12 (10.7) high	68 (60.7) no smoking 44 (39.3) any smoking	30.0 ± 9.7	African American	38.7 ± 1.9	22 (19.6) nulliparity 90 (80.4) multiparity	57 (50.9)	4.4 ± 0.6
NEST white	0.92	103	76	14	15.6	16 ± 2.1	31.4 ± 5.8	14 (13.6) low 19 (18.4) medium 70 (68.0) high	80 (77.7) no smoking 23 (22.3) any smoking	24.5 ± 6.4	European	39.1 ± 1.8	40 (38.8) nulliparity 63 (61.2) multiparity	55 (53.4)	4.2 ± 0.9
PREDO	0.95	221	205	16	7.2	16.0 ± 1.3	33.5 ± 5.7	8 (3.6) low 86 (38.9) low-medium 50 (22.6) medium 77 (34.8) high	213 (96.4) no smoking 8 (3.6) any smoking	26.6 ± 6.4	European	39.8 ± 1.6	65 (29.4) nulliparity 156 (70.6) multiparity	111 (50.2)	3.3 ± 0.7
Project Viva	0.82	292	222	46	17.2	16.4 ± 1.5	33.1 ± 4.5	71 (24.3) low 221 (75.7) high	267 (91.4) no smoking 25 (8.6) any smoking	23.8 ± 4.2	European	40.0 ± 1.2	136 (46.6) nulliparity 156 (53.4) multiparity	145 (49.7)	3.3 ± 0.3
N total		3295	2538	491
Results are presented as mean ± SD or N (%).
* Normal weight, overweight and obesity were defined using the Cole IOTF-standard (Cole TJ, Green PJ. Smoothing reference centile curves: the LMS method and penalized likelihood. Stat Med. 1992;11(10):1305-19. Cole TJ, Bellizzi MC, Flegal KM, Dietz WH. Establishing a standard definition for child overweight and obesity worldwide: international survey. BMJ. 2000;320(7244):1240-3.)
** The percentage of children with overweight and obesity is derived from the sample after excluding underweight children.

## Sheet: Table S1B
Table S1B. Characteristics of the studies in the main meta-analysis for the longitudinal association betweenDNA methylation in cord blood and BMI in late childhood (5-10 years).
Study	Genomic inflation factor (lambda)	N total	N normal weight*	N overweight and obesity*	% overweight and obesity**	BMI (kg/m2)	Maternal age (years)	N Maternal education (%)	N Maternal smoking (%)	Maternal pre-pregnancy BMI (kg/m2)	Child ancestry (%)	Gestational age at birth (weeks)	N Parity (%)	N Girls (%)	Child age at measurement (years)
ALSPAC	1.00	661	504	114	18.4	17.8 ± 2.6	29.9 ± 4.3	508 (76.9) low 153 (23.1) high	580 (87.7) no smoking 81 (12.3) any smoking	22.8 ± 3.6	European	39.6 ± 1.5	308 (46.6) nulliparity 353 (53.4) multiparity	342 (51.7)	9.7 ± 0.4
CHAMACOS	0.94	182	76	106	58.2	21.1 ± 4.7	25.5 ± 4.7	77 (42.3) low 67 (36.8) medium 38 (20.9) high	175 (96.2) no smoking 7 (3.8) any smoking	27.3 ± 5.0	Mexican American	39.1 ± 1.4	63 (34.6) nulliparity 119 (65.4) multiparity	96 (52.7)	9.1 ± 0.2
CHS	1.07	197	136	48	35.3	16.5 ± 2.2	29.6 ± 5.5	65 (33.0) low 71 (36.0) medium 61 (31.0) high	184 (93.4) no smoking 13 (6.6) any smoking	NA	11 Asian (5.6) 108 Hispanic white (54.8) 64 non-Hispanic white (32.5) 14 other (7.1)	40.1 ± 1.5	64 (32.5) nulliparity 133 (67.5) multiparity	120 (60.9)	6.4 ± 0.6
GECKO	0.92	203	165	30	15.4	16.2 ± 1.7	30.5 ± 4.2	133 (65.5) low 70 (34.5) high	109 (53.7) no smoking 94 (46.3) any smoking	24.3 ± 4.6	European	39.7 ± 1.2	71 (35.0) nulliparity 132 (65.0) multiparity	104 (51.2)	5.9 ± 0.4
Generation R	0.98	687	565	83	12.8	16.8 ± 2.1	31.8 ± 3.9	227 (33.0) low 460 (67.0) high	545 (79.3) no smoking 142 (20.7) any smoking	24.4 ± 4.2	European	40.3 ± 1.3	418 (60.8) nulliparity 269 (39.2) multiparity	340 (49.5)	8.8 ± 1.6
GOYA	1.27	539	491	48	8.9	15.7 ± 4.7	29.5 ± 4.1	52 (9.6) low 180 (33.4) medium 307 (57.0) high	420 (77.9) no smoking 119 (22.1) any smoking	23.4 ± 4.0	European	40.2 ± 1.4	245 (45.5) nulliparity 294 (54.5) multiparity	271 (50.3)	7.0 ± 0.3
INMAb	1.25	168	115	52	31	16.8 ± 2.4	31.9 ± 4.2	40 (23.8) low 77 (45.8) medium 51 (30.4) high	126 (75.0) no smoking 42 (25.0) any smoking	24.4 ± 5.1	European	39.8 ± 1.3	86 (51.2) nulliparity 82 (48.8) multiparity	83 (49.4)	6.8 ± 0.4
MoBa1	1.18	690	520	92	15	15.9 ± 1.8	30.0 ± 4.3	39 (5.7) low 223 (32.3) low-medium 317 (45.9) medium 111 (16.1) high	517 (74.9) never/former smoker 94 (13.6) stopped early in pregnancy 79 (11.4) continued during pregnancy	24.0 ± 4.2	European	40.0 ± 1.5	292 (42.3) nulliparity 398 (57.7) multiparity	316 (45.8)	7.1 ± 0.1
MoBa2	1.34	367	322	45	12.3	16.0 ± 2.5	30.4 ± 4.3	66 (18.0) low 62 (16.9) low-medium 155 (42.2) medium 84 (22.9) high	276 (75.2) no smoking 91 (24.8) any smoking	23.6 ± 6.0	European	39.3 ± 1.7	147 (40.1) nulliparity 220 (59.9) multiparity	180 (49.0)	7.0 ± 0.1
NEST black	0.91	97	55	38	40.9	18.3 ± 4.6	27.2 ± 6.1	48 (49.5) low 36 (37.1) medium 13 (13.4) high	57 (58.8) no smoking 40 (41.2) any smoking	29.3 ± 9.5	African American	38.7 ± 1.9	18 (18.6) nulliparity 79 (81.4) multiparity	53 (54.6)	7.1 ± 1.0
NEST white	1.15	72	54	12	18.2	16.4 ± 2.6	31.5 ± 5.5	9 (12.5) low 12 (16.7) medium 51 (70.8) high	55 (76.4) no smoking 17 (23.6) any smoking	24.4 ± 6.7	European	39.2 ± 1.9	27 (37.5) nulliparity 45 (62.5) multiparity	40 (55.6)	7.1 ± 1.0
Project Viva	0.86	270	213	39	15.5	16.5 ± 2.0	33.3 ± 4.3	60 (22.2) low 210 (77.8) high	251 (93.0) no smoking 19 (7.0) any smoking	23.8 ± 4.1	European	40.1 ± 1.2	132 (48.9) nulliparity 138 (51.1) multiparity	134 (49.6)	7.8 ± 0.7
N total		4133	3216	707
Results are presented as mean ± SD or N (%).
* Normal weight, overweight and obesity were defined using the Cole IOTF-standard (Cole TJ, Green PJ. Smoothing reference centile curves: the LMS method and penalized likelihood. Stat Med. 1992;11(10):1305-19. Cole TJ, Bellizzi MC, Flegal KM, Dietz WH. Establishing a standard definition for child overweight and obesity worldwide: international survey. BMJ. 2000;320(7244):1240-3.)
** The percentage of children with overweight and obesity is derived from the sample after excluding underweight children.

## Sheet: Table S1C
Table S1C. Characteristics of the studies in the main meta-analysis for the cross-sectional association between DNA methylation and BMI in childhood (2-10 years).
Study	Genomic inflation factor (lambda)	N total	N normal weight*	N overweight and obesity*	% overweight and obesity **	BMI (kg/m2)	Maternal age (years)	N Maternal education (%)	N Maternal smoking (%)	Maternal pre-pregnancy BMI (kg/m2)	Child ancestry (%)	Gestational age at birth (weeks)	N Parity (%)	N Girls (%)	Birthweight (grams)	N Breastfeeding (%)	Child age at measurement (years)
ALSPAC	1.08	620	474	108	18.6	17.5 ± 2.7	29.9 ± 4.3	476 (76.8) low 144 (23.2) high	545 (87.9) no smoking 75 (12.1) any smoking	22.8 ± 3.6	European	39.6 ± 1.5	292 (47.1) nulliparity 328 (52.9) multiparity	308 (49.7)	3487 ± 471	63 (10.2) no breastfeeding 557 (89.9) any breastfeeding	9.7 ± 0.4
BAMSE	1.27	393	320	63	16.4	17.1 ± 1.9	30.9 ± 4.4	32 (8.1) low 219 (55.7) medium 142 (36.2) high	350 (89.1) no smoking 43 (10.9) any smoking	23.2 ± 3.3	European	39.5 ± 1.8	216 (55.0) nulliparity 177 (45.0) multiparity	180 (45.8)	3579 ± 529	9 (2.3) no breastfeeding 384 (97.7) any breastfeeding	8.3 ± 0.5
CHAMACOS	1.48	200	93	107	53.5	20.9 ± 4.6	25.8 ± 5.1	90 (45.0) low 70 (35.0) medium 40 (20.0) high	192 (96.0) no smoking 8 (4.0) any smoking	27.3 ± 5.1	Mexican American	39.0 ± 1.5	63 (31.5) nulliparity 137 (68.5) multiparity	106 (53)	3461 ± 477	6 (3.0) no breastfeeding 194 (97.0) any breastfeeding	9.1 ± 0.2
CHOP	1.69	355	271	53	16.4	15.9 ± 1.9	32.0 ± 4.2	61 (17.2) low 185 (52.1) medium 109 (30.7) high	285 (80.3) no smoking 70 (19.7) any smoking	23.5 ± 4.1	European	39.8 ± 1.2	198 (55.8) nulliparity 157 (44.2 ) multiparity	184 (51.8)	3264 ± 334	184 (51.8) no breastfeeding 171 (48.2) any breastfeeding	5.5 ± 0.1
DOMiNO	1.07	145	104	31	23.0	16.3 ± 1.8	30.1 ± 5.5	20 (13.8) low 53 (36.6) medium 72 (49.7) high	128 (88.3) no smoking 17 (11.7) any smoking	28.2 ± 6.1	European (98.0) non-European (2.0)	39.0 ± 2.2	47(32.4) nulliparity 98 (67.6) multiparity	63 (43.4)	3447 ± 602	15 (10.3) no breastfeeding 130 (89.7) any breastfeeding	5.0 ± 0.1
Generation R	1.25	358	299	41	12.1	17.1 ± 2.1	32.4 ± 3.7	115 (32.1) low 243 (67.9) high	281 (78.5) no smoking 77 (21.5) any smoking	24.1 ± 4.0	European	40.2 ± 1.5	209 (58.4) nulliparity 149 (41.6) multiparity	176 (49.2)	3599 ± 495	39 (10.9) no breastfeeding 319 (89.1) any breastfeeding	9.8 ± 0.3
HELIX	0.94	483	346	94	21.4	16.5 ± 2.3	31.4 ± 4.5	16 (3.3) low 176 (36.4) medium 291 (60.3) high	430 (89.0) no smoking 53 (11.0) any smoking	24.1 ± 4.5	European	39.3 ± 1.7	194 (40.2) nulliparity 289 (59.8) multiparity	216 (44.7)	3412 ± 504	40 (8.3) no breastfeeding 443 (91.7) any breastfeeding	7.4 ± 1.1
INMA	1.13	200	158	33	16.5	16.1 ± 1.5	30.5 ± 4.3	49 (24.5) low 89 (44.5) medium 62 (31.0) high	153 (76.5) no smoking 47 (23.5) any smoking	24.4 ± 5.0	European	39.9 ± 1.3	111 (55.5) nulliparity 89 (44.5) multiparity	96 (48.0)	3312 ± 422	12 (6.0) no breastfeeding 188 (94.0) any breastfeeding	4.5 ± 2.1
IOW F1	0.94	192	153	39	20.3	18.1 ± 2.6	27.6 ± 5.1	21 (10.9) none-low 41 (21.4) low 59 (30.7) low-medium 52 (27.1) medium 19 (9.9) high	161 (83.9) no smoking 31 (16.2) any smoking	24.3 ± 4.0	European	40.1 ± 1.2	85 (44.3) nulliparity 107 (55.7) multiparity	70 (36.5)	3490 ± 510	22 (11.5) no breastfeeding 170 (88.5) any breastfeeding	10 ± 0.0
PIAMA	1.12	173	151	22	12.7	16.4 ± 1.7	30.6 ± 3.4	33 (19.1) low 75 (43.4) medium 65 (37.6) high	144 (83.2) no smoking 29 (16.7) any smoking	22.9 ± 3.3	European	39.7 ± 1.6	83 (48.0) nulliparity 90 (52.0) multiparity	90 (52.0)	3524 ± 526	150 (86.7) no breastfeeding 23 (13.3) any breastfeeding	8.1 ± 0.3
Project Viva	1.02	252	189	53	21.9	16.9 ± 2.4	33.5 ± 4.4	50 (19.8) low 202 (80.2) high	231 (91.7) no smoking 21 (8.3) any smoking	24.1 ± 4.3	European	39.8 ± 1.5	109 (43) nulliparity 143 (57) multiparity	124 (49.2)	3634 ± 503	22 (8.7) no breastfeeding 230 (91.3) any breastfeeding	7.8 ± 0.9
N total		3371	2558	644
Results are presented as mean ± SD or N (%).
* Normal weight, overweight and obesity were defined using the Cole IOTF-standard (Cole TJ, Green PJ. Smoothing reference centile curves: the LMS method and penalized likelihood. Stat Med. 1992;11(10):1305-19. Cole TJ, Bellizzi MC, Flegal KM, Dietz WH. Establishing a standard definition for child overweight and obesity worldwide: international survey. BMJ. 2000;320(7244):1240-3.)
** The percentage of children with overweight and obesity is derived from the sample after excluding underweight children.

## Sheet: Table S1D
Table S1D. Characteristics of the studies in the main meta-analysis for the cross-sectional association between DNA methylation and BMI in adolescence (12-18 years).
Study	Genomic inflation factor (lambda)	N total	N normal weight*	N overweight and obesity*	% overweight and obesity**	BMI (kg/m)	Maternal age (years)	N Maternal education	N Maternal smoking	Maternal pre-pregnancy BMI (kg/m2)	Child ancestry	Gestational age at birth (weeks)	N Parity	N Girls	Birthweight (grams)	Breastfeeding	Adolescent age at measurement (years)	Adolescent smoking	Adolescent puberty status
ALSPAC	1.05	669	490	126	20.5	22.2 ± 3.7	29.8 ± 4.2	521 (78.2) low 146 (21.9) high	595 (88.9) no smoking 74 (11.1) any smoking	22.6 ± 3.5	European	39.6 ± 1.5	315 (47.2) nulliparity 352 (52.8) multiparity	347 (52.0)	3494 ± 479	52 (7.8) no breastfeeding 615 (92.2) any breastfeeding	17.1 ± 1.0	578 (86.4) no smoking 91 (13.6) any smoking	669 (100%) late puberty
BAMSE	1.13	220	171	38	18.2	22.0 ± 3.2	31.2 ± 4.4	18 (8.2) low 124 (56.4) medium 78 (35.4) high	197 (89.5) no smoking 23 (10.5) any smoking	23.2 ± 3.3	European	39.6 ± 1.7	115 (52.3) nulliparity 105 (47.7) multiparity	98 (44.5)	3572 ± 520	3 (1.4) no breastfeeding 217 (98.6) any breastfeeding	16.7 ± 0.3	197 (89.5) no smoking 23 (10.5) any smoking	4 (1.8) early puberty status 216 (98.2) late puberty status
IOW F1	1.05	172	131	41	23.8	23.3 ± 3.9	28.1 ± 5.3	19 (11.1) none-low 30 (17.4) low 42 (24.4) low-medium 61 (35.5) medium 20 (11.6) high	147 (85.5) no smoking 25 (14.5) any smoking	24.2 ± 3.9	European	40.1 ± 1.1	77 (44.8) nulliparity 95 (55.2) multiparity	113 (65.7)	3471 ± 474	29 (16.9) no breastfeeding 143 (83.1) any breastfeeding	18 ± 0	130 (75.6) no smoking 42 (24.4) any smoking	No information
NFBC 1986	0.90	344	247	63	20.3	21.5 ± 3.7	27.9 ± 5.4	233 (67.7) low 111 (32.3) high	269 (78.2) no smoking 75 (21.8) any smoking	22.4 ± 3.4	European	40.1 ± 1.3	119 (34.6) nulliparity 225 (65.4) multiparity	189 (54.9)	3603 ± 481	No information	16.1 ± 0.4	218 (63.4) no smoking 126 (36.6) any smoking	30 (8.7) early puberty 314 (91.3) late puberty
PIAMA	0.97	519	473	46	11.0	21.2 ± 2.4	31.0 ± 3.7	81 (15.6) low 202 (38.9) medium 236 (45.5) high	417 (80.3) no smoking 102 (19.7) any smoking	22.6 ± 3.1	European	39.9 ± 1.6	255 (49.1) nulliparity 264 (50.9) multiparity	263 (50.7)	3547 ± 540	58 (11.2) no breastfeeding 461 (88.8) any breastfeeding	16.4 ± 0.2	438 (84.4) no smoking 81 (15.6) any smoking	No information
Raine	1.02	646	457	159	25.8	23.2 ± 4.4	29.1 ± 5.8	277 (42.9) none-low 51 (7.9) low 83 (12.8) low-medium 115 (17.8) medium 87 (13.5) high 33 (5.1) other qualification type	455 (70.4) no smoking 191 (29.6) any smoking	22.3 ± 4.3	European	39.5 ± 1.7	304 (47.1) nulliparity 342 (52.9) multiparity	321 (49.7)	3379 ± 506	37 (5.7) no breastfeeding 609 (94.3) any breastfeeding	17.1 ± 0.3	439 (68.0) no smoking 207 (32.1) any smoking	13 (2.0) early puberty 633 (98.0) late puberty
STOPPA	1.43	272	219	34	13.4	19.6 ± 2.9	31.1 ± 4.6	114 (41.9) high 13 (4.8) low 79 (29) low-medium 66 (24.3) medium	247 (90.8) no smoking 25 (9.2) any smoking	23.9 ± 3.7	European	37.1 ± 2.5	233 (85.7) nulliparity 39 (14.3) multiparity	136 (50)	2710 ± 535	15 (5.5) no breastfeeding 257 (94.5) any breastfeeding	13.5 (0.8)	No information	130 (47.8) early puberty 142 (52.2) late puberty
N total		2842	2188	507
Results are presented as mean ± SD or N (%).
* Normal weight, overweight and obesity were defined using the Cole IOTF-standard (Cole TJ, Green PJ. Smoothing reference centile curves: the LMS method and penalized likelihood. Stat Med. 1992;11(10):1305-19. Cole TJ, Bellizzi MC, Flegal KM, Dietz WH. Establishing a standard definition for child overweight and obesity worldwide: international survey. BMJ. 2000;320(7244):1240-3.)
** The percentage of children with overweight and obesity is derived from the sample after excluding underweight children.
a) Covariate not included in model as only 1 participant was classified as “early puberty”
