# Supplementary material for: DNA methylation and body mass index from birth to adolescence: meta-analyses of epigenome-wide association studies
Source: Genome Med. 2020 Nov 25;12:105. doi: 10.1186/s13073-020-00810-w (PMC7687793; doi:10.1186/s13073-020-00810-w)
Supplement: Supplementary file 3 — Additional file 3: Table S2A-D. Associations between DNA methylation and BMI in the main meta-analyses. Results for CpGs with p-values < 1x10-4 are shown. [file 13073_2020_810_MOESM3_ESM.xlsx]

## Sheet: Analysis A
Table S2A. Associations between DNA methylation in cord blood and BMI in early childhood in the main meta-analysis (N = 3,295). Results for CpGs with p-values < 1x10-4 are shown.
CpG	CHR	Location	Coef	SE	P-value	Direction of effect across cohorts	Isquared	Nearest gene	Flagged probe*
cg23567800	14	96064341	0.27195	0.05351	3.73e-07	+?++-++++++-+	29.6		1
cg06973106	22	37172289	0.53718	0.11583	3.52e-06	-+++++++-+-+-	0	IFT27	0
cg00299943	22	41613692	0.65285	0.14201	4.29e-06	+?++++++++--+	0	L3MBTL2	0
cg10130374	13	111935412	-0.25977	0.057	5.18e-06	+?--+++---+--	39.1	ARHGEF7	1
cg06362799	17	27573839	-0.28731	0.06404	7.25e-06	-?---?++-----	34.4	CRYBA1	1
cg00175573	20	20433203	0.42329	0.09466	7.77e-06	+++++--+++-+-	0	RALGAPA2	0
cg11976616	5	41213172	-0.25927	0.05834	8.81e-06	--+?-?-------	14.2	C6	1
cg18344930	5	87441081	0.37165	0.08427	1.03e-05	++++++++++++-	47.6		0
cg10823511	7	141630634	0.19112	0.04385	1.31e-05	+?-+-?+++-+++	0	CLEC5A	1
cg19872814	9	26947503	-0.55672	0.12942	1.7e-05	-----++-+----	14.6	PLAA;IFT74	0
cg00740533	12	111855825	-0.20894	0.04895	1.97e-05	-++---++--+--	27.1	SH2B3	1
cg08286218	13	115000425	-0.53498	0.12537	1.98e-05	--+---------+	1	CDC16	0
cg04660147	20	62716443	-0.19008	0.04463	2.06e-05	----+-------+	0	OPRL1;C20orf201	1
cg22843797	8	23082961	0.24562	0.05803	2.31e-05	+-+++++++-+++	0	TNFRSF10A	0
cg02245837	15	26108739	-0.76109	0.18012	2.39e-05	-+----+-----+	41.1	ATP10A	0
cg05479791	8	146228139	-0.6476	0.15414	2.65e-05	-----------+-	14.8	ZNF252P;C8orf77	1
cg18912965	14	91526996	0.3101	0.07432	3.01e-05	++-+++++--+--	52.3	RPS6KA5	0
cg05650055	11	69063136	0.18077	0.04346	3.19e-05	+?++??--+++?+	34.9	MYEOV	1
cg06815003	3	143847318	0.18787	0.04537	3.46e-05	+--++-+++--++	0		0
cg08282784	12	121454133	0.23062	0.05588	3.68e-05	++-+-++++++-+	0	C12orf43	1
cg18850434	17	17207305	-0.44317	0.10785	3.97e-05	----+---+-+-+	26.7	NT5M	0
cg19611013	22	50915586	0.24666	0.06004	3.98e-05	+--+++++-+++-	35.1		1
cg11517309	2	86565390	0.19715	0.04817	4.26e-05	+-++++-++++++	0	REEP1	0
cg01523474	14	45365651	0.5306	0.1297	4.29e-05	+++++?++--++-	2	C14orf28	0
cg05583921	3	42700678	-0.12363	0.03023	4.32e-05	--+-----++---	0	ZBTB47	0
cg16679543	6	157913024	-0.12242	0.03012	4.81e-05	---------+---	24	ZDHHC14	0
cg10666013	15	74467158	-0.24139	0.05952	5e-05	-?---+++-++--	0	ISLR	0
cg03390183	3	36779043	-0.68809	0.16997	5.16e-05	-+---+------+	32.4	DCLK3	0
cg01197411	5	87988624	0.28299	0.06995	5.22e-05	+-++++-+++-++	5.7		1
cg06055845	19	40788787	0.15921	0.03955	5.69e-05	++-+++++-+-++	59	MIR641;AKT2	0
cg01013324	17	7608068	-0.50646	0.12606	5.88e-05	+------------	0	EFNB3	1
cg22677401	17	46026860	0.54586	0.13655	6.4e-05	+?-++--++++-+	56.7		1
cg05700789	16	3999569	-0.18224	0.04566	6.58e-05	-+----+---+--	3.5		1
cg17282592	10	6797081	0.38567	0.09695	6.95e-05	++-+++++++-+-	0		1
cg24954168	9	140248465	0.3064	0.07724	7.29e-05	+++++++----++	0	EXD3	0
cg25581063	3	93781934	0.43715	0.11025	7.34e-05	--+-+-+---++-	45.2	NSUN3;DHFRL1	0
cg16770368	11	6673784	-0.21894	0.05532	7.56e-05	----+----+---	20.5	DCHS1	1
cg26144070	21	45874614	0.25261	0.06392	7.76e-05	++-?+-++-++++	49.2	LRRC3	1
cg24322366	4	190567721	0.22015	0.05582	8.01e-05	-++++-++---++	49.9		0
cg00310792	4	147863799	0.38435	0.09759	8.2e-05	++-++++++--+-	40.9	TTC29	1
cg05906620	10	69523794	-0.89049	0.22635	8.35e-05	-------------	0		0
cg22881914	14	52536147	-0.5067	0.12881	8.37e-05	+----------+-	0	NID2	0
cg09293603	7	149918384	0.16832	0.04282	8.47e-05	+++?+++++-+++	0		1
cg25141418	22	50326251	0.26637	0.06782	8.58e-05	+++?+-++++-++	0		1
cg10904986	8	145555806	0.84748	0.21605	8.76e-05	+++++++++++--	0	SCRT1	0
cg09447786	4	1594089	-0.48296	0.12314	8.79e-05	------+--+--+	0		0
cg07529884	9	95570341	-0.25781	0.06599	9.36e-05	+-+?--+---+--	23		0
cg05199950	14	93651169	-1.06686	0.27315	9.39e-05	------+----++	10	MOAP1;C14orf109	0
cg08845123	1	62784332	-0.65789	0.16872	9.64e-05	----+?-------	32.2	KANK4	0
cg19233753	6	142410098	0.48114	0.12341	9.67e-05	+?++++++++++-	33.2	NMBR	0
cg17958577	5	488589	0.13661	0.03506	9.78e-05	++-?+?+--+++-	38.7	SLC9A3	1
cg08160862	1	1270137	-0.76682	0.19706	9.97e-05	-+--------+--	0		0
cg06442192	19	48059856	0.5924	0.15225	9.99e-05	++-+-++-++++-	50.9	ZNF541	0
Coefficients (coef), standard errors (SE) are presented per 10% increase in methylation level.
Direction of effect shows studies in alphabetical order (Supplementary Data 1A-D)
* Flagged probes map to DNA containing a SNP, to repetitive sequence elements, or to DNA harbouring an INDEL.

## Sheet: Analysis B
Table S2B. Associations between DNA methylation in cord blood and BMI in late childhood in the main meta-analysis (N = 4,133). Results for CpGs with p-values < 1x10-4 are shown.
CpG	CHR	Location	Coef	SE	P-value	FDR p-value	Direction of effect across cohorts	Isquared	Nearest gene	Flagged probe*
cg05937453	10	99531765	0.96288	0.16871	1.15e-08	0.00494453	+--++++++++-	0	SFRP5	0
cg01351756	9	129483685	0.21762	0.04387	7.05e-07	0.151561	+++-+--+-++-	21.4		0
cg24454143	13	28675265	-0.167	0.03569	2.89e-06	0.414194	-++---+---+-	0	FLT3	1
cg03934782	16	77822989	-0.20423	0.04446	4.37e-06	0.46973	--++--------	0	VAT1L	0
cg01112778	5	146460987	0.11228	0.02479	5.91e-06	0.477869	+++--+++--++	17.8	PPP2R2B	1
cg12405136	11	68781357	-0.22797	0.05084	7.31e-06	0.477869	-+--+-----+-	36	MRGPRF	0
cg03972219	17	4546058	-0.14663	0.0328	7.78e-06	0.477869	--?------+--	15.6	ALOX15	1
cg20505728	3	43800538	0.2282	0.05153	9.48e-06	0.481554	++++++++--++	19.4		1
cg03218192	17	33914403	-0.15761	0.03601	1.21e-05	0.481554	----?-----+-	6.5	AP2B1	0
cg14562327	1	2469506	0.20377	0.04658	1.22e-05	0.481554	++++++++++++	46.1		0
cg03465499	11	68781279	-0.23664	0.05418	1.25e-05	0.481554	----------+-	0	MRGPRF	1
cg03856044	1	159557632	0.18441	0.04262	1.51e-05	0.481554	+++++++++--+	0	APCS	0
cg12691488	1	243053673	0.07251	0.0168	1.6e-05	0.481554	-+++?+++++-+	0		1
cg19026320	21	31588354	0.21158	0.04913	1.66e-05	0.481554	+++-++++++++	23.6	CLDN8	0
ch.1.95007378R	1	95234790	-0.85482	0.19861	1.68e-05	0.481554	+-?---?---+?	55.5		0
cg20690488	1	60392328	-0.22049	0.05166	1.97e-05	0.529387	+-----------	0	CYP2J2	0
cg25131620	3	42976956	0.12973	0.03083	2.57e-05	0.628218	++?+++++-+++	39.4		1
cg17585889	5	140552600	0.09428	0.02243	2.63e-05	0.628218	+-++-+++++++	0.3	PCDHB7	0
cg21697560	6	42350090	0.2458	0.05884	2.95e-05	0.63419	+++-++++--++	63	TRERF1	0
cg14282531	9	137387895	0.22459	0.05389	3.08e-05	0.63419	++?--+-+-+-+	53.5		1
cg18129046	4	114897023	0.30016	0.07208	3.12e-05	0.63419	++?+++++-+++	26.2	ARSJ	0
cg27103130	19	49926748	-0.21576	0.05201	3.35e-05	0.63419	-?-------++-	0	PTH2	0
cg05339414	12	125423730	-0.21907	0.05287	3.42e-05	0.63419	---+---+----	47.9		0
cg25964940	10	94831136	-0.158	0.0382	3.54e-05	0.63419	--?-?-----+-	42.8		1
cg01883777	22	38201848	-0.08314	0.0202	3.86e-05	0.663857	----+-----+-	53	H1-0	0
cg23302730	2	201542610	0.42839	0.10486	4.4e-05	0.70329	+++-++++-+-+	0		1
cg06382526	12	114918300	0.20095	0.04921	4.44e-05	0.70329	-+++++++--++	19.9		0
cg26095395	4	582447	0.12225	0.02999	4.58e-05	0.70329	-+++?+++++++	0		0
cg23261715	12	54144380	-0.19855	0.04898	5.05e-05	0.748722	----+-----+-	47.2		0
cg03963720	16	87645158	0.15295	0.03786	5.36e-05	0.768193	++++++++-+++	34.3	JPH3	0
cg07845648	20	61447915	0.33418	0.08304	5.72e-05	0.793344	+-+-+++-+++-	18.4	COL9A3	0
cg02477548	7	1523827	0.33716	0.08424	6.28e-05	0.80995	+++--+-+--+-	27.3	INTS1	1
cg05861512	14	94442960	-0.35634	0.08931	6.61e-05	0.80995	-++------++-	0		0
cg26792894	19	55960947	-0.16696	0.04187	6.67e-05	0.80995	-+----+-----	0		0
cg15832292	6	96025679	-0.37568	0.09421	6.68e-05	0.80995	+----+------	0	MANEA	0
cg10657228	8	10386222	-0.09698	0.02436	6.85e-05	0.80995	-+?---+---+-	0	PRSS55	0
cg23462772	10	49842612	-0.27478	0.06909	6.97e-05	0.80995	------------	0		0
cg05671018	15	52030641	0.2342	0.05914	7.48e-05	0.813482	++++++-+-+-+	0	LYSMD2	0
cg06197966	10	29948324	0.08574	0.02166	7.58e-05	0.813482	+++++-++++--	50.6	SVIL	1
cg10911889	6	126070802	0.51982	0.13145	7.67e-05	0.813482	+--+++++-+++	0	HEY2	0
cg04208996	8	144488011	0.49819	0.12613	7.82e-05	0.813482	+++-++-+-++-	20.4		0
cg05042034	15	81509050	0.228	0.05783	8.06e-05	0.813482	+++++++++--+	0	IL16	0
cg06836656	1	2876347	0.19517	0.04968	8.54e-05	0.813482	+-+++++++-++	0		0
cg25568337	6	157098338	-0.15936	0.04065	8.84e-05	0.813482	----?-----+-	0	ARID1B	0
cg14468658	5	140723509	0.15942	0.04094	9.85e-05	0.813482	+--+++++++++	17	PCDHGA2;PCDHGA3;PCDHGA1	0
cg20444256	19	45826341	-0.14094	0.03621	9.92e-05	0.813482	-?--------+-	16.9	CKM	0
Coefficients (coef), standard errors (SE) are presented per 10% increase in methylation level.
Direction of effect shows studies in alphabetical order (Supplementary Data 1A-D)
* Flagged probes map to DNA containing a SNP, to repetitive sequence elements, or to DNA harbouring an INDEL.

## Sheet: Analysis C
Table S2C. Cross-sectional associations between DNA methylation and BMI in childhood in the main meta-analysis (N = 3,371). Results for CpGs with p-values < 1x10-4 are shown.
CpG	CHR	Location	Coef	SE	P-value	FDR p-value	Direction of effect across cohorts	Isquared	Nearest gene	Flagged probe*
cg25212453	17	1509953	0.31925	0.05978	9.27e-08	0.0207454	++++++++?-+	0	SLC43A2	0
cg03500056	16	8814507	0.30577	0.05767	1.15e-07	0.0207454	+++++++++++	0	ABAT	0
cg05281708	3	44690673	0.65856	0.12614	1.78e-07	0.0207454	+++++++-?++	31.3	ZNF35	1
cg15125798	5	122621645	0.49705	0.09548	1.93e-07	0.0207454	++++++-+?++	0		0
cg04456029	12	113496126	0.27587	0.05358	2.63e-07	0.0226157	+++++++++++	3.9	DTX1	1
cg03431111	11	62621406	0.19261	0.03791	3.77e-07	0.0270156	++-++++++-+	0	SNORD30;SNORD22;SNORD29;SNORD31;SNHG1	1
cg26889953	15	22915992	0.31743	0.06391	6.81e-07	0.030398	++?++++++-+	52.7	CYFIP1	0
cg19743522	12	113495566	0.33854	0.0682	6.92e-07	0.030398	++-++++++-+	50.2	DTX1	1
cg25877069	8	95003236	-0.45126	0.09092	6.94e-07	0.030398	---++-----+	48.2		0
cg13931559	20	33146515	-0.84718	0.17082	7.07e-07	0.030398	----+---++-	61.8	MAP1LC3A	0
cg24075113	7	100465289	0.30312	0.06303	1.51e-06	0.0544612	++++++++?++	16	TRIP6	0
cg18770579	19	50191342	0.21664	0.04505	1.52e-06	0.0544612	+++++-+++++	48.6	ADM5;PRMT1	1
cg23279756	6	109159348	-0.17475	0.03664	1.85e-06	0.0577048	--+--------	0		1
cg00049664	16	66613334	0.31267	0.06581	2.02e-06	0.0577048	-++-++++?++	0	CMTM2	1
cg22289643	4	3776495	-0.18622	0.03922	2.06e-06	0.0577048	--------?-+	0		0
cg05639533	7	5258428	0.33424	0.07077	2.33e-06	0.0577048	+++-+++++++	26.8	WIPI2	0
cg22496859	14	105766987	-0.83207	0.17626	2.35e-06	0.0577048	-----------	0	ZFP36L1	0
cg11927233	5	170816542	0.19313	0.04101	2.49e-06	0.0577048	+++++++++++	1.3	NPM1	0
cg03797660	16	89035228	0.3293	0.07	2.55e-06	0.0577048	+++++++++-+	0	CBFA2T3	0
cg01328500	3	197639792	-0.19158	0.0409	2.82e-06	0.0606239	-----------	25.1	IQCG	0
cg12150039	19	35490532	0.19092	0.04088	3.01e-06	0.0616272	+++++++++++	13.3	GRAMD1A	0
cg23361356	5	508834	-0.53506	0.11483	3.17e-06	0.0619529	---+---+---	0	SLC9A3	1
cg05638594	13	113552563	0.37228	0.08051	3.76e-06	0.0642406	++-++-+++-+	27		0
cg12251939	17	37028295	-0.27507	0.05962	3.96e-06	0.0642406	----+------	15.3	LASP1	0
cg11301598	12	121476792	-1.11385	0.24223	4.26e-06	0.0642406	--?---+--++	26.7	OASL	1
cg04070601	12	50067887	0.27474	0.05983	4.38e-06	0.0642406	++++++++-++	9.3	FMNL3	0
cg02747254	16	29938183	-0.18335	0.03999	4.54e-06	0.0642406	---+-------	0	KCTD13	0
cg09664445	17	2612406	0.25408	0.05541	4.54e-06	0.0642406	+++++++-+-+	3	CLUH	0
cg03545620	1	26871525	0.21761	0.04753	4.68e-06	0.0642406	++++++-+?-+	0	RPS6KA1	1
cg13916835	17	2078431	0.162	0.03538	4.69e-06	0.0642406	++++++++-++	0	SMG6	0
cg00502932	1	2160666	-0.896	0.19593	4.81e-06	0.0642406	----+---?-+	51.6	SKI	0
cg01810713	16	85966031	0.27486	0.06024	5.05e-06	0.0642406	++++-+++?++	0		1
cg03305017	7	151036715	0.16059	0.0352	5.06e-06	0.0642406	+--+++++-++	47.3		1
cg07931844	15	72102213	-0.36866	0.08082	5.08e-06	0.0642406	+----?--?+-	50.4	NR2E3	1
cg16645976	3	93740824	0.25514	0.05607	5.36e-06	0.0647033	++??++++?-+	55	ARL13B;STX19	1
cg15108590	21	44494906	0.60528	0.13322	5.53e-06	0.0647033	++++++++?++	5.6	CBS	0
cg16733705	12	85667616	0.41984	0.09253	5.7e-06	0.0647033	+++-++-+?-+	50		0
cg05468843	11	117857990	0.26177	0.0577	5.72e-06	0.0647033	+++-+++++++	0	IL10RA	0
cg25509871	19	40871557	0.37401	0.08269	6.1e-06	0.0647033	++++++++?++	0	PLD3	0
cg19309676	19	50191439	0.21777	0.04815	6.11e-06	0.0647033	+++++-+++++	52.1	C19orf76;PRMT1	0
cg27573549	19	56189952	0.35558	0.07866	6.17e-06	0.0647033	-++++++++++	52	EPN1	0
cg05275468	3	20082916	-1.26902	0.28136	6.47e-06	0.0651478	---------++	15.2	KAT2B	0
cg05408873	6	116447219	0.19058	0.04228	6.57e-06	0.0651478	+++?++++?-+	35.8	COL10A1;NT5DC1	1
cg09799980	12	4398618	0.29617	0.06579	6.74e-06	0.0651478	+++++++++++	0	CCND2	1
cg09408116	16	58161544	0.36925	0.08211	6.9e-06	0.0651478	+++++++++++	5.2	CFAP20	1
cg13020518	22	49575834	-0.28017	0.06234	6.97e-06	0.0651478	-----------	0		1
cg14236011	9	71833386	0.15429	0.03456	8.01e-06	0.0732756	++??++++?--	68.9	TJP2	1
cg13224583	1	156883745	0.11216	0.02518	8.4e-06	0.0744089	+++++-+---+	51	PEAR1	1
cg21269763	1	119586308	0.18282	0.04106	8.48e-06	0.0744089	+++?++-+?++	40.1	WARS2	0
cg13392258	17	77806190	0.16796	0.03781	8.9e-06	0.0765323	+++++++++++	0		0
cg27593537	10	102810606	0.34091	0.07695	9.42e-06	0.0794156	++-++++++++	0.4		0
cg01626197	3	49761040	-0.93315	0.21142	1.02e-05	0.081137	--+-+-+----	30.9	GMPPB	0
cg25261694	10	88559053	0.16174	0.03672	1.06e-05	0.081137	+++?++++?-?	0	BMPR1A	1
cg26253184	17	67850249	0.27871	0.06335	1.08e-05	0.081137	-++--+++?++	20		1
cg04583842	16	88103117	0.17873	0.04064	1.09e-05	0.081137	+++++++-+++	41.3	BANP	0
cg21754051	3	195004826	0.19694	0.04476	1.09e-05	0.081137	+++?-++++-+	54.8	ACAP2	1
cg07656648	11	64085864	-0.92219	0.20978	1.1e-05	0.081137	------+-?+-	47.2	PRDX5;TRMT112	0
cg06442240	16	19129228	0.12481	0.02842	1.13e-05	0.081137	++-?++++?++	0	ITPRIPL2	0
cg03248837	2	29353850	0.30695	0.06992	1.14e-05	0.081137	+++?++++?-+	0	CLIP4	1
cg17533245	2	153574016	-0.88438	0.20155	1.14e-05	0.081137	---------++	0	ARL6IP6;PRPF40A	0
cg19645534	11	95220890	0.24441	0.05574	1.16e-05	0.081137	++-+++++++-	34		0
cg24069840	7	75623858	-0.72813	0.16613	1.17e-05	0.081137	--------+++	55.3	TMEM120A	0
cg01514742	9	139844462	-0.74702	0.17069	1.21e-05	0.0818685	----+----+-	2.2		0
cg26373518	22	31518942	-0.17294	0.03954	1.22e-05	0.0818685	---+----++-	7.4	INPP5J	0
cg01409343	17	57915740	0.14535	0.03329	1.26e-05	0.0818685	++-+++++-++	61.2	VMP1	0
cg06603309	11	2724144	-0.28773	0.06591	1.27e-05	0.0818685	-------+?--	60.4	KCNQ1	0
cg21166916	22	42316481	0.34469	0.079	1.28e-05	0.0818685	+++++++++-+	0		0
cg09420691	21	43229483	0.58787	0.13486	1.31e-05	0.0818685	++?+++++?++	37.1	PRDM15	0
cg10965178	1	43766752	0.25245	0.05801	1.35e-05	0.0818685	+++++++++-+	0	TIE1	1
cg27023597	17	57918262	0.14588	0.03353	1.36e-05	0.0818685	++-?+++++-+	42.3	MIR21	0
cg00666109	1	213434284	0.18297	0.04208	1.37e-05	0.0818685	++-?++++--+	30.1	RPS6KC1	0
cg18942579	17	57915773	0.11385	0.02619	1.38e-05	0.0818685	++-+++++++-	59.9	TMEM49	0
cg19398115	10	90750169	-0.47893	0.11022	1.39e-05	0.0818685	----+--+---	11.6	FAS;ACTA2	0
cg04932082	6	91113506	0.29141	0.0671	1.41e-05	0.0819242	++?++++++++	0		1
cg03516318	14	36790242	-0.19299	0.04458	1.49e-05	0.0849029	-----?-----	0	MBIP	0
cg25872752	19	920370	-0.81855	0.18914	1.51e-05	0.0849029	--+-----+--	42.4	KISS1R	0
cg04549115	6	116892534	-1.29045	0.29862	1.55e-05	0.0849029	--+-+-+-?-+	62	RWDD1	0
cg16154372	14	96001342	-1.25808	0.29123	1.56e-05	0.0849029	----+-----+	0	GLRX5;SNHG10;SCARNA13	0
cg19907483	19	6040198	0.3326	0.077	1.56e-05	0.0849029	++++-+++?-+	26.5	RFX2	0
cg09646392	13	108921052	0.13307	0.03086	1.62e-05	0.0870663	++--++-++++	52.7	TNFSF13B	0
cg15504041	10	127477259	0.33667	0.07816	1.65e-05	0.0875838	++++-++++++	0	UROS	0
cg02241759	3	119528300	0.2441	0.05683	1.74e-05	0.0912348	+-+++++++++	29	NR1I2	0
cg00201670	21	46221900	-0.64811	0.15106	1.78e-05	0.0922076	--+-+--+-+-	51.8	UBE2G2	0
cg18527669	8	144509298	0.65505	0.15291	1.84e-05	0.0941811	+++++-+++-+	39.6		0
cg09212407	19	13987800	0.25322	0.05924	1.92e-05	0.0943131	+++++++++++	12.9	NANOS3	0
cg10207553	15	65277977	0.23907	0.05598	1.95e-05	0.0943131	+++-+++++++	33.1	SPG21	0
cg12554857	4	95264019	0.2757	0.06456	1.95e-05	0.0943131	++++-+-++++	29.9	HPGDS	0
cg25436822	8	124054773	-1.04624	0.24513	1.97e-05	0.0943131	--+-+-+---+	33.6	DERL1	0
cg26315417	3	15112017	0.54436	0.12754	1.97e-05	0.0943131	+++++++---+	0	RBSN	0
cg22512633	4	39640549	-0.9128	0.21412	2.02e-05	0.0943131	--------?-+	5.8	SMIM14	0
cg18192491	6	114384871	-0.21458	0.05035	2.03e-05	0.0943131	-------++--	1.7	HS3ST5	0
cg19130610	7	156190025	0.74694	0.17528	2.03e-05	0.0943131	++++++++?+-	16.2		1
cg05303289	1	40506118	-0.84785	0.199	2.04e-05	0.0943131	------+-+-+	47.9	CAP1	0
cg17580616	11	47350136	0.21458	0.05043	2.09e-05	0.0949488	+++++++++-+	29.3	MADD	1
cg15049101	10	123353889	-0.17549	0.04125	2.1e-05	0.0949488	--?-+-----+	47.1	FGFR2	0
cg13332123	5	156772761	-0.35258	0.08293	2.12e-05	0.0949488	--------+--	12.1	CYFIP2;C5orf40	1
cg09041862	3	98620877	-1.02518	0.24155	2.2e-05	0.0962285	----+--+?-+	35.5	DCBLD2	0
cg21651776	12	105351945	-0.84677	0.1997	2.23e-05	0.0962285	--?---+-+-+	53.8		0
cg03386971	22	46328304	-0.1924	0.04539	2.25e-05	0.0962285	--?-+------	11.4	WNT7B	1
cg10918202	8	104153173	-0.84668	0.19992	2.28e-05	0.0962285	--+-+----+-	49.6	BAALC;C8orf56	0
cg22035959	19	951681	0.22916	0.05412	2.29e-05	0.0962285	++-++++++-+	33.5	ARID3A	0
cg03936870	2	47561578	-0.13897	0.03283	2.31e-05	0.0962285	----+---+--	0		0
cg16928393	3	109033890	0.28107	0.06644	2.33e-05	0.0962285	++?++++--++	0	DPPA2	1
cg23322122	18	77269319	0.27649	0.06537	2.34e-05	0.0962285	+++++++++++	0	NFATC1	1
cg21397848	1	6631046	-0.37121	0.08778	2.35e-05	0.0962285	---++-+----	12.6	TAS1R1	0
cg15922513	12	131561251	-0.22843	0.05406	2.38e-05	0.0965375	----+---+--	11.3	ADGRD1	0
cg24859939	7	44646477	-0.77423	0.1835	2.45e-05	0.0968372	--?-----?--	0	OGDH	0
cg00933443	3	137892432	0.27935	0.06625	2.48e-05	0.0968372	++?-++-++--	20.5	DBR1	0
cg24834637	7	48128611	-1.15264	0.27342	2.49e-05	0.0968372	--+-------+	0	UPP1	1
cg23267616	5	167231004	0.15759	0.03738	2.5e-05	0.0968372	++??++++?++	16.9	TENM2	1
cg24794228	19	52391166	0.13964	0.03313	2.5e-05	0.0968372	++++-++++++	0	ZNF577	0
cg00982433	11	129939958	-0.73743	0.17518	2.56e-05	0.0982759	------+---+	0	APLP2	1
cg00852675	7	150105086	0.20256	0.04818	2.62e-05	0.0996891	++++++++-++	13.5	LOC728743	0
cg11841863	3	25646267	0.14153	0.03372	2.71e-05	0.0998424	++-?++++?-+	0	TOP2B	1
cg20048529	7	98740022	0.45139	0.10759	2.72e-05	0.0998424	--+++++++++	66.2	SMURF1	1
cg12484113	1	27898757	0.30015	0.07155	2.73e-05	0.0998424	+++-++++?++	21.7	AHDC1	0
cg08651894	1	154832235	0.29424	0.07015	2.74e-05	0.0998424	++?++++++++	0	KCNN3	0
cg07555397	7	127314628	0.27661	0.06598	2.76e-05	0.0998424	+++?+++++-+	27.7	SND1	0
cg04831656	3	42054195	0.18252	0.04355	2.78e-05	0.0998424	+++++++++++	0		1
cg01583716	16	7855518	-0.14181	0.03387	2.83e-05	0.0998424	---------+-	0		0
cg00622799	20	62318588	0.25713	0.06145	2.86e-05	0.0998424	+-+++++++++	27.6	RTEL1	0
cg11602598	12	122985643	-0.95761	0.22885	2.86e-05	0.0998424	--------?++	37.2	ZCCHC8	1
cg25023095	10	99125814	0.21711	0.05193	2.91e-05	0.0998424	+++-+++++-+	65.8	RRP12	0
cg08995871	10	76803361	0.22218	0.05317	2.93e-05	0.0998424	++-++++++++	0	DUPD1	0
cg06128688	12	96883733	0.42297	0.10133	2.99e-05	0.0998424	++++++-++++	31.3		0
cg13649519	17	15586170	0.17964	0.04304	2.99e-05	0.0998424	+++++++++++	0	TRIM16	0
cg18251417	7	1340592	-0.29502	0.07068	2.99e-05	0.0998424	-+-++------	36.7		0
cg13947272	1	154909579	-0.58403	0.13996	3.01e-05	0.0998424	--------?-+	0	PMVK	0
cg11186858	17	75096382	0.1309	0.03141	3.07e-05	0.0998424	+-+++-+++-+	44.8		0
cg23709430	17	3977501	0.15048	0.03611	3.08e-05	0.0998424	+-?++++-+-+	0	ZZEF1	0
cg23533703	1	85741866	-0.90218	0.21672	3.14e-05	0.0998424	--+-+-+-++-	58.7	BCL10	0
cg24349555	6	139456526	-0.60602	0.14558	3.14e-05	0.0998424	---------+-	44.4	HECA	0
cg22731637	11	45231545	0.2564	0.0616	3.15e-05	0.0998424	+++++++-+++	59.5	PRDM11	1
cg16744973	20	738228	0.33469	0.08044	3.17e-05	0.0998424	+++++?+++++	24.8		0
cg09042411	7	100172231	0.17407	0.04185	3.19e-05	0.0998424	+++++++-+++	13.2	SAP25;LRCH4	0
cg23374992	2	136872067	0.24411	0.05868	3.19e-05	0.0998424	+-++++++-++	37.6	CXCR4	0
cg00711496	19	50191497	0.14592	0.03512	3.25e-05	0.0998424	+++++-++++-	14.6	C19orf76;PRMT1	0
cg02990705	13	43380907	-0.28871	0.06948	3.25e-05	0.0998424	---+-------	44.3		1
cg16509357	10	99496847	-0.99744	0.24009	3.26e-05	0.0998424	----+-----+	0	ZFYVE27	0
cg08578823	19	10380218	-0.97563	0.23493	3.28e-05	0.0998424	----+--+?-+	48.9	ICAM1	0
cg09874754	1	36574629	0.27922	0.06727	3.31e-05	0.0998424	++++++++?--	47.1		1
cg13708645	12	121974305	0.15214	0.03667	3.34e-05	0.0998424	+-+++++++++	31.3	KDM2B	0
cg22016779	2	230452311	-0.20809	0.05017	3.36e-05	0.0998424	---------+-	29	DNER	1
cg23248910	10	123270070	-0.07767	0.01873	3.36e-05	0.0998424	----+?+---+	34	FGFR2	0
cg06848199	16	77983066	-0.16492	0.03978	3.38e-05	0.0998424	--------+--	24.2	VAT1L	0
cg23733845	7	101936527	0.09821	0.0237	3.41e-05	0.0998424	+-+++++++++	5.6	SH2B2	1
cg15609237	2	179395885	0.20364	0.04914	3.42e-05	0.0998424	+++++++++-+	0	TTN;MIR548N	0
cg05493336	16	89469845	0.32268	0.07791	3.45e-05	0.0998424	++++++++?++	0	ANKRD11	0
cg02819992	7	95099917	0.16612	0.04012	3.46e-05	0.0998424	+++-+-++-++	28.2		0
cg09228878	5	78532076	-0.73801	0.17857	3.58e-05	0.102398	--+-+------	0	JMY	0
cg16197636	8	42234724	0.18213	0.04409	3.61e-05	0.102398	+-+++++++++	11.7	DKK4	0
cg18287310	1	58018699	-0.22487	0.05444	3.62e-05	0.102398	-------+---	31.9	DAB1	0
cg09806683	1	2238895	0.64903	0.15743	3.75e-05	0.104039	++?++++-?++	0.2	SKI	1
cg14097153	17	607441	0.16667	0.04045	3.78e-05	0.104039	+++?-+++?++	1.6	VPS53	0
cg09300089	16	89539230	0.23996	0.05825	3.79e-05	0.104039	+++-+++++++	48.7	ANKRD11	1
cg26986841	11	85956224	-0.81222	0.19723	3.82e-05	0.104039	+---+---?--	10.5	EED	0
cg04101060	5	134364968	0.2566	0.06234	3.85e-05	0.104039	++++++++-++	13.8	PITX1	0
cg07601932	22	42486924	-0.91028	0.22127	3.89e-05	0.104039	-----------	0	NDUFA6	0
cg20623052	11	65419955	-0.83437	0.20283	3.9e-05	0.104039	----+-+---+	24.2		0
cg10593922	10	30711382	0.14127	0.03435	3.91e-05	0.104039	+++-+++++-+	16.8		1
cg02013841	13	49159767	0.16794	0.04084	3.92e-05	0.104039	+++?++++--+	13.1		0
cg16818993	10	7453471	-0.58714	0.14279	3.92e-05	0.104039	--+----+--+	28.1	SFMBT2	0
cg04982951	10	8096635	-0.8457	0.20587	3.99e-05	0.104528	+-----+-?++	30.3	GATA3-AS1;GATA3	0
cg04606779	4	140201580	0.14598	0.03555	4.01e-05	0.104528	+--++++++++	25.8	C4orf49	0
cg07526042	12	94543680	-0.73157	0.17817	4.02e-05	0.104528	----+-----+	14.7	PLXNC1	0
cg16737517	20	62406677	0.10364	0.02525	4.04e-05	0.104528	++++++-++++	33.9	ZBTB46	0
cg00974689	13	114290800	-0.53923	0.13139	4.06e-05	0.104528	---+---+?+-	0	TFDP1	0
cg09888721	21	40178652	-0.8311	0.20278	4.16e-05	0.106225	--?----+-++	58.9	ETS2	1
cg14486098	17	79267785	0.14701	0.03588	4.18e-05	0.106225	++++++-++-+	16.9	SLC38A10	0
cg15550036	3	48956180	-0.95596	0.23339	4.2e-05	0.106225	---------++	30	ARIH2OS;ARIH2	0
cg01622385	2	115419846	0.14036	0.03429	4.26e-05	0.106384	-+++++-+?++	18.7	DPP10	0
cg06807397	13	44948413	0.23172	0.05664	4.29e-05	0.106384	+++++++-+++	0	SERP2	0
cg10339542	17	10600919	-1.16804	0.28558	4.31e-05	0.106384	--+-+---?--	11.8	ADPRM;SCO1	0
cg05278454	3	158547325	0.17169	0.04199	4.33e-05	0.106384	+++?++++?++	0	MFSD1	0
cg21662506	5	167956425	-0.57419	0.14042	4.33e-05	0.106384	--+-+---+++	63.3	FBLL1	0
cg26714230	13	43566642	-0.57628	0.14108	4.41e-05	0.107734	+-+----+---	23.5	EPSTI1	0
cg05778424	17	55169508	0.17533	0.043	4.56e-05	0.110117	+-++-++-+-+	0	AKAP1	0
cg21486834	17	74477542	0.28132	0.069	4.56e-05	0.110117	+++++++++-+	0	RHBDF2	0
cg25926446	6	99297626	0.16687	0.04094	4.59e-05	0.110117	++-?++-+?++	0		0
cg14709069	5	122580768	0.1601	0.03929	4.61e-05	0.110117	++-?++++?++	0		1
cg20951444	1	33337112	0.20768	0.05106	4.76e-05	0.112306	++-++++++++	15	FNDC5	0
cg16636104	7	104004514	-0.15651	0.03848	4.77e-05	0.112306	---?+--+?-+	30.8	LHFPL3	0
cg11073773	7	25897512	0.41925	0.10311	4.78e-05	0.112306	+++?-+-+-++	44.2		0
cg20001829	11	118402342	0.43216	0.10633	4.81e-05	0.112396	++++++++?++	17.8	TMEM25	0
cg24947456	12	57441432	0.39676	0.09775	4.93e-05	0.114424	+++-+++++++	31.6	MYO1A	1
cg02100828	2	54198338	-0.95884	0.23628	4.95e-05	0.114424	----+---+--	7.8	PSME4	0
cg16850077	20	47662639	-1.09337	0.26967	5.03e-05	0.115265	----+-+-?-+	29.8	CSE1L	0
cg05528568	3	126194162	-0.83179	0.20518	5.04e-05	0.115265	--+----++--	31.3	ZXDC	0
cg16087679	17	33771828	0.2225	0.05492	5.1e-05	0.11541	++-?++++?++	0	SLFN13	1
cg17117981	8	144410972	0.19466	0.04805	5.1e-05	0.11541	+++++++++++	18.5	TOP1MT	0
cg14143752	11	3915742	0.30671	0.0758	5.21e-05	0.116895	+++++++++-+	53.5	STIM1	1
cg18569182	3	49894380	-0.25345	0.06265	5.22e-05	0.116895	----+---+-+	24.7	TRAIP	0
cg00376553	7	100073281	0.19015	0.04702	5.25e-05	0.116957	+++++++++-+	41.9	TSC22D4	0
cg26995224	12	121974146	0.10753	0.02662	5.35e-05	0.117576	+++++++++++	26.5	KDM2B	0
cg11931223	6	46655500	-0.08636	0.02139	5.39e-05	0.117576	-+----+-?--	48	TDRD6	0
cg10151085	12	54654090	0.36067	0.08937	5.44e-05	0.117576	++++++++?++	29.4	CBX5	1
cg10809134	2	47879734	-0.27573	0.06833	5.45e-05	0.117576	---++------	0		0
cg23894539	17	37793518	-1.42217	0.35255	5.48e-05	0.117576	+---+---?--	28.7	STARD3	0
cg07076915	16	2174754	0.26024	0.06455	5.54e-05	0.117576	++-++++++++	0	PKD1	0
cg13883672	12	55247863	-0.12817	0.03179	5.54e-05	0.117576	------+-?+-	0	MUCL1	0
cg00771935	16	87386686	0.43713	0.10851	5.62e-05	0.117576	++++++-++--	27.3	FBXO31	0
cg12302830	20	33297742	-0.48273	0.11984	5.62e-05	0.117576	--+------+-	7.3	TP53INP2	0
cg26510178	16	728470	0.40094	0.09954	5.62e-05	0.117576	+++++++++-+	18.8		0
cg01292939	1	19923435	-0.87154	0.21638	5.63e-05	0.117576	--?----+?--	15.9	MICOS10	0
cg01965476	15	40530997	0.2044	0.0508	5.72e-05	0.117576	+-++++++-+-	0	PAK6	0
cg14628343	8	58788163	0.22154	0.05505	5.72e-05	0.117576	++++++++?++	0		1
cg26401796	12	5574420	-0.30834	0.07662	5.72e-05	0.117576	---------+-	0	NTF3	1
cg04346272	17	49230810	-0.85061	0.2114	5.73e-05	0.117576	----------+	0	NME1;NME1-NME2	0
cg08060645	6	110503093	0.23843	0.05927	5.75e-05	0.117576	+-+++++++++	56.5	CDC40	1
cg27543538	1	27902687	0.26209	0.06515	5.75e-05	0.117576	-++++++++++	15.9	AHDC1	0
cg16831055	22	37731229	0.42673	0.1061	5.77e-05	0.117576	+++++-++-++	35.6		1
cg06164683	3	84919438	0.15038	0.03743	5.87e-05	0.117993	++-?++++--+	38		0
cg11346522	1	215178601	0.15359	0.03823	5.89e-05	0.117993	+++?++++?-+	0	KCNK2	0
cg06569284	3	150128235	-0.72041	0.17935	5.9e-05	0.117993	--+-+-----+	25.4	TSC22D2	0
cg20931965	14	62186141	0.1665	0.04145	5.91e-05	0.117993	+++?+?+++-+	0	HIF1A	1
cg17227967	20	9496556	0.60618	0.15097	5.94e-05	0.117993	+++--+++?++	32	LAMP5	0
cg07721490	22	29977228	-1.07468	0.26772	5.97e-05	0.117993	--?-+-++?--	36.3	NIPSNAP1	1
cg18801245	12	50794975	-0.79333	0.19771	6e-05	0.117993	--------+++	2.9	LARP4	0
cg06876404	16	30941527	1.37124	0.34173	6.01e-05	0.117993	+++++--+?+-	38.4	FBXL19	0
cg26062113	19	30335247	-0.73241	0.18262	6.06e-05	0.118434	+-+-+----+-	13.1		0
cg09624910	15	23035557	-0.20774	0.05182	6.1e-05	0.118676	---+-----+-	0	NIPA2	0
cg26688241	10	134040218	1.23953	0.30932	6.14e-05	0.118733	+-++++++?+-	0	STK32C	0
cg01663563	15	90775513	0.24413	0.06099	6.25e-05	0.118733	++-++-++?-+	18.2	CIB1	1
cg15324723	8	100811462	0.23983	0.05992	6.27e-05	0.118733	++?+++++?-+	0	VPS13B	1
cg20955894	17	75447655	-0.7615	0.19026	6.27e-05	0.118733	----+---?++	61.9	SEPTIN9	1
cg03438773	2	219974186	0.22582	0.05644	6.3e-05	0.118733	+-?++++++++	0	NHEJ1	0
cg08776109	3	50356233	0.35383	0.08844	6.31e-05	0.118733	-++++-+++++	0	HYAL2	0
cg26846726	19	50180314	-0.59942	0.14989	6.36e-05	0.118733	+-+-+----+-	51.5	PRMT1	0
cg16225703	4	62383028	-0.10482	0.02622	6.38e-05	0.118733	----+---?+-	0	ADGRL3	0
cg10527525	7	70061508	0.21957	0.05495	6.44e-05	0.118733	+++++++++++	0.5	AUTS2	0
cg15279475	2	152688701	0.13249	0.03316	6.45e-05	0.118733	+++?++-+?-+	38.5		0
cg05418719	17	54676595	-0.19785	0.04952	6.46e-05	0.118733	-----------	40.1		1
cg16331674	22	28074071	0.08772	0.02196	6.48e-05	0.118733	++-+++++?+-	21.5		0
cg15410236	19	948452	0.30401	0.07611	6.49e-05	0.118733	++++++++--+	66.1	ARID3A	0
cg08390699	5	37379822	0.44314	0.111	6.54e-05	0.118733	+++++++-?+-	0	WDR70	0
cg13213118	12	93113987	-0.32421	0.08122	6.57e-05	0.118733	---++----++	16.4		1
cg11658419	12	58290850	0.22611	0.05666	6.59e-05	0.118733	++++-++++++	45.2		0
cg17811658	12	2018864	-0.41846	0.10486	6.59e-05	0.118733	----+------	0	CACNA2D4	1
cg16805065	10	6243291	-0.96415	0.24163	6.6e-05	0.118733	----+-+-?-+	0	PFKFB3	0
cg18335176	11	120894841	-0.92056	0.23082	6.66e-05	0.11886	+---+-----+	19.6	TBCEL	0
cg09158909	20	3800762	-0.84543	0.21205	6.69e-05	0.11886	--+---+----	10.6	AP5S1	0
cg15474378	11	58921817	0.17554	0.04403	6.69e-05	0.11886	++++-+++-++	36.9	FAM111A	1
cg27315497	11	57281561	0.26733	0.0671	6.78e-05	0.118972	+++++++++++	0	SLC43A1	0
cg02151816	6	146863878	-0.20527	0.05153	6.79e-05	0.118972	------+-?--	0	RAB32	1
cg00346208	1	20669905	0.29825	0.07489	6.82e-05	0.118972	++++++-+?++	53.4	VWA5B1	0
cg14136168	9	139129886	0.24532	0.06161	6.84e-05	0.118972	-++++++++++	5.2	QSOX2	1
cg16639915	15	64960011	-0.26269	0.06599	6.87e-05	0.118972	---++------	0	ZNF609	0
cg02484343	16	2284734	0.32905	0.08267	6.88e-05	0.118972	++++++++?-+	29.7	E4F1	0
cg09447811	3	121972621	0.14982	0.03764	6.89e-05	0.118972	++-++++++++	0	CASR	0
cg24590708	15	52554357	0.12189	0.03064	6.95e-05	0.119223	+++-++++?-+	46.3	MYO5C	0
cg01316152	10	116168351	-0.23021	0.05788	6.96e-05	0.119223	-------+---	47.6		0
cg13728386	11	110101638	0.12125	0.03052	7.08e-05	0.120797	+++?--++?-+	39.4	RDX	1
cg00672638	5	142149399	-0.60638	0.15273	7.18e-05	0.121708	--------++-	43.3	ARHGAP26	0
cg25408329	8	141457736	0.32245	0.08122	7.19e-05	0.121708	++-+-++-+-+	0	TRAPPC9	0
cg02401792	22	46664110	-0.54832	0.13819	7.25e-05	0.121765	--+-------+	0	TTC38	0
cg10989634	1	111813745	0.34017	0.08573	7.25e-05	0.121765	+++++++++++	0		0
cg07679348	5	70883094	-0.70822	0.17858	7.32e-05	0.122068	--+-+---?-+	36.2	MCCC2	0
cg07824483	17	79882042	0.28465	0.07181	7.38e-05	0.122068	+++++++++++	0	MAFG	0
cg24536146	1	207997166	0.20029	0.05053	7.39e-05	0.122068	+++++++++++	0		0
cg21142743	1	228272495	0.26603	0.06713	7.4e-05	0.122068	+++++++++++	0	ARF1	0
cg26075966	7	44999021	0.15056	0.03799	7.41e-05	0.122068	++?+++++?++	0		1
cg08397459	16	58328961	-0.37228	0.09409	7.6e-05	0.12472	------+-?--	28.4	KLKBL4	0
cg23789604	4	52883367	0.16902	0.04275	7.71e-05	0.126044	++++++++--+	9.6	LRRC66	1
cg18684755	19	39060314	-0.3402	0.08608	7.75e-05	0.126218	-?-+--?----	16.5	RYR1	0
cg02890926	1	45140355	-0.68431	0.17333	7.88e-05	0.127532	+---------+	0	TMEM53;C1orf228	0
cg24705380	12	69968957	0.15371	0.03894	7.89e-05	0.127532	+++?++-+?-+	0	FRS2	0
cg04244970	1	160708987	0.18949	0.04802	7.93e-05	0.127699	++-++++++++	8.3	SLAMF7	0
cg18042229	2	219922729	-0.59461	0.1508	8.04e-05	0.128509	----+----+-	39.7	IHH	0
cg13420985	3	16524424	0.19988	0.05069	8.05e-05	0.128509	+-+++++++-+	39.4	RFTN1	0
cg16668176	19	5308893	-0.17159	0.04353	8.07e-05	0.128509	----------+	24.6	PTPRS	1
cg02859042	12	124971861	0.10527	0.02674	8.23e-05	0.129731	+-+-+++-+++	0	NCOR2	0
cg08052292	3	56789178	0.57578	0.14626	8.26e-05	0.129731	-++++?++?--	56.7	ARHGEF3	0
cg26538782	19	10308540	0.16484	0.0419	8.35e-05	0.129731	+++?++++?-+	52.7		1
cg03384094	8	19172048	-0.85546	0.2175	8.38e-05	0.129731	--------?+-	0	SH2D4A	0
cg02902480	14	105767457	-0.73373	0.1866	8.42e-05	0.129731	--+---+----	0	BRF1	0
cg04338428	19	42746319	-0.81977	0.20848	8.42e-05	0.129731	------+++-+	25.3	GSK3A	0
cg15138339	17	40715222	0.1942	0.0494	8.45e-05	0.129731	+++++++-+-+	0	COASY	0
cg26174674	3	184429634	-0.97625	0.24833	8.45e-05	0.129731	----+---?+-	0	MAGEF1	0
cg09996840	17	79680718	0.17317	0.04405	8.46e-05	0.129731	+++++++++-+	0	SLC25A10	0
cg17587610	11	61195387	0.14183	0.03608	8.47e-05	0.129731	+++?-+++?-+	33.7	CPSF7	0
cg16719077	10	7849111	0.15682	0.03991	8.54e-05	0.129731	+++?-+++?-+	49.1	ATP5F1C	0
cg08753172	17	1401405	0.09958	0.02535	8.55e-05	0.129731	++-++++++-+	0	INPP5K	0
cg21181363	3	61782945	0.14727	0.03749	8.55e-05	0.129731	++-+++++?++	68.1	PTPRG	0
cg00244040	14	61788914	-1.09108	0.27782	8.59e-05	0.129731	----+----++	18.8	PRKCH	0
cg16742090	16	55067650	-0.60429	0.15391	8.63e-05	0.129731	---++?-----	0		0
cg12949547	12	58718950	0.23771	0.06058	8.7e-05	0.129731	++++-++++++	0		0
cg14163229	11	6440707	-0.56842	0.14485	8.71e-05	0.129731	------+-?-+	0	APBB1	0
cg25428293	5	149380217	-0.79083	0.20154	8.71e-05	0.129731	+-+------++	50.2	HMGXB3;TIGD6	0
cg20134287	7	70061455	0.28351	0.07226	8.72e-05	0.129731	-++++?++?++	47.2	AUTS2	0
cg26783727	16	67204807	0.29252	0.07464	8.89e-05	0.131181	+-+++++-+++	0		0
cg10590861	17	73124638	0.34418	0.08783	8.91e-05	0.131181	++-++++-+++	0	ARMC7	1
cg14517133	6	42664420	-0.19612	0.05005	8.91e-05	0.131181	----+------	0	PRPH2	0
cg22450662	1	182879035	0.18174	0.04639	8.95e-05	0.131181	+++-++++?-+	45.1	SHCBP1L	1
cg14817906	2	97466833	0.3839	0.09801	8.97e-05	0.131181	++-++++++-+	15.2	CNNM4	0
cg12336877	9	139981325	-0.7742	0.19771	9.01e-05	0.131319	--+-+----+-	28.8	MAN1B1-DT;MAN1B1	0
cg01464067	4	24745718	-0.38626	0.0987	9.09e-05	0.131593	---+----+--	0		0
cg02577046	5	76477113	-0.53607	0.13698	9.09e-05	0.131593	--+----++--	26		0
cg15761405	1	157746405	0.22834	0.05836	9.14e-05	0.131873	++-++++++-+	2.2	FCRL2	0
cg18961281	7	3083773	-0.5286	0.13515	9.18e-05	0.131987	----+---?+-	19.7	CARD11	0
cg19651219	2	115419729	0.11506	0.02943	9.23e-05	0.131987	-+++++++?++	0	DPP10	0
cg17214023	2	10176748	-0.18061	0.04619	9.24e-05	0.131987	----+------	0		0
cg26522057	16	67184562	-0.78711	0.20141	9.31e-05	0.132251	--+----+?--	0	B3GNT9	0
cg18768347	3	5024849	0.85135	0.21787	9.32e-05	0.132251	++-+-+-+++-	0	BHLHE40	0
cg13691961	12	89743281	0.11158	0.02857	9.41e-05	0.132934	+++--++++++	0	DUSP6	0
cg21060925	19	37018766	0.36606	0.09374	9.43e-05	0.132934	-+++++++?++	0	ZNF260	0
cg19951107	3	111760098	-0.34622	0.08871	9.5e-05	0.133454	---++------	0	TMPRSS7	1
cg27277104	2	200887939	0.17544	0.04496	9.54e-05	0.133454	+++?-+++--+	0		1
cg21140898	1	51442318	0.13947	0.03575	9.56e-05	0.133454	++++-++++-+	4.2		1
cg09009111	18	2847309	-0.65111	0.16696	9.62e-05	0.133564	----+----++	18.1	EMILIN2	0
cg15231794	19	4639844	-0.57135	0.14651	9.63e-05	0.133564	+-+-+-----+	20.4	TNFAIP8L1	1
cg14437446	9	2817906	0.16975	0.04357	9.79e-05	0.135347	++??++++?-+	56	PUM3	1
cg07739398	12	24365132	0.16543	0.0425	9.91e-05	0.13613	+++?++++?-+	0	SOX5;MIR920	1
cg19375336	1	222168745	-0.4962	0.12746	9.91e-05	0.13613	--------+--	23.4		0
Coefficients (coef), standard errors (SE) are presented per 10% increase in methylation level.
Direction of effect shows studies in alphabetical order (Supplementary Data 1A-D)
* Flagged probes map to DNA containing a SNP, to repetitive sequence elements, or to DNA harbouring an INDEL.

## Sheet: Analysis D
Table S2D. Cross-sectional associations between DNA methylation and BMI in adolescence in the main meta-analysis (N = 2,842). Results for CpGs with p-values < 1x10-4 are shown.
CpG	CHR	Location	Coef	SE	P-value	FDR p-value	Direction of effect across cohorts	Isquared	Nearest gene	Flagged probe*
cg10040131	2	73178866	0.32434	0.0566	1e-08	0.00428967	+++++++	0	SFXN5	0
cg03500056	16	8814507	0.31518	0.06099	2.37e-07	0.0508326	+++++++	17.7	ABAT	0
cg06300222	6	38121432	0.385	0.07596	4.01e-07	0.0573386	+++-+++	51.1	ZFAND3	1
cg17061862	11	9590431	-0.20645	0.04146	6.39e-07	0.0685275	--+---+	48.4		0
cg26572901	7	27070361	0.5936	0.12069	8.72e-07	0.0748118	+++++++	62.3		0
cg07728579	15	83475013	0.20737	0.04367	2.05e-06	0.146462	+-+++++	62.3	FSD2	0
cg09678340	16	81506476	0.28648	0.06154	3.24e-06	0.146462	+++-+++	49.4	CMIP	0
cg01979157	1	2161013	-0.29279	0.06298	3.34e-06	0.146462	-------	53.4	SKI	0
cg06933796	1	23925874	0.43599	0.094	3.51e-06	0.146462	++-+++?	57.6		1
cg13474848	9	14350791	0.21361	0.0462	3.77e-06	0.146462	+++++++	0		0
cg05122040	1	205903433	-0.21206	0.04601	4.04e-06	0.146462	-------	39.5	SLC26A9	1
cg13615963	6	167536521	-0.30106	0.06553	4.35e-06	0.146462	-------	33.3	CCR6	1
cg25032094	17	73583839	0.23827	0.05195	4.51e-06	0.146462	++?+++-	0	MYO15B	0
cg10055655	4	83274896	-0.28032	0.06128	4.78e-06	0.146462	---+---	23.5	HNRNPD	1
cg19811934	14	92927763	-0.10649	0.02345	5.6e-06	0.149495	--?----	0	SLC24A4	1
cg13384122	8	146219353	-0.40823	0.09015	5.94e-06	0.149495	---+-+?	3.5	ZNF252P;TMED10P	1
cg22669566	12	679287	-0.36698	0.08119	6.19e-06	0.149495	--?----	0	NINJ2	0
cg01331275	2	9908576	0.2357	0.05231	6.62e-06	0.149495	+++++++	0		0
cg04607412	22	45073157	0.28932	0.06433	6.88e-06	0.149495	+++++++	0	PRR5	1
cg08582356	8	86351018	0.43632	0.09708	6.97e-06	0.149495	+++++++	1	CA3	0
cg12484113	1	27898757	0.31606	0.0707	7.8e-06	0.154801	+++++++	0	AHDC1	0
cg08070771	3	147125758	0.2317	0.0519	8.03e-06	0.154801	+++?+++	60.1	ZIC4;ZIC1	0
cg25921813	3	194797138	0.2935	0.06585	8.3e-06	0.154801	+-+-+++	0	C3orf21	0
cg10248785	3	18449805	0.26698	0.06008	8.84e-06	0.158003	+++++++	0	SATB1	1
cg27115863	22	37921640	-0.27525	0.06217	9.54e-06	0.158877	-------	0		0
cg12528835	19	50001058	-0.18524	0.04193	9.97e-06	0.158877	--?----	0	RPS11;SNORD35B	0
cg00498089	6	170585887	0.22989	0.05205	1e-05	0.158877	+++-+-+	17.3		0
cg17501210	6	166970252	-0.23025	0.05224	1.05e-05	0.160863	-+?---+	49.8	RPS6KA2	0
cg08525922	3	11643368	0.30401	0.06928	1.14e-05	0.165867	+++++++	31.7	VGLL4	1
cg07094298	4	2748026	-0.17248	0.03934	1.16e-05	0.165867	--?---+	59.1	TNIP2	0
cg14835876	2	20886519	-0.30587	0.06995	1.23e-05	0.170203	-+-----	0	LDAH	1
cg14341254	9	136499189	0.13542	0.03105	1.29e-05	0.172927	+++++++	0		0
cg12642717	18	12255318	-0.50074	0.11505	1.35e-05	0.175486	-++----	0	CIDEA	0
cg24207786	7	23175327	0.17808	0.0411	1.47e-05	0.181941	++?-++?	0	KLHL7	1
cg20334849	11	86383300	-0.9758	0.22553	1.51e-05	0.181941	--?----	0	ME3	0
cg14765337	11	45931715	0.3852	0.08909	1.53e-05	0.181941	+++++++	0	PEX16	0
cg17049889	13	20735370	0.77173	0.17892	1.61e-05	0.181941	-+-++++	0	GJA3	0
cg26126740	20	42574332	0.20022	0.04644	1.63e-05	0.181941	+-?++++	64.5	TOX2	0
cg08305942	16	79692354	-0.19359	0.04502	1.71e-05	0.181941	-------	64.9		0
cg04686012	6	28293822	-0.22472	0.0524	1.8e-05	0.181941	-+----+	45.5	ZSCAN31	0
cg04894216	7	86377879	-0.22106	0.05157	1.82e-05	0.181941	-+?----	25.2	GRM3	1
cg18090487	13	43151796	0.19534	0.04575	1.96e-05	0.181941	+-+++++	53.3	TNFSF11	0
cg13790424	19	55631754	0.27902	0.06538	1.98e-05	0.181941	+-+-+++	13.7		1
cg18608055	19	1130866	-0.17224	0.04037	1.99e-05	0.181941	--?---+	50.9	SBNO2	1
cg19695386	5	28810148	0.08809	0.02065	1.99e-05	0.181941	+-?++-+	0		0
cg27166993	12	71833031	-0.9098	0.2137	2.07e-05	0.181941	-+----+	27.9	LGR5	0
cg12528349	7	28070030	-0.15237	0.03584	2.12e-05	0.181941	--+?---	48.4	JAZF1	0
cg21108554	7	150061328	0.31865	0.0751	2.2e-05	0.181941	++?++++	71.3		0
cg05895165	16	71668860	0.50905	0.12002	2.22e-05	0.181941	+++-+++	27.2	MARVELD3	1
cg07352917	5	176230710	0.12219	0.02884	2.26e-05	0.181941	+++++++	54.5		0
cg10824477	2	208994274	-0.44173	0.10423	2.26e-05	0.181941	-+---?-	32.7	CRYGC	1
cg00322698	6	41069048	-0.27274	0.06438	2.27e-05	0.181941	--?----	0	NFYA;LOC221442	0
cg15747133	18	268601	0.81147	0.19153	2.27e-05	0.181941	++-++++	43.9	THOC1	1
cg06023901	6	57037482	-0.83275	0.1971	2.39e-05	0.181941	--?----	0	BAG2	0
cg13119853	17	48939676	-0.21626	0.05123	2.43e-05	0.181941	-+?+?--	43.4	TOB1	0
cg01875106	11	132287342	-0.16946	0.04015	2.44e-05	0.181941	------+	0	OPCML	1
cg26354221	22	24822802	0.31375	0.07436	2.45e-05	0.181941	+++++++	45.1	ADORA2A	0
cg26819861	11	46784979	0.22129	0.05246	2.46e-05	0.181941	++-++--	14.4	CKAP5;SNORD67	0
cg22608764	19	5998712	0.29346	0.06964	2.51e-05	0.182493	++-++-+	57.9	RFX2	0
cg15939937	19	14676202	0.10082	0.02395	2.57e-05	0.182838	++++++-	0	TECR	0
cg12923994	22	18277981	0.29071	0.06912	2.6e-05	0.182838	+++++++	0	MICAL3	0
cg16298547	5	60138761	-0.28921	0.06889	2.69e-05	0.182981	--+----	43.2	ELOVL7	0
cg25631489	3	169900020	-0.22099	0.05267	2.71e-05	0.182981	-------	13.8	PHC3	0
cg11417092	7	1057285	0.31907	0.07606	2.73e-05	0.182981	+++++++	0	C7orf50	0
cg24403644	20	42574624	0.22358	0.05339	2.82e-05	0.185236	+++++++	34.3	TOX2	0
cg21346043	8	86351067	0.28119	0.06719	2.85e-05	0.185236	+++++++	38.4	CA3	0
cg02772266	12	4060781	0.1793	0.04296	3e-05	0.192075	+++-+++	45.4		0
cg12061886	14	75746793	0.24399	0.05852	3.06e-05	0.193035	+++++++	0	FOS	0
cg19713429	1	19810690	-0.30735	0.07386	3.16e-05	0.196454	------+	19	CAPZB	0
cg06724588	16	51185459	-0.47204	0.11359	3.24e-05	0.19855	--?----	0	SALL1	0
cg02458065	19	52598653	-0.41475	0.09987	3.29e-05	0.198775	-+----+	41.6	ZNF841	0
cg01912455	22	24128528	0.22049	0.05331	3.54e-05	0.209336	+++++++	18.4	SMARCB1	0
cg15730121	20	35092466	0.37336	0.09038	3.61e-05	0.209336	+++++++	28.2	DLGAP4	1
cg02059970	11	65402908	0.17457	0.04228	3.65e-05	0.209336	+++++++	0	PCNX3	0
cg11935041	5	150977390	-0.20174	0.04887	3.66e-05	0.209336	-+--+-+	36.2		1
cg06500161	21	43656587	0.18117	0.04404	3.89e-05	0.219563	++++++-	42.6	ABCG1	0
cg23058548	2	27798745	0.23129	0.05635	4.06e-05	0.226183	+++++++	59.5	C2orf16	1
cg12170787	19	1130965	-0.33929	0.08274	4.12e-05	0.226429	--?---?	5.6	SBNO2	1
cg19771626	12	133127043	0.22501	0.05491	4.17e-05	0.226429	+--+-++	44.6	FBRSL1	0
cg03574723	10	125425994	-0.26823	0.06552	4.25e-05	0.227889	-------	0	GPR26	0
cg07775147	12	133101495	0.43895	0.1075	4.44e-05	0.232652	+++-++-	70.7	FBRSL1	0
cg19397320	20	11871576	-1.03343	0.25314	4.46e-05	0.232652	-+?----	0	BTBD3	0
cg13737332	10	100993583	0.7678	0.18822	4.52e-05	0.232652	+++++++	0	HPSE2	1
cg02882044	5	71404593	0.67353	0.16528	4.6e-05	0.232652	+++++-+	23.1	MAP1B	0
cg02586712	15	42249569	-0.21002	0.05154	4.61e-05	0.232652	--+----	0	EHD4	0
cg05307234	8	133786975	-0.43689	0.10746	4.79e-05	0.238925	------+	0	PHF20L1	0
cg18006637	4	89713820	-0.15178	0.03739	4.91e-05	0.242095	-------	0	FAM13A	0
cg14042143	7	2646782	-0.14053	0.03469	5.09e-05	0.248118	------+	0	IQCE	0
cg00075920	5	177026190	-0.27239	0.06734	5.24e-05	0.25256	---+---	53.3	B4GALT7	0
cg00204465	17	73583945	0.25681	0.06357	5.36e-05	0.255023	++-++++	17	MYO15B	0
cg08146945	16	86538307	0.33395	0.08272	5.41e-05	0.255023	+++++++	0		1
cg13419390	2	131512651	0.2695	0.06685	5.54e-05	0.25738	+++++++	0	AMER3	0
cg19977428	19	35819985	0.32438	0.08049	5.58e-05	0.25738	+++++++	0	CD22	0
cg00391247	12	31378024	-0.23448	0.05824	5.67e-05	0.258749	-------	0		1
cg01085362	19	31848310	-0.70317	0.17486	5.79e-05	0.260061	-------	0		0
cg16766325	13	80912906	0.44703	0.1112	5.82e-05	0.260061	+++++++	0	SPRY2	0
cg04616529	16	11181986	0.23127	0.05764	6.01e-05	0.26258	++++-++	6.7	CLEC16A	0
cg03347553	3	141499950	-0.38683	0.09643	6.03e-05	0.26258	--+----	0	GRK7	0
cg19929194	7	22390378	-0.2036	0.05077	6.06e-05	0.26258	-----?-	0	RAPGEF5	1
cg20607293	1	147112703	-0.29003	0.07253	6.37e-05	0.273252	--?----	0		0
cg02268013	9	71650331	-0.29128	0.07292	6.49e-05	0.275643	-------	0	FXN	1
cg20907409	14	96284990	-0.21478	0.05381	6.56e-05	0.275885	--?----	0		1
cg25571197	14	23298904	0.7697	0.19308	6.71e-05	0.279453	+++-+++	36	MRPL52	0
cg20925462	3	111717806	0.34601	0.08698	6.95e-05	0.284752	+++++++	0	TAGLN3	0
cg02046143	11	133797911	-0.16938	0.04259	6.97e-05	0.284752	-------	0	IGSF9B	0
cg18098722	11	556889	0.21107	0.05311	7.06e-05	0.285708	++++++-	6.7	LMNTD2	1
cg23353046	8	931125	-0.30375	0.07652	7.2e-05	0.287018	---+---	0		1
cg09818637	17	20683924	-0.2013	0.05076	7.32e-05	0.287018	-+-----	0		0
cg16915576	7	89978468	-0.27646	0.06973	7.35e-05	0.287018	---+---	0	GTPBP10	1
cg11802442	1	201984631	-0.39303	0.09914	7.36e-05	0.287018	---+-+-	31.3	ELF3	0
cg02713162	5	141702373	0.13496	0.0341	7.55e-05	0.291775	+--++--	52.6	SPRY4	0
cg00329270	3	134369919	-0.68848	0.17425	7.78e-05	0.297417	-------	0	KY	0
cg00609630	12	123258653	0.19778	0.05013	7.98e-05	0.297417	++?-+++	54	CCDC62	0
cg24681499	1	42706997	0.25987	0.06592	8.08e-05	0.297417	+++++++	66.8	FOXJ3	1
cg10017293	12	51640305	0.35612	0.09036	8.11e-05	0.297417	+++?+++	0	SMAGP;DAZAP2	0
cg22276896	19	42946985	0.20148	0.05115	8.18e-05	0.297417	++?++++	56.2	CXCL17	1
cg03354554	11	9781412	-0.25208	0.06401	8.21e-05	0.297417	---+---	27.9		0
cg06058699	3	111300711	0.47396	0.12039	8.26e-05	0.297417	+++++++	0	CD96	1
cg03800922	6	74290220	-0.26872	0.06827	8.28e-05	0.297417	------+	50		0
cg18580232	2	116155326	-0.21198	0.05387	8.32e-05	0.297417	-----+-	12.1	DPP10	1
cg11749059	1	19684336	0.5305	0.13499	8.5e-05	0.30134	+++++++	55.8	CAPZB	1
cg00285294	7	1089767	0.32028	0.08161	8.69e-05	0.301993	+++++++	0	C7orf50	1
cg21453287	8	37963019	-0.79676	0.20305	8.71e-05	0.301993	+-?----	0	ASH2L	0
cg11070818	17	400410	0.22976	0.05858	8.78e-05	0.301993	+++++++	0		0
cg22565961	5	81017303	0.36568	0.09325	8.8e-05	0.301993	+++++++	0	SSBP2	0
cg26118367	2	240010016	0.363	0.09262	8.88e-05	0.30232	++++++-	34.9	HDAC4	0
cg02343275	1	212589072	0.32332	0.08254	8.96e-05	0.302641	+++++++	24.4	PACC1	0
cg26134913	15	26328049	-0.31992	0.08186	9.3e-05	0.310854	+-?----	49.1		1
cg11580897	1	23879671	0.10872	0.02788	9.61e-05	0.310854	+++-++-	66.8		0
cg17287155	5	393347	0.26117	0.06701	9.71e-05	0.310854	+-+++++	66.5	AHRR	0
cg18618815	17	48275324	-0.21984	0.0564	9.71e-05	0.310854	------+	0	COL1A1	1
cg24728698	15	97081353	-0.14119	0.03623	9.74e-05	0.310854	-------	0		1
cg18809074	12	29394828	0.19584	0.05026	9.76e-05	0.310854	++?-+?+	59.6	FAR2	0
cg03291336	15	69114244	0.56763	0.1457	9.79e-05	0.310854	+++++++	0	ANP32A	0
cg21829328	22	24188134	-0.20746	0.0533	9.93e-05	0.310854	---+---	0		0
Coefficients (coef), standard errors (SE) are presented per 10% increase in methylation level.
Direction of effect shows studies in alphabetical order (Supplementary Data 1A-D)
* Flagged probes map to DNA containing a SNP, to repetitive sequence elements, or to DNA harbouring an INDEL.
