# Supplementary material for: DNA methylation and body mass index from birth to adolescence: meta-analyses of epigenome-wide association studies
Source: Genome Med. 2020 Nov 25;12:105. doi: 10.1186/s13073-020-00810-w (PMC7687793; doi:10.1186/s13073-020-00810-w)
Supplement: Supplementary file 4 — Additional file 4: Table S3A-D. Associations between DNA methylation levels and overweight/obesity versus normal weight. Results for CpGs with p-values < 1x10-4 are shown. [file 13073_2020_810_MOESM4_ESM.xlsx]

## Sheet: Analysis A
Table S3A. Associations between DNA methylation levels in cord blood and overweight/obesity (N = 491) versus normal weight (N = 2,540) in early childhood. Results for CpGs with p-values < 1x10-4 are shown.
CpG	CHR	Location	Coef	SE	OR	lower 95% CI	higher 95% CI	P-value	FDR p-value	Direction of effect across cohorts	Isquared	Nearest gene
cg19864758	20	17206720	2.16408	0.45261	8.70659	3.58574	21.1406	1.74e-06	0.748129	-+++++++++-+	1.8	PCSK2
cg01442550	6	168915440	1.53251	0.33968	4.62978	2.37914	9.00953	6.43e-06	0.978856	++-++-++++++	2.7	SMOC2
cg05924031	16	1227335	-0.99435	0.22556	0.369964	0.237771	0.575652	1.04e-05	0.978856	--+-----+---	0	CACNA1H
cg15624376	7	27171391	0.95786	0.21876	2.60611	1.69739	4.00134	1.19e-05	0.978856	+++++++++-++	0	HOXA4
cg03086707	5	140740607	0.38331	0.08868	1.46713	1.23306	1.74564	1.54e-05	0.978856	-++++++-++++	26.7	PCDHGA4;PCDHGA2;PCDHGB2;PCDHGA1;PCDHGB1;PCDHGA3
cg26811372	5	140772182	0.53907	0.1263	1.71441	1.33846	2.19596	1.97e-05	0.978856	-++?+++++-++	0	PCDHGA4;PCDHGA6;PCDHGA1;PCDHGA5;PCDHGB1;PCDHGB4;PCDHGA3;PCDHGA8;PCDHGA2;PCDHGA7;PCDHGB2;PCDHGB3
cg08458170	19	31770476	1.76882	0.41487	5.86393	2.60042	13.2231	2.01e-05	0.978856	++-++++++++-	6.4	TSHZ3
cg27541374	17	58042493	1.68624	0.39814	5.39914	2.47412	11.7823	2.28e-05	0.978856	++-++-++++++	0	RNFT1
cg11082635	6	166856074	-0.16671	0.03969	0.846445	0.783094	0.914921	2.67e-05	0.978856	---??+----?-	0	RPS6KA2
cg12765123	10	132100019	0.19652	0.0469	1.21716	1.11026	1.33435	2.79e-05	0.978856	+++++-+++-++	0
cg14420186	9	91926487	2.04593	0.49163	7.73635	2.95156	20.2778	3.16e-05	0.978856	+?++-+++++++	0	CKS2
cg09979728	19	41903455	3.06169	0.74113	21.3636	4.99819	91.3141	3.61e-05	0.978856	+++++-++-++-	16	BCKDHA;EXOSC5
cg06751243	20	1927911	-1.10822	0.26974	0.330146	0.19458	0.560162	3.98e-05	0.978856	--+----+---+	46.4
cg23105130	8	144799022	0.43414	0.10583	1.54363	1.25447	1.89945	4.09e-05	0.978856	++-++-++++++	10.9	MAPK15
cg02750792	3	39543967	-0.27819	0.06788	0.757153	0.662831	0.864897	4.16e-05	0.978856	+-------+-+-	0	MOBP
cg10592592	10	74034663	-0.75059	0.18354	0.472088	0.329451	0.676481	4.32e-05	0.978856	+------+----	15.2	DDIT4
cg06805925	17	16233044	-0.57012	0.13997	0.565458	0.429789	0.743952	4.64e-05	0.978856	--+--+---+--	0
cg11976616	5	41213172	-0.8747	0.21509	0.416987	0.273548	0.63564	4.77e-05	0.978856	---?-?-+----	0	C6
cg12343591	2	16031275	1.00942	0.24893	2.74401	1.68458	4.46971	5.01e-05	0.978856	++-+--++++++	0
cg15277677	11	131630648	0.25813	0.06383	1.29451	1.14228	1.46703	5.25e-05	0.978856	+++++++--+-+	9.6	NTM
cg13610168	9	131159813	0.74372	0.18395	2.10375	1.46694	3.017	5.28e-05	0.978856	-+++--++++-+	41.2
cg19614643	2	19499118	0.82602	0.20461	2.28421	1.52957	3.41117	5.41e-05	0.978856	+++++++++-++	0
cg02964555	2	157184401	0.57129	0.14256	1.77055	1.33893	2.3413	6.14e-05	0.978856	-+-++?++++++	0	NR4A2
cg04641165	6	16139117	1.11932	0.28026	3.06277	1.76829	5.30489	6.5e-05	0.978856	+++++-++-++-	37.8	MYLIP
cg26144070	21	45874614	0.8959	0.22432	2.44954	1.57812	3.80215	6.5e-05	0.978856	++-?+++--+++	41.6	LRRC3
cg26351451	4	37248861	0.37923	0.09505	1.46116	1.2128	1.76038	6.61e-05	0.978856	+++++-++++++	2.8	NWD2
cg07583503	8	110988256	0.50896	0.12914	1.66356	1.29155	2.14272	8.12e-05	0.978856	-+++++++++++	0	KCNV1
cg08926040	11	8638598	1.41869	0.36141	4.1317	2.03466	8.39011	8.66e-05	0.978856	++-++?+++++-	9	TRIM66
cg00902763	3	183750690	0.85214	0.2172	2.34466	1.53178	3.58892	8.73e-05	0.978856	+++++++++++-	0	HTR3D
cg13371910	6	69990372	0.98189	0.25051	2.6695	1.63377	4.36182	8.87e-05	0.978856	++++--+++-++	0	ADGRB3
cg20925178	10	102027628	0.68935	0.17631	1.99242	1.41027	2.81487	9.23e-05	0.978856	+++++-+-++++	56.2	CWF19L1
cg25946605	2	10221185	1.57102	0.40345	4.81155	2.18204	10.6098	9.86e-05	0.978856	-++++?+++++-	0	CYS1
cg16299003	10	124638804	0.54896	0.14106	1.73145	1.31322	2.28288	9.95e-05	0.978856	+?++++++--++	43.2	FAM24B;LOC399815
Coefficients (coef), standard errors (SE) are presented per 10% increase in methylation level.
Odds ratio (OR) and 95% confidence interval (CI) are presented per 10% increase in methylation level.
Direction of effect shows studies in alphabetical order (Supplementary Data 1A-D).

## Sheet: Analysis B 
Table S3B. Associations between DNA methylation levels in cord blood and overweight/obesity (N = 707) versus normal weight (N = 3,217) in late childhood. Results for CpGs with p-values < 1x10-4 are shown.
CpG	CHR	Location	Coef	SE	OR	lower 95% CI	higher 95% CI	P-value	FDR p-value	Direction of effect across cohorts	Isquared	Nearest gene
cg12400041	6	56709328	0.64706	0.12982	1.90992	1.48084	2.46331	6.21e-07	0.267005	++?-+-++++++	39.3	DST
cg23448054	19	17649906	-1.75877	0.37792	0.172257	0.0821266	0.3613	3.26e-06	0.700833	------------	0	NIBAN3
cg27193735	7	90562815	0.4573	0.10246	1.5798	1.29237	1.93116	8.07e-06	0.99994	++--++++++++	0	CDK14
cg24428372	2	314850	-0.97265	0.22024	0.37808	0.245534	0.582178	1e-05	0.99994	-??----+++-+	11.5
cg05549655	15	75019143	0.47812	0.11743	1.61304	1.28141	2.0305	4.67e-05	0.99994	+++++-++-+++	49.2	CYP1A1
cg13521941	9	140330627	-0.24532	0.06093	0.782454	0.694375	0.881705	5.67e-05	0.99994	-++-----++-+	0	ENTPD8
cg27176264	17	81060149	-0.18022	0.04481	0.835086	0.764871	0.911747	5.78e-05	0.99994	-----+-+-+--	26.2
cg02892189	1	6321676	-0.7161	0.18095	0.488654	0.342747	0.696674	7.58e-05	0.99994	---+-------+	37.2	GPR153
cg05238087	19	18263865	-2.69745	0.68194	0.0673771	0.0177024	0.256443	7.64e-05	0.99994	-??--------+	0	PIK3R2
cg08808571	4	17513338	-1.42963	0.36422	0.239397	0.117244	0.488821	8.67e-05	0.99994	--------+-+-	26.2	QDPR
cg11281377	13	21950690	-0.37383	0.09527	0.688094	0.57089	0.82936	8.71e-05	0.99994	---+?------+	21.3	ZDHHC20
cg14458575	2	238380390	-0.2196	0.05609	0.80284	0.719257	0.896136	9.03e-05	0.99994	+?-+--------	0
cg07429581	16	70475668	-0.7664	0.19631	0.464683	0.316267	0.682746	9.46e-05	0.99994	--?-?-------	0
Coefficients (coef), standard errors (SE) are presented per 10% increase in methylation level.
Odds ratio (OR) and 95% confidence interval (CI) are presented per 10% increase in methylation level.
Direction of effect shows studies in alphabetical order (Supplementary Data 1A-D).

## Sheet: Analyis C
Table S3C. Associations between DNA methylation levels and overweight/obesity (N = 644) versus normal weight (N = 2,567) in childhood. Results for CpGs with p-values < 1x10-4 are shown.
CpG	CHR	Location	Coef	SE	OR	lower 95% CI	higher 95% CI	P-value	FDR p-value	Direction of effect across cohorts	Isquared	Nearest gene
cg06991974	1	2984218	1.13184	0.2048	3.10136	2.07598	4.6332	3.26e-08	0.0140166	-++++++++++	0	PRDM16-DT
cg12140144	1	2984275	1.33507	0.25879	3.80026	2.28837	6.31103	2.48e-07	0.0533147	++++++++?++	35.7	PRDM16-DT;PRDM16
cg03500056	16	8814507	0.84077	0.17501	2.31815	1.64502	3.26673	1.56e-06	0.159698	+++-+++++++	29.1	ABAT
cg13966547	1	2406284	-0.73907	0.15573	0.477558	0.351938	0.648016	2.08e-06	0.159698	-----------	35	PLCH2
cg11481223	2	147625024	-1.40252	0.2959	0.245976	0.137727	0.439307	2.14e-06	0.159698	----++-----	4.3
cg25277809	2	128453484	0.16294	0.03453	1.17697	1.09995	1.25938	2.37e-06	0.159698	++?++++++++	0
cg07946633	1	2984245	0.9376	0.19948	2.55384	1.7274	3.77568	2.6e-06	0.159698	-++++++++++	21.6	FLJ42875;PRDM16
cg19171919	17	79414543	-0.52909	0.11379	0.589141	0.471367	0.736341	3.32e-06	0.163861	-+----+----	0	BAHCC1
cg15125798	5	122621645	1.63712	0.3526	5.14034	2.57545	10.2596	3.43e-06	0.163861	++++-+-+?++	0
cg12625300	6	2959621	-1.22274	0.26583	0.294422	0.17486	0.495735	4.23e-06	0.181872	---++-++-+-	48.7	SERPINB6
cg05400811	8	146012426	-3.35492	0.73433	0.0349122	0.00827756	0.147249	4.91e-06	0.191917	+------+---	43.1	ZNF34
cg11766468	19	7923041	0.43649	0.0974	1.54727	1.27837	1.87272	7.41e-06	0.264424	+++++++++-+	5	EVI5L
cg15174905	19	19281255	1.47631	0.33138	4.37677	2.286	8.37972	8.39e-06	0.264424	++++-+-+?-+	51.7	BORCS8-MEF2B;MEF2B
cg03738352	4	25657381	2.14659	0.48245	8.55563	3.3234	22.0253	8.61e-06	0.264424	+++++++-?+-	42	SLC34A2
cg24704211	13	115000206	0.93076	0.21111	2.53644	1.67696	3.8364	1.04e-05	0.298104	+++++-+-?++	55.3	CDC16
cg12198769	2	98262341	-0.67599	0.15407	0.508653	0.376075	0.687968	1.15e-05	0.309032	-------??--	0	COX5B
cg04492943	16	22200979	-2.08841	0.481	0.123884	0.0482591	0.318017	1.41e-05	0.325539	+------+---	35
cg26821962	12	61899255	-0.74495	0.17192	0.474758	0.338946	0.664988	1.47e-05	0.325539	----+--+---	0
cg08785784	16	50913892	-0.49276	0.11402	0.610938	0.488586	0.763929	1.55e-05	0.325539	-----------	0
cg03936870	2	47561578	-0.41956	0.09712	0.657336	0.543397	0.795166	1.56e-05	0.325539	-+--+---+--	35.9
cg04247152	16	88590325	0.39394	0.09127	1.48281	1.23992	1.77328	1.59e-05	0.325539	+++++++-+++	24.1	ZFPM1
cg04724477	8	124780013	-0.78816	0.18442	0.454681	0.316756	0.652661	1.92e-05	0.334257	----+-----+	25.4	FAM91A1
cg12278474	1	5221357	-0.60918	0.14289	0.543797	0.410966	0.71956	2.01e-05	0.334257	-+--+---?+-	8.9
cg22566518	19	4182796	-2.86467	0.67258	0.0570019	0.0152538	0.213011	2.05e-05	0.334257	+----------	0	SIRT6;ANKRD24
cg04722030	19	12511947	-2.17581	0.51103	0.113516	0.0416927	0.309069	2.07e-05	0.334257	+-+----+---	28.9	ZNF799
cg00684757	18	77711999	-4.3193	1.01789	0.0133092	0.00181012	0.0978582	2.2e-05	0.334257	-----------	6.1	SLC66A2
cg08273233	6	87724979	-0.62863	0.1486	0.533322	0.398564	0.713642	2.33e-05	0.334257	-+--+-++---	41.3	HTR1E
cg20629587	15	31689706	0.49236	0.11639	1.63617	1.30244	2.05543	2.34e-05	0.334257	-++++++++++	0
cg06977014	7	87288184	-0.9562	0.22633	0.384351	0.246645	0.59894	2.39e-05	0.334257	-----------	0	RUNDC3B;ABCB1
cg07939445	6	116602398	-0.43777	0.10364	0.645474	0.526816	0.790859	2.4e-05	0.334257	---++---+--	29.5	TSPYL1;DSE
cg05400200	7	104752143	-1.21598	0.28793	0.296419	0.168584	0.521192	2.41e-05	0.334257	----+------	0	MLL5
cg26783727	16	67204807	1.00307	0.23832	2.72664	1.70909	4.35001	2.57e-05	0.338754	-++++++++++	0
cg05293897	2	226913713	-0.23713	0.05638	0.788889	0.706357	0.881064	2.6e-05	0.338754	---?-+--?-?	48.5
cg09044186	11	116661388	0.47557	0.11361	1.60893	1.28775	2.01022	2.84e-05	0.358707	+++++++++++	0	APOA5
cg13641778	3	52879742	-0.72094	0.17248	0.486295	0.346802	0.681895	2.92e-05	0.358707	----+------	0	STIMATE
cg08044427	2	20442131	0.33801	0.08109	1.40215	1.19611	1.64369	3.07e-05	0.362842	+++++++++++	19.6
cg00884334	15	34787920	0.78548	0.18879	2.19346	1.51505	3.17564	3.18e-05	0.362842	-+++++++?++	0
cg20775109	6	168358086	-1.18869	0.28624	0.30462	0.173823	0.53384	3.29e-05	0.362842	-----+--+--	23.2	AFDN
cg00407231	1	205312199	0.39403	0.09493	1.48295	1.23117	1.7862	3.32e-05	0.362842	++++++--+++	41.5	KLHDC8A
cg04459086	3	45429742	-0.53622	0.12949	0.584955	0.453836	0.753957	3.46e-05	0.362842	-----?--?--	0	LARS2
cg13097800	14	47104140	-0.67321	0.16257	0.510069	0.370891	0.701473	3.46e-05	0.362842	-----?-+--+	20.3
cg15080866	1	2705124	-0.79793	0.1934	0.45026	0.308204	0.657792	3.7e-05	0.364091	-----------	0
cg15423357	2	25149977	0.43052	0.1044	1.53806	1.25345	1.88729	3.73e-05	0.364091	--+++++++++	41.3
cg00988050	13	100506757	-0.64283	0.15611	0.525802	0.387203	0.714013	3.83e-05	0.364091	---+----?--	0	CLYBL
cg27439474	18	13681026	0.89263	0.21705	2.44154	1.59554	3.73612	3.91e-05	0.364091	++-+++--+-+	40.8	FAM210A
cg08142858	1	2718742	-0.53367	0.12982	0.586449	0.4547	0.756371	3.94e-05	0.364091	-----------	0
cg01081718	3	112278508	0.52639	0.12812	1.69281	1.31689	2.17604	3.98e-05	0.364091	++++++--?++	48.9	ATG3
cg02401792	22	46664110	-1.97827	0.48306	0.138308	0.0536611	0.356482	4.22e-05	0.370424	-------+--+	23.6	TTC38
cg02038558	15	77897206	0.91328	0.22312	2.49248	1.60957	3.85972	4.25e-05	0.370424	-++++++--++	5.9
cg03193328	7	65746852	-0.56716	0.13886	0.567134	0.432002	0.744536	4.42e-05	0.370424	-----+-----	0	TPST1
cg09806683	1	2238895	2.0969	0.51351	8.14089	2.97552	22.2731	4.44e-05	0.370424	++?++++-?+-	0	SKI
cg03503516	22	24890811	0.41824	0.10248	1.51929	1.24282	1.85726	4.48e-05	0.370424	++++--+++++	18	ADORA2A-AS1;UPB1
cg24911827	22	19170109	0.57243	0.14064	1.77257	1.34551	2.33517	4.7e-05	0.370929	++?++++--++	0	CLTCL1
cg13833439	7	45963024	1.59098	0.39166	4.90856	2.27807	10.5765	4.86e-05	0.370929	+++?++++?-?	31.9
cg10755899	4	1772151	0.4687	0.11549	1.59792	1.27423	2.00383	4.94e-05	0.370929	++++++++++-	0
cg19094879	2	177505007	-0.7503	0.18498	0.472225	0.328618	0.678589	4.99e-05	0.370929	---?----?--	0
cg08633959	16	50914024	-0.499	0.12307	0.607137	0.47701	0.772763	5.03e-05	0.370929	-----------	0
cg13810660	11	66176168	-0.39454	0.09737	0.67399	0.556891	0.815711	5.08e-05	0.370929	--??+---?--	48.6
cg19288027	6	131384431	-2.1154	0.52211	0.120585	0.0433376	0.335523	5.09e-05	0.370929	+------+---	4.6	EPB41L2
cg09874754	1	36574629	0.84443	0.20924	2.32665	1.54391	3.50623	5.45e-05	0.384142	+++++++-?--	24.2
cg25575532	4	42270717	-0.88949	0.22041	0.410865	0.266737	0.632872	5.45e-05	0.384142	---+----?+-	52.3
cg09115473	5	14440991	-0.44461	0.11049	0.641074	0.516247	0.796085	5.72e-05	0.384504	---+-+---++	44.4	TRIO
cg16210842	5	139511585	1.43953	0.35812	4.21871	2.09094	8.51173	5.83e-05	0.384504	++++++-++--	40.8
cg16947612	2	56103666	0.62566	0.15577	1.86948	1.37761	2.53697	5.9e-05	0.384504	++-++?+-+++	16.2	EFEMP1
cg10734581	14	101520078	-0.72104	0.17958	0.486246	0.341975	0.691382	5.94e-05	0.384504	----+--+-+-	0	MIR134;MIR382
cg06137123	11	129444480	0.24388	0.0609	1.27619	1.1326	1.43799	6.2e-05	0.384504	+++++++++++	0
cg06357908	1	192548609	0.63007	0.15731	1.87774	1.37953	2.55588	6.2e-05	0.384504	+++++++-++-	32.1	RGS1
cg26215982	12	4915878	-0.78391	0.19602	0.456617	0.310954	0.670514	6.36e-05	0.384504	-+-----+-+-	16.7
cg00622799	20	62318588	0.76969	0.19253	2.1591	1.48043	3.14889	6.4e-05	0.384504	+++++++++++	0	RTEL1
cg00153101	1	2431753	0.62952	0.15755	1.87671	1.37812	2.55568	6.45e-05	0.384504	++++++++-++	46.3	PLCH2
cg08122652	3	122281939	0.36455	0.09123	1.43987	1.20411	1.72178	6.45e-05	0.384504	+++++++-+-+	0	PARP9;DTX3L
cg06991829	15	90293883	-1.77318	0.44479	0.169792	0.0710076	0.406004	6.7e-05	0.384504	----+--+---	0	MESP1
cg16847645	20	61447790	-1.37445	0.34483	0.252979	0.128694	0.497289	6.72e-05	0.384504	--?-------+	51.6	COL9A3
cg06192883	15	52554171	0.70089	0.17597	2.01555	1.42759	2.84565	6.81e-05	0.384504	+++++++-+-+	22.5	MYO5C
cg04718414	13	115000211	1.56608	0.39335	4.78784	2.21469	10.3506	6.85e-05	0.384504	++++++-+-++	41.2	CDC16
cg05625103	10	2543513	0.24763	0.0622	1.28099	1.13396	1.44707	6.85e-05	0.384504	++++++-+?++	0
cg11023668	2	25095040	-0.22069	0.05546	0.801965	0.719361	0.894055	6.91e-05	0.384504	-+--+------	37	ADCY3
cg09062397	20	62289856	-2.0499	0.51617	0.128748	0.0468131	0.354089	7.15e-05	0.384504	----------+	0	RTEL1
cg02151816	6	146863878	-0.50983	0.12856	0.600598	0.466822	0.772709	7.32e-05	0.384504	---+----?--	43.8	RAB32
cg02430645	13	20989325	0.49607	0.12517	1.64225	1.28497	2.09888	7.39e-05	0.384504	-+?++++++++	3.4	CRYL1
cg12746016	22	49560550	-0.69381	0.17527	0.499669	0.354396	0.70449	7.54e-05	0.384504	-----------	0
cg11166893	13	114814706	-0.69771	0.17637	0.497724	0.352257	0.703263	7.63e-05	0.384504	-------??--	0	RASA3
cg20825994	4	25448682	1.03576	0.26193	2.81725	1.68603	4.70743	7.68e-05	0.384504	+--++++-++-	9.8
cg10965434	20	60121895	-0.58861	0.14887	0.555098	0.414619	0.743174	7.69e-05	0.384504	-?+-++--??-	40.7	CDH4
cg14843632	5	14870594	-0.2015	0.05097	0.817504	0.739781	0.903392	7.71e-05	0.384504	+----------	4.5	ANKH
cg15252215	10	124639110	0.4032	0.102	1.49661	1.22542	1.82781	7.72e-05	0.384504	+-+++++-?-+	0	LOC399815;FAM24B
cg21787323	11	85338252	-0.36237	0.09183	0.696025	0.581376	0.833282	7.95e-05	0.384504	-----------	40	TMEM126B;DLG2
cg11073773	7	25897512	1.26469	0.32103	3.54199	1.88791	6.64529	8.16e-05	0.384504	+++?-+-++++	21.8
cg22016779	2	230452311	-0.61882	0.15731	0.53858	0.395681	0.733086	8.36e-05	0.384504	-------+---	0	DNER
cg19951107	3	111760098	-1.0552	0.26825	0.348123	0.205775	0.588941	8.37e-05	0.384504	---++------	24.4	TMPRSS7
cg02234281	10	25790938	-0.49744	0.12651	0.608085	0.474545	0.779206	8.42e-05	0.384504	-------+---	0	GPR158
cg06128688	12	96883733	1.24837	0.31751	3.48466	1.87021	6.49277	8.43e-05	0.384504	++++++-++++	2.6
cg12150039	19	35490532	0.4784	0.12172	1.61349	1.27103	2.04822	8.49e-05	0.384504	++++++++-++	8.1	GRAMD1A
cg03221073	1	186157555	-0.88577	0.22545	0.412397	0.265099	0.641537	8.54e-05	0.384504	---+---+---	33	HMCN1;MIR548F1
cg07931844	15	72102213	-0.93711	0.23855	0.391758	0.245449	0.625282	8.55e-05	0.384504	-----?--?--	22.2	NR2E3
cg00320980	10	134839587	-0.5378	0.13711	0.584032	0.446402	0.764094	8.77e-05	0.384504	---+---+?--	16
cg10205430	5	177424291	-0.68405	0.17448	0.504569	0.358427	0.710299	8.84e-05	0.384504	---+-----+-	56	PROP1
cg08024822	2	119987813	-1.04293	0.26639	0.352421	0.209077	0.594042	9.04e-05	0.384504	---+--+--+-	38.5	STEAP3
cg26615224	19	1621124	1.02169	0.26108	2.77789	1.66525	4.63394	9.1e-05	0.384504	+-+++--++++	32.2	TCF3
cg26610247	8	142297175	0.65376	0.1672	1.92276	1.38548	2.66838	9.23e-05	0.384504	+++++++-?++	31.7
cg08430009	22	19138124	1.58694	0.40589	4.88877	2.20647	10.8318	9.24e-05	0.384504	++++-+--?+-	0	GSC2
cg06913337	16	88590404	0.6181	0.15812	1.8554	1.36095	2.52948	9.27e-05	0.384504	-++++++-+-+	42.5	ZFPM1
cg15355015	7	101943990	0.38504	0.09854	1.46967	1.21155	1.78279	9.32e-05	0.384504	+++++++++++	0	SH2B2
ch.1.3280899F	1	167753265	-1.74552	0.44669	0.174554	0.0727277	0.418948	9.32e-05	0.384504	+-----???-?	18.4	MPZL1
cg22289643	4	3776495	-0.4533	0.11606	0.635527	0.506223	0.79786	9.39e-05	0.384504	--------?-+	0
ch.4.1185987F	4	57873191	-1.63997	0.42052	0.193986	0.0850778	0.442307	9.63e-05	0.390386	------??--?	0	POLR2B
cg02325951	14	89878619	-0.33382	0.08567	0.716183	0.60548	0.847125	9.75e-05	0.390386	--+--------	0	FOXN3
cg26746936	19	42503392	1.71471	0.44055	5.55506	2.34253	13.1732	9.94e-05	0.390386	++++-+-+?++	0	GRIK5
cg09725090	12	96429111	-2.72108	0.69952	0.0658036	0.0167035	0.259235	0.0001003	0.390386	--+-+------	31.9	LTA4H
Coefficients (coef), standard errors (SE) are presented per 10% increase in methylation level.
Odds ratio (OR) and 95% confidence interval (CI) are presented per 10% increase in methylation level.
Direction of effect shows studies in alphabetical order (Supplementary Data 1A-D).

## Sheet: Analysis D
Table S3D. Associations between DNA methylation levels and overweight/obesity (N = 507) versus normal weight (N = 2,188) in adolescence. Results for CpGs with p-values < 1x10-4 are shown.
CpG	CHR	Location	Coef	SE	OR	lower 95% CI	higher 95% CI	P-value	FDR p-value	Direction of effect across cohorts	Isquared	Nearest gene
cg26861732	20	21372126	0.51578	0.10553	1.67494	1.36198	2.05982	1.02e-06	0.357473	++++++-	0
cg17957640	11	76839205	0.389	0.08288	1.4755	1.25427	1.73576	2.69e-06	0.357473	+-+++++	0	MYO7A
cg14708990	11	76839217	0.5601	0.12196	1.75085	1.37859	2.22363	4.38e-06	0.357473	+-+++++	0	MYO7A
cg09469355	1	2161886	-0.67278	0.14811	0.510288	0.381717	0.682165	5.56e-06	0.357473	--+----	44.7	SKI
cg02458065	19	52598653	-1.54117	0.34055	0.21413	0.109849	0.417408	6.03e-06	0.357473	--+----	16.3	ZNF841
cg05063952	17	37380697	0.90138	0.19921	2.463	1.66684	3.63945	6.05e-06	0.357473	+++++++	43.3	STAC2
cg17423650	1	185218725	0.68373	0.15205	1.98125	1.47066	2.66912	6.9e-06	0.357473	+++++++	16.4	SWT1
cg03638795	11	416499	-1.00752	0.22492	0.365123	0.234955	0.567408	7.49e-06	0.357473	-------	0	SIGIRR
cg10390435	8	142368026	0.71658	0.16133	2.04742	1.49238	2.80888	8.92e-06	0.357473	+-++-+-	64.9	GPR20
cg19816367	1	3419426	1.1715	0.2643	3.22683	1.9222	5.41692	9.32e-06	0.357473	+--++++	0	MEGF6
cg17287155	5	393347	0.8971	0.2026	2.45248	1.64873	3.64806	9.51e-06	0.357473	+++++++	0	AHRR
cg02599773	12	52493312	0.60131	0.13615	1.82451	1.39718	2.38253	1e-05	0.357473	+-+++++	0
cg01979157	1	2161013	-0.90567	0.20757	0.404271	0.269144	0.607239	1.28e-05	0.411808	--+----	16.8	SKI
cg09279512	1	201252510	-1.48552	0.34177	0.226385	0.115858	0.442351	1.38e-05	0.411808	------?	0	PKP1
cg19674611	15	84050961	-0.61572	0.14193	0.540252	0.409056	0.713525	1.44e-05	0.411808	--??-?+	0
cg06188744	10	3108651	0.67814	0.15737	1.97021	1.44729	2.68206	1.64e-05	0.439691	++++-++	34.2	PFKP
cg00912746	1	33350709	0.44093	0.10277	1.55415	1.27061	1.90096	1.78e-05	0.448032	+-+++++	0	HPCA
cg09238801	14	74179101	-0.99589	0.23277	0.369395	0.234074	0.582946	1.88e-05	0.448032	--?----	8.5	PNMA1
cg22294804	8	26484149	1.62017	0.37983	5.05395	2.40056	10.6402	2e-05	0.451544	+++++++	5.6	DPYSL2
cg04738447	16	708575	2.10252	0.49454	8.18677	3.10565	21.5811	2.12e-05	0.454705	+++++++	36.9	WDR90
cg15128226	4	123747672	0.71796	0.17013	2.05025	1.46889	2.8617	2.44e-05	0.468134	+++++++	0	FGF2
cg17061862	11	9590431	-0.51276	0.12153	0.59884	0.471914	0.759905	2.45e-05	0.468134	--+----	59.3
cg03500056	16	8814507	0.77314	0.18346	2.16656	1.51219	3.10409	2.51e-05	0.468134	++++-++	46.6	ABAT
cg24237636	20	8481650	-0.55348	0.13174	0.574946	0.444107	0.744331	2.65e-05	0.470148	---?+-+	20.5	PLCB1
cg14733103	12	111756534	0.53212	0.12688	1.70254	1.32768	2.18323	2.74e-05	0.470148	++?++++	0	CUX2
cg01798157	1	203276595	-0.49269	0.11796	0.610981	0.484862	0.769905	2.96e-05	0.475041	-------	0	BTG2
cg10017293	12	51640305	1.05053	0.25168	2.85917	1.74584	4.68246	2.99e-05	0.475041	+++?++-	5.3	SMAGP;DAZAP2
cg19413366	8	143781985	0.46608	0.11204	1.59373	1.27952	1.98512	3.19e-05	0.477661	++++++-	0	LY6K
cg03314013	15	60394017	-0.96432	0.23256	0.381242	0.241681	0.601396	3.38e-05	0.477661	-------	22.3
cg15439717	13	23993016	1.09256	0.26492	2.9819	1.77414	5.01184	3.72e-05	0.477661	+-+++++	0	SACS
cg03157226	19	10654180	-1.68713	0.40937	0.18505	0.0829518	0.412811	3.77e-05	0.477661	-+-----	13.6	ATG4D
cg10491120	10	128839223	-0.99637	0.24176	0.369217	0.229875	0.593024	3.77e-05	0.477661	-------	0	DOCK1
cg18964582	1	236557182	-0.69466	0.16868	0.499244	0.358699	0.694858	3.82e-05	0.477661	-------	0	EDARADD
cg09502809	1	32248172	0.87344	0.21224	2.39514	1.58004	3.63072	3.87e-05	0.477661	+++++++	0
cg15633073	19	30942096	-0.23489	0.05718	0.790658	0.706832	0.884425	3.99e-05	0.477661	--+---+	13	ZNF536
cg01795776	1	23003462	0.67743	0.16504	1.96881	1.42469	2.72075	4.05e-05	0.477661	++-++++	0
cg15015340	11	61486220	0.57557	0.14036	1.77814	1.35049	2.34123	4.12e-05	0.477661	+++++++	0	DAGLA
cg25517810	2	105474385	-0.91543	0.22365	0.400344	0.258261	0.620595	4.26e-05	0.480895	-------	0
cg22565961	5	81017303	1.18057	0.289	3.25623	1.84805	5.73742	4.41e-05	0.485063	+-+-+++	13.8	SSBP2
cg10200391	5	131330582	1.52087	0.3729	4.5762	2.20337	9.50439	4.53e-05	0.485805	+++++++	34.2	ACSL6
cg19086540	11	36397458	-0.80339	0.19751	0.447808	0.304066	0.659502	4.75e-05	0.493312	-------	0	PRR5L
cg27553457	19	45899615	0.54364	0.13398	1.72226	1.32451	2.23947	4.96e-05	0.493312	+++++++	0	PPP1R13L
cg12061886	14	75746793	0.66742	0.16486	1.9492	1.41099	2.6927	5.16e-05	0.493312	+++++++	46.6	FOS
cg04234597	5	3851581	-0.42871	0.10608	0.651349	0.529074	0.801882	5.31e-05	0.493312	--?-+--	0
cg01963189	4	121613795	-0.81299	0.20149	0.44353	0.298821	0.658316	5.46e-05	0.493312	---+---	0
cg18098722	11	556889	0.67386	0.16763	1.9618	1.41242	2.72485	5.82e-05	0.493312	+++++++	30	LMNTD2
cg12528835	19	50001058	-0.5037	0.12553	0.604291	0.47249	0.772857	6.01e-05	0.493312	--?--+-	66.5	RPS11;SNORD35B
cg02713162	5	141702373	0.40001	0.0997	1.49184	1.22703	1.8138	6.02e-05	0.493312	++-+++-	51.6	SPRY4
cg14856698	1	2135945	0.88306	0.22061	2.41829	1.56935	3.72645	6.26e-05	0.493312	+++++++	28.3	FAAP20
cg01024473	1	32664981	1.36037	0.34007	3.89764	2.00137	7.59057	6.33e-05	0.493312	++?+-++	0	CCDC28B
cg04603419	17	42061560	-1.13688	0.28425	0.320818	0.183781	0.560038	6.35e-05	0.493312	--+---+	71.7	PYY
cg21545605	1	36590481	0.77127	0.1931	2.16251	1.48111	3.15739	6.49e-05	0.493312	+++++?+	0
cg14743346	8	124050185	-0.54682	0.13699	0.578787	0.442498	0.757055	6.56e-05	0.493312	-------	0	DERL1
cg16474684	4	2470049	-0.91357	0.22917	0.40109	0.255958	0.628514	6.71e-05	0.493312	--?----	0	RNF4
cg14030904	6	149806732	-0.50942	0.12786	0.600844	0.467654	0.771966	6.78e-05	0.493312	--+----	0	ZC3H12D
cg19856705	1	234667500	1.88176	0.47383	6.56505	2.59362	16.6177	7.15e-05	0.493312	+-++++-	32.9
cg11701694	19	2761388	1.43587	0.36177	4.2033	2.06845	8.54152	7.22e-05	0.493312	+--++++	29.2	SGTA
cg04098829	5	92744116	-0.47353	0.11944	0.6228	0.49281	0.787078	7.35e-05	0.493312	----+--	0
cg02079741	2	25390424	0.39339	0.09928	1.482	1.21994	1.80035	7.42e-05	0.493312	+++++++	0	POMC
cg22660904	8	41181793	0.48003	0.12116	1.61612	1.2745	2.04931	7.44e-05	0.493312	+++-+++	41
cg11239697	10	1609706	-0.93714	0.2366	0.391747	0.246381	0.622878	7.47e-05	0.493312	--?--+-	60.9	ADARB2
cg21797520	3	140769274	0.40672	0.10277	1.50188	1.22788	1.83703	7.57e-05	0.493312	++++++-	0	SPSB4
cg14830003	1	38022657	0.71543	0.18079	2.04507	1.43488	2.91473	7.58e-05	0.493312	+-+-+++	33	DNALI1
cg13293488	2	879510	0.63059	0.15949	1.87872	1.37436	2.56816	7.7e-05	0.493312	+++-+++	50.1
cg05122040	1	205903433	-0.44723	0.11315	0.639397	0.512218	0.798152	7.73e-05	0.493312	-------	0	SLC26A9
cg06300222	6	38121432	0.8991	0.22796	2.45739	1.57192	3.84165	8.01e-05	0.493312	+++-+++	0	ZFAND3
cg00426855	4	56496836	-0.45681	0.1159	0.633301	0.504608	0.794815	8.1e-05	0.493312	--?+--?	30.7	NMU
cg09958879	2	119771585	0.47296	0.12025	1.60474	1.26778	2.03125	8.39e-05	0.493312	++++-++	0.8
cg06288251	3	132757087	-2.02269	0.51468	0.132299	0.048245	0.362795	8.49e-05	0.493312	--+---+	52.4	TMEM108
cg07809889	12	54622944	1.70473	0.43532	5.4999	2.34317	12.9094	9e-05	0.493312	+++-+++	7.4
cg18606460	4	123082094	-0.54887	0.14019	0.577602	0.43883	0.760258	9.03e-05	0.493312	--?---+	35.4
cg21899939	1	6659353	0.2696	0.06886	1.30944	1.14412	1.49865	9.03e-05	0.493312	++--+++	0	KLHL21
cg07493858	4	183061830	-0.89213	0.22793	0.409782	0.262141	0.640576	9.08e-05	0.493312	--?----	28.7	TENM3-AS1
cg24085502	11	119066850	0.82184	0.21	2.27468	1.50718	3.43302	9.1e-05	0.493312	++++-+-	0	CCDC153
cg18608055	19	1130866	-0.45963	0.11753	0.631517	0.501582	0.795113	9.2e-05	0.493312	--?----	66.9	SBNO2
cg24509168	1	160051356	0.66415	0.16983	1.94284	1.39275	2.71018	9.2e-05	0.493312	+++++++	21.3	KCNJ9
cg16563203	8	49040786	-0.32326	0.08266	0.723786	0.615529	0.851082	9.21e-05	0.493312	-++?--+	0
cg03967266	8	1046358	-0.43252	0.11061	0.648872	0.522403	0.805957	9.22e-05	0.493312	-+-?--+	26.5
cg00599266	4	55967	0.47704	0.12203	1.6113	1.26853	2.04668	9.26e-05	0.493312	++++-++	30.4	ZNF595;ZNF718
cg23353046	8	931125	-0.85908	0.21976	0.423552	0.275323	0.651583	9.26e-05	0.493312	-----+-	46.1
cg15054725	2	223176606	-1.59503	0.40845	0.202902	0.0911187	0.451822	9.42e-05	0.493312	--?---+	44.1
cg18013792	7	2103069	1.06205	0.27198	2.89229	1.69718	4.92897	9.43e-05	0.493312	++-+++-	52.1	MAD1L1
cg18126442	2	63275868	-0.78535	0.20148	0.45596	0.307202	0.676753	9.7e-05	0.501323	-+?----	0	LOC100132215
Coefficients (coef), standard errors (SE) are presented per 10% increase in methylation level.
Odds ratio (OR) and 95% confidence interval (CI) are presented per 10% increase in methylation level.
Direction of effect shows studies in alphabetical order (Supplementary Data 1A-D).
