# Supplementary material for: DNA methylation and body mass index from birth to adolescence: meta-analyses of epigenome-wide association studies
Source: Genome Med. 2020 Nov 25;12:105. doi: 10.1186/s13073-020-00810-w (PMC7687793; doi:10.1186/s13073-020-00810-w)
Supplement: Supplementary file 6 — Additional file 6: Table S4. CpGs within a window of +/- 5kb from the Bonferroni- and FDR-significant CpGs in each model. [file 13073_2020_810_MOESM6_ESM.xlsx]

## Sheet: CpGs_region_cg05937453
Table S4. CpGs within a window of +/- 5kb from the Bonferroni significant CpG (cg05937453) in model B (Association between DNA methylation in cord blood and BMI in early childhood (N = 3,295)).
CpG	CHR	Location	Coef	SE	P-value	FDR p-value	Isquared	Nearest gene	Gene region	Cpg Island Name	Relation to Island
cg27010834	chr10	99527173	0.2877	0.4348	0.5082	0.999837	36.3	SFRP5	3'UTR	chr10:99531025-99531968	N_Shelf
cg09738881	chr10	99527219	1.0741	0.5817	0.06482	0.999837	46.4	SFRP5	3'UTR	chr10:99531025-99531968	N_Shelf
cg02110141	chr10	99530944	1.0852	0.8439	0.1985	0.999837	34.2	SFRP5	Body	chr10:99531025-99531968	N_Shore
cg12342334	chr10	99531038	1.8426	0.9601	0.05496	0.999837	0	SFRP5	Body	chr10:99531025-99531968	Island
cg09542745	chr10	99531164	-1.37	1.9434	0.4808	0.999837	0	SFRP5	1stExon	chr10:99531025-99531968	Island
cg09874752	chr10	99531309	-0.9891	1.1565	0.3924	0.999837	9	SFRP5	1stExon	chr10:99531025-99531968	Island
cg06576393	chr10	99531416	-1.61	1.7885	0.368	0.999837	0	SFRP5	1stExon	chr10:99531025-99531968	Island
cg10914555	chr10	99531645	0.864	24.427	0.7236	0.999837	26.6	SFRP5	5'UTR;1stExon	chr10:99531025-99531968	Island
cg05699018	chr10	99531747	1.776	18.426	0.3351	0.999837	0	SFRP5	5'UTR;1stExon	chr10:99531025-99531968	Island
cg05937453*	chr10	99531765	9.6288	1.6871	1.15e-08	0.00494453	0	SFRP5	TSS200	chr10:99531025-99531968	Island
cg17820890	chr10	99531790	-0.0425	1.5439	0.9781	0.999837	0	SFRP5	TSS200	chr10:99531025-99531968	Island
cg22831607	chr10	99531797	-0.5267	1.5296	0.7306	0.999837	0	SFRP5	TSS200	chr10:99531025-99531968	Island
cg07834955	chr10	99531879	-0.1285	1.7171	0.9404	0.999837	2.7	SFRP5	TSS200	chr10:99531025-99531968	Island
cg25156443	chr10	99531929	2.403	0.8937	0.007169	0.999837	38.6	SFRP5	TSS200	chr10:99531025-99531968	Island
cg10749912	chr10	99531934	-0.5608	0.7849	0.475	0.999837	56.4	SFRP5	TSS200	chr10:99531025-99531968	Island
cg02363630	chr10	99532138	-0.3614	0.805	0.6535	0.999837	0	SFRP5	TSS1500	chr10:99531025-99531968	S_Shore
cg10851413	chr10	99532174	0.9883	1.0067	0.3263	0.999837	0	SFRP5	TSS1500	chr10:99531025-99531968	S_Shore
cg24390322	chr10	99532367	0.4708	0.2499	0.05955	0.999837	12.5	SFRP5	TSS1500	chr10:99531025-99531968	S_Shore
cg08849635	chr10	99532386	-0.3415	0.4764	0.4735	0.999837	0	SFRP5	TSS1500	chr10:99531025-99531968	S_Shore
cg06692050	chr10	99532398	-1.4038	0.8027	0.0803	0.999837	0	SFRP5	TSS1500	chr10:99531025-99531968	S_Shore
cg06569729	chr10	99532410	-0.0334	0.4411	0.9396	0.999837	18.3	SFRP5	TSS1500	chr10:99531025-99531968	S_Shore
cg16536739	chr10	99532636	0.3524	0.474	0.4572	0.999837	41.3	SFRP5	TSS1500	chr10:99531025-99531968	S_Shore
cg13290001	chr10	99533109	0.3116	0.4764	0.513	0.999837	0	SFRP5	TSS1500	chr10:99531025-99531968	S_Shore
cg02727916	chr10	99535369	-0.0919	0.4283	0.8301	0.999837	0.1			chr10:99531025-99531968	S_Shelf
Coefficients (coef), standard errors (SE) are presented per 10% increase in methylation level.
Direction of effect shows studies in alphabetical order (Supplementary Data 1A-D)
* Bonferroni significant CpG in model B

## Sheet: CpGs_region_cg25212453
Table S4. CpGs within a window of +/- 5kb from the Bonferroni significant CpG (cg25212453) in model C (cross-sectional association between DNA methylation and BMI in childhood (N = 3,371)).
CpG	CHR	Location	Coef	SE	P-value	FDR p-value	Isquared	Nearest gene	Gene region	Cpg Island Name	Relation to Island
cg24466448	chr17	1505159	-0.7755	1.3887	0.5766	0.923894	0	SLC43A2	Body		OpenSea
cg02238950	chr17	1505303	-0.46	0.5853	0.4319	0.880187	0	SLC43A2	Body		OpenSea
cg14401583	chr17	1507643	-0.0117	1.2437	0.9925	0.998828	24	SLC43A2	Body	chr17:1509882-1510101	N_Shelf
cg09329516	chr17	1508261	0.1546	0.0986	0.117	0.690632	0	SLC43A2	Body	chr17:1509882-1510101	N_Shore
cg11076954	chr17	1508444	0.1503	0.1075	0.1619	0.734523	0	SLC43A2	Body	chr17:1509882-1510101	N_Shore
cg09158821	chr17	1508609	0.5849	0.2403	0.01491	0.449433	0	SLC43A2	Body	chr17:1509882-1510101	N_Shore
cg02188939	chr17	1509883	-0.1627	0.2712	0.5485	0.916299	68	SLC43A2	Body	chr17:1509882-1510101	Island
cg25212453*	chr17	1509953	3.1925	0.5978	9.27e-08	0.0207454	0	SLC43A2	Body	chr17:1509882-1510101	Island
cg19880947	chr17	1510000	0.2089	0.2748	0.4472	0.885069	63.6	SLC43A2	Body	chr17:1509882-1510101	Island
cg21949830	chr17	1510041	1.2473	0.571	0.02894	0.516906	13.6	SLC43A2	Body	chr17:1509882-1510101	Island
cg01438467	chr17	1510080	2.1993	0.8868	0.01313	0.436805	41.1	SLC43A2	Body	chr17:1509882-1510101	Island
cg23691006	chr17	1510666	-0.1019	0.6268	0.8709	0.98164	58.7	SLC43A2	Body	chr17:1509882-1510101	S_Shore
cg09361598	chr17	1512391	-0.6934	0.5456	0.2037	0.767296	0	SLC43A2	Body	chr17:1509882-1510101	S_Shelf
Coefficients (coef), standard errors (SE) are presented per 10% increase in methylation level.
Direction of effect shows studies in alphabetical order (Supplementary Data 1A-D)
* Bonferroni signficant CpG in model C

## Sheet: CpGs_regionc_cg03500056
Table S4. CpGs within a window of +/- 5kb from the FDR significant CpG (cg0350056) in model C (cross-sectional association between DNA methylation and BMI in childhood (N = 3,371)).
CpG	CHR	Location	Coef	SE	P-value	FDR p-value	Isquared	Nearest gene	Gene region	Cpg Island Name	Relation to Island
cg07431888	chr16	8813274	-0.3626	1.0739	0.7356	0.959009	23.3	ABAT	5'UTR;TSS1500		OpenSea
cg07439546	chr16	8813357	0.0381	0.7749	0.9607	0.99452	0	ABAT	5'UTR;TSS1500		OpenSea
cg03500056*	chr16	8814507	3.0577	0.5767	1.15e-07	0.0207454	0	ABAT	5'UTR;TSS200		OpenSea
cg06604249	chr16	8814755	1.3859	0.5517	0.01201	0.42985	0	ABAT	5'UTR;1stExon		OpenSea
cg09410453	chr16	8815355	0.8371	1.1286	0.4583	0.889063	0	ABAT	5'UTR		OpenSea
Coefficients (coef), standard errors (SE) are presented per 10% increase in methylation level.
Direction of effect shows studies in alphabetical order (Supplementary Data 1A-D)
* FDR significant CpG in model C

## Sheet: CpGs_region_cg05281708
Table S4. CpGs within a window of +/- 5kb from the FDR significant CpG (cg05281708) in model C (cross-sectional association between DNA methylation and BMI in childhood (N = 3,371)).
CpG	CHR	Location	Coef	SE	P-value	FDR p-value	Isquared	Nearest gene	Gene region	Cpg Island Name	Relation to Island
cg08070590	chr3	44686309	0.2733	0.4388	0.5333	0.912204	0	ZNF197	Body;3'UTR	chr3:44690126-44690587	N_Shelf
cg09831491	chr3	44689721	0.7116	10.594	0.5018	0.902839	20.8	ZNF197	3'UTR;TSS1500	chr3:44690126-44690587	N_Shore
cg12074545	chr3	44690014	0.6258	0.4399	0.1548	0.728852	11.5	ZNF35	TSS1500	chr3:44690126-44690587	N_Shore
cg01657207	chr3	44690019	0.2537	0.5054	0.6157	0.933076	0	ZNF35	TSS1500	chr3:44690126-44690587	N_Shore
cg09181872	chr3	44690100	2.0113	1.1777	0.08767	0.652456	38.5	ZNF35	TSS200	chr3:44690126-44690587	N_Shore
cg10469100	chr3	44690127	-0.8676	1.695	0.6087	0.931426	49.3	ZNF35	TSS200	chr3:44690126-44690587	Island
cg20717205	chr3	44690179	-0.0696	2.1469	0.9741	0.996377	43.1	ZNF35	TSS200	chr3:44690126-44690587	Island
cg17092624	chr3	44690187	2.1679	2.5142	0.3885	0.863653	1.8	ZNF35	TSS200	chr3:44690126-44690587	Island
cg06225133	chr3	44690200	1.0622	2.0599	0.6061	0.930866	45.4	ZNF35	TSS200	chr3:44690126-44690587	Island
cg24173921	chr3	44690229	-0.4888	1.466	0.7388	0.959672	65.4	ZNF35	TSS200	chr3:44690126-44690587	Island
cg11612291	chr3	44690338	3.1503	2.3488	0.1799	0.749109	32.5	ZNF35	5'UTR	chr3:44690126-44690587	Island
cg25783173	chr3	44690453	2.7684	2.1159	0.1907	0.757502	21.5	ZNF35	5'UTR	chr3:44690126-44690587	Island
cg05281708*	chr3	44690673	6.5856	1.2614	1.78e-07	0.0207454	31.3	ZNF35	5'UTR	chr3:44690126-44690587	S_Shore
cg01520478	chr3	44693195	0.6	0.4865	0.2174	0.775777	0	ZNF35	Body	chr3:44690126-44690587	S_Shelf
Coefficients (coef), standard errors (SE) are presented per 10% increase in methylation level.
Direction of effect shows studies in alphabetical order (Supplementary Data 1A-D)
* FDR significant CpG in model C

## Sheet: CpGs_region_cg04456029
Table S4. CpGs within a window of +/- 5kb from the Bonferroni significant CpG (cg04456029) in model C (cross-sectional association between DNA methylation and BMI in childhood (N = 3,371)).
CpG	CHR	Location	Coef	SE	P-value	FDR p-value	Isquared	Nearest gene	Gene region	Cpg Island Name	Relation to Island
cg15782311	chr12	113494031	2.5862	1.1717	0.02731	0.510283	6.4			chr12:113494389-113495534	N_Shore
cg10670310	chr12	113494422	1.8258	1.6529	0.2693	0.808487	0	DTX1	TSS1500	chr12:113494389-113495534	Island
cg11939071	chr12	113494429	0.1363	1.7458	0.9378	0.991541	62	DTX1	TSS1500	chr12:113494389-113495534	Island
cg22685245	chr12	113495037	-1.4277	3.0986	0.645	0.939862	6.7	DTX1	TSS1500	chr12:113494389-113495534	Island
cg04562491	chr12	113495386	0.186	0.4488	0.6785	0.948094	29.5	DTX1	TSS1500	chr12:113494389-113495534	Island
cg19743522	chr12	113495566	3.3854	0.682	6.92e-07	0.030398	50.2	DTX1	TSS200	chr12:113494389-113495534	S_Shore
cg17718377	chr12	113495619	0.7538	0.4648	0.1049	0.676656	43.9	DTX1	TSS200	chr12:113494389-113495534	S_Shore
cg18449739	chr12	113495701	0.7461	0.45	0.09735	0.666353	37.9	DTX1	1stExon;5'UTR	chr12:113494389-113495534	S_Shore
cg01984511	chr12	113495839	0.6773	0.4511	0.1332	0.707914	4.2	DTX1	1stExon;5'UTR	chr12:113494389-113495534	S_Shore
cg02875120	chr12	113496053	0.9427	0.4716	0.04558	0.569379	0	DTX1	1stExon	chr12:113494389-113495534	S_Shore
cg04456029*	chr12	113496126	2.7587	0.5358	2.63e-07	0.0226157	3.9	DTX1	1stExon	chr12:113494389-113495534	S_Shore
cg18567954	chr12	113496168	1.5706	0.4925	0.001428	0.261379	0	DTX1	1stExon	chr12:113494389-113495534	S_Shore
cg02555215	chr12	113497560	1.7907	1.0091	0.07596	0.633993	42.2	DTX1	Body	chr12:113494389-113495534	S_Shelf
Coefficients (coef), standard errors (SE) are presented per 10% increase in methylation level.
Direction of effect shows studies in alphabetical order (Supplementary Data 1A-D)
* FDR significant CpG in model C

## Sheet: CpGs_region_cg15125798
Table S4. CpGs within a window of +/- 5kb from the Bonferroni significant CpG (cg15125798) in model C (cross-sectional association between DNA methylation and BMI in childhood (N = 3,371)).
CpG	CHR	Location	Coef	SE	P-value	FDR p-value	Isquared	Nearest gene	Gene region	Cpg Island Name	Relation to Island
cg17807172	chr5	122620929	0.8715	0.6343	0.1695	0.741298	0				OpenSea
cg05692123	chr5	122620950	-1.1206	0.8179	0.1707	0.742047	0				OpenSea
cg23949389	chr5	122621186	0.5275	0.6665	0.4287	0.879192	19.6				OpenSea
cg16483725	chr5	122621240	1.5865	1.1992	0.1859	0.753777	35.8				OpenSea
cg05221748	chr5	122621289	2.9923	0.9965	0.002676	0.302007	0				OpenSea
cg15125798*	chr5	122621645	4.9705	0.9548	1.93e-07	0.0207454	0				OpenSea
Coefficients (coef), standard errors (SE) are presented per 10% increase in methylation level.
Direction of effect shows studies in alphabetical order (Supplementary Data 1A-D)
* FDR significant CpG in model C

## Sheet: CpGs_region_cg0343111
Table S4. CpGs within a window of +/- 5kb from the Bonferroni significant CpG (cg0343111) in model C (cross-sectional association between DNA methylation and BMI in childhood (N = 3,371)).
CpG	CHR	Location	Coef	SE	P-value	FDR p-value	Isquared	Nearest gene	Gene region	Cpg Island Name	Relation to Island
cg15345437	chr11	62620843	-0.0177	0.4936	0.9713	0.995994	0	SNORD22;SNORD31;SNHG1	TSS1500;Body;Body	chr11:62623359-62623877	N_Shelf
cg18159646	chr11	62621178	1.0057	0.4522	0.02614	0.505162	0	SNORD22;SNORD31;SNORD30;SNHG1	TSS1500;TSS1500;Body;Body	chr11:62623359-62623877	N_Shelf
cg15172739	chr11	62621258	0.3166	0.4516	0.4833	0.8969	0	SNORD30;SNORD22;SNORD31;SNHG1	TSS200;TSS1500;TSS1500;Body	chr11:62623359-62623877	N_Shelf
cg09448652	chr11	62621367	0.754	0.3789	0.04661	0.572253	0	SNORD30;SNORD22;SNORD31;SNHG1	TSS200;TSS1500;TSS1500;Body	chr11:62623359-62623877	N_Shore
cg03431111*	chr11	62621406	1.9261	0.3791	3.77e-07	0.0270156	0	SNORD30;SNORD22;SNORD29;SNORD31;SNHG1	TSS1500;TSS1500;Body;TSS1500;Body	chr11:62623359-62623877	N_Shore
cg05512483	chr11	62621791	1.1939	0.6535	0.06772	0.61811	36.9	SNORD30;SNORD22;SNORD29;SNORD31;SNHG1	TSS1500;TSS1500;TSS1500;TSS1500;Body	chr11:62623359-62623877	N_Shore
cg27033919	chr11	62622173	2.6224	1.7507	0.1342	0.708857	0	SNORD30;SNORD29;SLC3A2;SNORD31;SNORD28;SNHG1	TSS1500;TSS1500;TSS1500;TSS1500;TSS1500;TSS200;TSS1500;TSS1500;Body;TSS1500	chr11:62623359-62623877	N_Shore
cg09345320	chr11	62622179	0.2217	1.408	0.8749	0.982248	7.3	SNORD30;SNORD29;SLC3A2;SNORD31;SNORD28;SNHG1	TSS1500;TSS1500;TSS1500;TSS1500;TSS1500;TSS200;TSS1500;TSS1500;Body;TSS1500	chr11:62623359-62623877	N_Shore
cg02905828	chr11	62622234	1.8214	1.1537	0.1144	0.687585	0	SNORD30;SNORD29;SLC3A2;SNORD31;SNORD28;SNHG1	TSS1500;TSS1500;TSS1500;TSS1500;TSS1500;TSS200;TSS1500;TSS1500;Body;TSS1500	chr11:62623359-62623877	N_Shore
cg07297802	chr11	62622622	1.3222	1.7943	0.4612	0.890056	8.3	SNORD27;SNORD30;SLC3A2;SNORD29;SNORD28;SNHG1	TSS200;TSS1500;TSS1500;TSS1500;TSS1500;TSS1500;TSS1500;TSS1500;TSS1500;Body	chr11:62623359-62623877	N_Shore
cg16663674	chr11	62622834	-0.2634	0.8037	0.7431	0.960521	0	SNORD27;SNORD26;SNORD29;SNORD28;SLC3A2;SNHG1	TSS1500;Body;TSS1500;TSS1500;TSS1500;TSS1500;TSS1500;TSS1500;Body;TSS1500	chr11:62623359-62623877	N_Shore
cg07611106	chr11	62622883	0.7378	0.6997	0.2917	0.820238	69.5	SNORD27;SNORD26;SNORD29;SNORD28;SLC3A2;SNHG1	TSS1500;TSS200;TSS1500;TSS1500;TSS1500;TSS1500;TSS1500;TSS1500;Body;TSS1500	chr11:62623359-62623877	N_Shore
cg01537486	chr11	62622916	0.0242	0.8308	0.9768	0.996803	25.8	SNORD27;SNORD26;SNORD29;SNORD28;SLC3A2;SNHG1	TSS1500;TSS200;TSS1500;TSS1500;TSS1500;TSS1500;TSS1500;TSS1500;Body;TSS1500	chr11:62623359-62623877	N_Shore
cg01382671	chr11	62622925	-0.5761	1.068	0.5896	0.926961	33.4	SNORD27;SNORD26;SNORD29;SNORD28;SLC3A2;SNHG1	TSS1500;TSS200;TSS1500;TSS1500;TSS1500;TSS1500;TSS1500;TSS1500;Body;TSS1500	chr11:62623359-62623877	N_Shore
cg18039643	chr11	62622929	-0.5807	1.1869	0.6247	0.935486	0	SNORD27;SNORD26;SNORD29;SNORD28;SLC3A2;SNHG1	TSS1500;TSS200;TSS1500;TSS1500;TSS1500;TSS1500;TSS1500;TSS1500;Body;TSS1500	chr11:62623359-62623877	N_Shore
cg03527159	chr11	62622985	0.9183	3.6736	0.8026	0.971032	38.6	SNORD27;SLC3A2;SNORD26;SNORD28;SNHG1	TSS1500;TSS1500;TSS1500;TSS200;TSS1500;TSS1500;TSS1500;TSS1500;Body	chr11:62623359-62623877	N_Shore
cg03438692	chr11	62622991	-0.8088	1.7483	0.6436	0.93957	0	SNORD27;SLC3A2;SNORD26;SNORD28;SNHG1	TSS1500;TSS1500;TSS1500;TSS200;TSS1500;TSS1500;TSS1500;TSS1500;Body	chr11:62623359-62623877	N_Shore
cg05115468	chr11	62623202	-1.2857	1.4176	0.3644	0.853548	40.8	SNORD27;SLC3A2;SNORD26;SNORD28;SNORD25;SNHG1	TSS1500;TSS1500;TSS1500;TSS1500;TSS1500;TSS1500;TSS1500;TSS1500;TSS200;Body	chr11:62623359-62623877	N_Shore
cg24909445	chr11	62623256	-4.1642	1.7465	0.01711	0.461516	48.1	SNORD27;SLC3A2;SNORD26;SNORD28;SNORD25;SNHG1	TSS1500;TSS1500;TSS1500;TSS1500;TSS1500;TSS1500;TSS1500;TSS1500;TSS200;Body	chr11:62623359-62623877	N_Shore
cg23385854	chr11	62623264	-5.6009	2.3167	0.01562	0.454147	58.1	SNORD27;SLC3A2;SNORD26;SNORD28;SNORD25;SNHG1	TSS1500;TSS1500;TSS1500;TSS1500;TSS1500;TSS1500;TSS1500;TSS1500;TSS200;Body	chr11:62623359-62623877	N_Shore
cg03601585	chr11	62623324	2.3883	2.9428	0.417	0.874433	11.5	SNORD27;SLC3A2;SNORD28;SNORD25;SNORD26;SNHG1	TSS1500;TSS200;TSS200;TSS1500;TSS1500;TSS200;TSS200;TSS1500;TSS200;Body	chr11:62623359-62623877	N_Shore
cg26283550	chr11	62623419	-2.7839	2.6297	0.2898	0.819063	0	SNORD27;SLC3A2;SNORD28;SNORD25;SNORD26;SNHG1	TSS1500;TSS200;TSS200;TSS1500;TSS1500;TSS200;TSS200;TSS1500;TSS200;TSS200	chr11:62623359-62623877	Island
cg21733363	chr11	62623427	-0.6417	3.1298	0.8376	0.976446	25.5	SNORD27;SLC3A2;SNORD28;SNORD25;SNORD26;SNHG1	TSS1500;TSS200;TSS200;TSS1500;TSS1500;TSS200;TSS200;TSS1500;TSS200;TSS200	chr11:62623359-62623877	Island
cg25171331	chr11	62623430	-5.3027	3.2494	0.1027	0.673293	11.6	SNORD27;SLC3A2;SNORD28;SNORD25;SNORD26;SNHG1	TSS1500;TSS200;TSS200;TSS1500;TSS1500;TSS200;TSS200;TSS1500;TSS200;TSS200	chr11:62623359-62623877	Island
cg23457925	chr11	62623434	-2.6264	3.9385	0.5049	0.903882	0	SNORD27;SLC3A2;SNORD28;SNORD25;SNORD26;SNHG1	TSS1500;TSS200;TSS200;TSS1500;TSS1500;TSS200;TSS200;TSS1500;TSS200;TSS200	chr11:62623359-62623877	Island
cg13866129	chr11	62623438	-0.238	1.0256	0.8165	0.973361	0	SNORD27;SLC3A2;SNORD28;SNORD25;SNORD26;SNHG1	TSS1500;TSS200;TSS200;TSS1500;TSS1500;TSS200;TSS200;TSS1500;TSS200;TSS200	chr11:62623359-62623877	Island
cg03851309	chr11	62623544	5.0271	5.1678	0.3307	0.839113	0	SNORD27;SLC3A2;SNORD28;SNORD25;SNORD26;SNHG1	TSS1500;5'UTR;1stExon;5'UTR;TSS1500;5'UTR;TSS1500;1stExon;1stExon;1stExon;TSS1500;1stExon;5'UTR;5'UTR;TSS200	chr11:62623359-62623877	Island
cg00321150	chr11	62623587	-4.6596	2.9611	0.1156	0.688952	21.8	SNORD27;SLC3A2;SNHG1;SNORD28;SNORD25;SNORD26	TSS1500;5'UTR;1stExon;TSS1500;5'UTR;TSS1500;5'UTR;TSS1500;1stExon;1stExon;1stExon;TSS1500;1stExon;5'UTR;5'UTR	chr11:62623359-62623877	Island
cg24135964	chr11	62623623	0.1568	2.7648	0.9548	0.993649	0	SNORD27;SLC3A2;SNHG1;SNORD28;SNORD25;SNORD26	TSS1500;5'UTR;1stExon;TSS1500;5'UTR;TSS1500;5'UTR;TSS1500;1stExon;1stExon;1stExon;TSS1500;1stExon;5'UTR;5'UTR	chr11:62623359-62623877	Island
cg10174343	chr11	62623865	-4.7134	2.3372	0.04373	0.563813	0	SLC3A2;SNORD27;SNHG1;SNORD25;SNORD26	Body;TSS1500;Body;TSS1500;TSS1500;Body;TSS1500;Body;Body	chr11:62623359-62623877	Island
cg21692936	chr11	62623994	-1.406	1.753	0.4225	0.876862	0	SLC3A2;SNORD27;SNHG1;SNORD25;SNORD26	Body;TSS1500;Body;TSS1500;TSS1500;Body;TSS1500;Body;Body	chr11:62623359-62623877	S_Shore
Coefficients (coef), standard errors (SE) are presented per 10% increase in methylation level.
Direction of effect shows studies in alphabetical order (Supplementary Data 1A-D)
* FDR significant CpG in model C

## Sheet: CpGs_region_cg26889953
Table S4. CpGs within a window of +/- 5kb from the Bonferroni significant CpG (cg26889953) in model C (cross-sectional association between DNA methylation and BMI in childhood (N = 3,371)).
CpG	CHR	Location	Coef	SE	P-value	FDR p-value	Isquared	Nearest gene	Gene region	Cpg Island Name	Relation to Island
cg26805503	chr15	22912541	-0.206	0.7307	0.7781	0.966834	18.3	CYFIP1	5'UTR		OpenSea
cg26568226	chr15	22913326	-0.6814	0.7358	0.3544	0.84989	26.9	CYFIP1	5'UTR		OpenSea
cg09408937	chr15	22913462	-0.9604	0.6274	0.1258	0.699949	34.6	CYFIP1	5'UTR		OpenSea
cg00289094	chr15	22913663	0.5566	0.4622	0.2285	0.783411	49	CYFIP1	5'UTR		OpenSea
cg06107293	chr15	22915986	1.1497	0.5415	0.03374	0.534084	23.8	CYFIP1	5'UTR		OpenSea
cg26889953*	chr15	22915992	3.1743	0.6391	6.81e-07	0.030398	52.7	CYFIP1	5'UTR		OpenSea
cg25409809	chr15	22920168	-0.1573	0.647	0.8079	0.97195	0	CYFIP1	5'UTR		OpenSea
Coefficients (coef), standard errors (SE) are presented per 10% increase in methylation level.
Direction of effect shows studies in alphabetical order (Supplementary Data 1A-D)
* FDR significant CpG in model C

## Sheet: CpGs_region_cg19743522
Table S4. CpGs within a window of +/- 5kb from the Bonferroni significant CpG (cg19743522) in model C (cross-sectional association between DNA methylation and BMI in childhood (N = 3,371)).
CpG	CHR	Location	Coef	SE	P-value	FDR p-value	Isquared	Nearest gene	Gene region	Cpg Island Name	Relation to Island
cg10320759	chr12	113490792	0.2683	1.0359	0.7956	0.969822	25.5			chr12:113494389-113495534	N_Shelf
cg15782311	chr12	113494031	2.5862	1.1717	0.02731	0.510283	6.4			chr12:113494389-113495534	N_Shore
cg10670310	chr12	113494422	1.8258	1.6529	0.2693	0.808487	0	DTX1	TSS1500	chr12:113494389-113495534	Island
cg11939071	chr12	113494429	0.1363	1.7458	0.9378	0.991541	62	DTX1	TSS1500	chr12:113494389-113495534	Island
cg22685245	chr12	113495037	-1.4277	3.0986	0.645	0.939862	6.7	DTX1	TSS1500	chr12:113494389-113495534	Island
cg04562491	chr12	113495386	0.186	0.4488	0.6785	0.948094	29.5	DTX1	TSS1500	chr12:113494389-113495534	Island
cg19743522*	chr12	113495566	3.3854	0.682	6.92e-07	0.030398	50.2	DTX1	TSS200	chr12:113494389-113495534	S_Shore
cg17718377	chr12	113495619	0.7538	0.4648	0.1049	0.676656	43.9	DTX1	TSS200	chr12:113494389-113495534	S_Shore
cg18449739	chr12	113495701	0.7461	0.45	0.09735	0.666353	37.9	DTX1	1stExon;5'UTR	chr12:113494389-113495534	S_Shore
cg01984511	chr12	113495839	0.6773	0.4511	0.1332	0.707914	4.2	DTX1	1stExon;5'UTR	chr12:113494389-113495534	S_Shore
cg02875120	chr12	113496053	0.9427	0.4716	0.04558	0.569379	0	DTX1	1stExon	chr12:113494389-113495534	S_Shore
cg04456029	chr12	113496126	2.7587	0.5358	2.63e-07	0.0226157	3.9	DTX1	1stExon	chr12:113494389-113495534	S_Shore
cg18567954	chr12	113496168	1.5706	0.4925	0.001428	0.261379	0	DTX1	1stExon	chr12:113494389-113495534	S_Shore
cg02555215	chr12	113497560	1.7907	1.0091	0.07596	0.633993	42.2	DTX1	Body	chr12:113494389-113495534	S_Shelf
Coefficients (coef), standard errors (SE) are presented per 10% increase in methylation level.
Direction of effect shows studies in alphabetical order (Supplementary Data 1A-D)
* FDR significant CpG in model C

## Sheet: CpGs_region_cg25877069
Table S4. CpGs within a window of +/- 5kb from the Bonferroni significant CpG (cg25877069) in model C (cross-sectional association between DNA methylation and BMI in childhood (N = 3,371)).
CpG	CHR	Location	Coef	SE	P-value	FDR p-value	Isquared	Nearest gene	Gene region	Cpg Island Name	Relation to Island
cg03002735	chr8	94998325	-1.0032	0.5259	0.05644	0.594497	18.6				OpenSea
cg25877069*	chr8	95003236	-4.5126	0.9092	6.94e-07	0.030398	48.2				OpenSea
cg21712831	chr8	95003548	-0.1289	0.4974	0.7955	0.969821	0				OpenSea
cg21648954	chr8	95003813	-0.7561	3.0677	0.8053	0.971434	14				OpenSea
cg17195934	chr8	95003920	1.7309	3.7686	0.646	0.940064	0				OpenSea
cg15438207	chr8	95003953	1.1945	2.143	0.5773	0.924064	4.7				OpenSea
Coefficients (coef), standard errors (SE) are presented per 10% increase in methylation level.
Direction of effect shows studies in alphabetical order (Supplementary Data 1A-D)
* FDR significant CpG in model C

[truncated: 1 more sheets: CpGs_region_cg13931559]
