# Supplementary material for: DNA methylation and body mass index from birth to adolescence: meta-analyses of epigenome-wide association studies
Source: Genome Med. 2020 Nov 25;12:105. doi: 10.1186/s13073-020-00810-w (PMC7687793; doi:10.1186/s13073-020-00810-w)
Supplement: Supplementary file 7 — Additional file 7: Table S5A-C. Associations between DNA methylation and BMI in children of European ancestry only. Results for CpGs with p-values < 1x10-4 are shown. [file 13073_2020_810_MOESM7_ESM.xlsx]

## Sheet: Analysis A
Table S5A. Associations between DNA methylation in cord blood and early childhood BMI in children of European ancestry only (N = 2,902). Results for CpGs with p-values < 1x10-4 are shown.
CpG	CHR	Location	Coef	SE	P-value	FDR p-value	Direction of effect across cohorts	Isquared	Nearest gene
cg23567800	14	96064341	0.27026	0.05516	9.61e-07	0.279473	+++-++++-+	41.8
cg00175573	20	20433203	0.47606	0.1002	2.02e-06	0.279473	++++-++++-	0	RALGAPA2
cg06973106	22	37172289	0.56035	0.11806	2.07e-06	0.279473	-+++++-++-	0	IFT27
cg00299943	22	41613692	0.69532	0.14828	2.74e-06	0.279473	++++++++-+	0	L3MBTL2
cg02245837	15	26108739	-0.87202	0.18773	3.4e-06	0.279473	---------+	39.8	ATP10A
cg10130374	13	111935412	-0.26466	0.05732	3.9e-06	0.279473	+--++-----	48.3	ARHGEF7
cg00740533	12	111855825	-0.22422	0.04947	5.82e-06	0.347837	-+---+----	23	SH2B3
cg06362799	17	27573839	-0.28923	0.06445	7.2e-06	0.347837	----?+----	46	CRYBA1
cg16309595	12	103359445	0.3539	0.07891	7.29e-06	0.347837	++++++++-+	36.9
cg05700789	16	3999569	-0.21045	0.04716	8.09e-06	0.347837	----------	0
cg03390183	3	36779043	-0.77731	0.17558	9.55e-06	0.353522	----+----+	27.3	DCLK3
cg01197411	5	87988624	0.31378	0.07163	1.19e-05	0.353522	++++++++++	0
cg10200202	10	121277385	0.45036	0.10281	1.19e-05	0.353522	++++?+++++	0	RGS10
cg19872814	9	26947503	-0.59992	0.13722	1.23e-05	0.353522	----+-+---	30.7	PLAA;IFT74
cg08160862	1	1270137	-0.88467	0.20287	1.3e-05	0.353522	----------	0
cg22843797	8	23082961	0.26363	0.06053	1.33e-05	0.353522	+++++++-++	0	TNFRSF10A
cg06875488	4	7657070	0.16004	0.03689	1.44e-05	0.353522	++++++++++	0	SORCS2
cg15369608	2	239975220	-1.26041	0.29102	1.48e-05	0.353522	----+--+-+	0	HDAC4
cg26970847	19	57702793	-0.85127	0.19952	1.98e-05	0.432109	+---------	0	ZNF264
cg10823511	7	141630634	0.18771	0.04403	2.01e-05	0.432109	+-+-?++-++	0	CLEC5A
cg07075118	1	32053005	-0.24403	0.05773	2.37e-05	0.447874	--+----++-	36.8	TINAGL1
cg19743820	5	85913790	0.29644	0.07016	2.39e-05	0.447874	++?++-+++-	46	COX7C
cg24579224	1	2205902	-1.00536	0.23844	2.48e-05	0.447874	----------	13.1	SKI
cg00008033	19	52429980	0.57629	0.13673	2.5e-05	0.447874	-+++++++++	0	ZNF613
cg07529884	9	95570341	-0.28218	0.06754	2.94e-05	0.466813	++?-------	18.8
cg17176619	13	99218657	0.23431	0.05621	3.06e-05	0.466813	++++-+++++	0	STK24
cg00474017	13	114074435	-0.75087	0.18072	3.25e-05	0.466813	+---+-----	0
cg13715127	17	72856825	0.39105	0.09443	3.46e-05	0.466813	++++?+++++	0	GRIN2C
cg11517309	2	86565390	0.20327	0.04919	3.6e-05	0.466813	++++++++++	0	REEP1
cg11976616	5	41213172	-0.24366	0.05904	3.67e-05	0.466813	-+?-?-----	0	C6
cg26137267	2	43271223	-0.2903	0.07033	3.67e-05	0.466813	----+--+--	0
cg25939647	15	40173065	-0.2337	0.05672	3.79e-05	0.466813	----+-----	39.2	GPR176
cg10666013	15	74467158	-0.24672	0.05993	3.84e-05	0.466813	----++-+--	0	ISLR
cg11339587	19	30298341	-0.28425	0.0692	4e-05	0.466813	---++----+	45
cg13278496	3	147125287	0.39447	0.09605	4.01e-05	0.466813	+++++-++++	1.3	ZIC4
cg11257981	11	134123221	0.78961	0.19265	4.15e-05	0.466813	+++++++++-	22.9	THYN1;ACAD8
cg04259168	19	4517600	-0.28978	0.07077	4.23e-05	0.466813	----------	0	PLIN4
cg17966071	19	10220354	-0.29581	0.0724	4.39e-05	0.466813	---------+	0	PPAN-P2RY11;SNORD105B;PPAN
cg10000775	4	186456556	-0.69364	0.17001	4.5e-05	0.466813	+----+-+--	33.3	PDLIM3
cg24169771	2	37035539	-0.1987	0.04872	4.53e-05	0.466813	----++----	42.3	VIT
cg21174375	14	64681225	-0.3119	0.07649	4.55e-05	0.466813	----?+----	53.5	SYNE2
cg07035602	5	1507739	-0.40793	0.10006	4.56e-05	0.466813	--?-+--+--	8.4	LPCAT1
cg25262147	11	44837968	-0.27443	0.06742	4.69e-05	0.468955	----------	25.8	TSPAN18
cg20661303	1	226129561	-0.26201	0.06447	4.83e-05	0.471978	----?--+-+	0	LEFTY2
cg18850434	17	17207305	-0.46033	0.11406	5.44e-05	0.507682	---+--+--+	7.3	NT5M
cg14381543	9	93798720	-0.29298	0.07267	5.54e-05	0.507682	-+-++-+---	0
cg24597158	2	31361371	0.552	0.13735	5.84e-05	0.507682	--++?++++-	37.3	GALNT14
cg05650055	11	69063136	0.32609	0.08115	5.86e-05	0.507682	+++??-++?+	5.8	MYEOV
cg20627971	11	33759503	-0.53236	0.13258	5.93e-05	0.507682	---+++--+-	46.8	CD59
cg19573230	7	137637323	-0.31453	0.07844	6.08e-05	0.507682	----++-+--	13.8	CREB3L2
cg04970158	17	43208740	-0.33657	0.08398	6.13e-05	0.507682	----+---++	33.3	PLCD3;ACBD4
cg06815003	3	143847318	0.18604	0.04642	6.14e-05	0.507682	+-++-++-++	0
cg19401111	3	195943345	-0.13035	0.03259	6.33e-05	0.512766	----------	0	OSTalpha
cg17760318	5	140719225	0.12143	0.03039	6.44e-05	0.512766	-+++++---+	66.1	PCDHGA2;PCDHGA1
cg17487170	5	133451259	0.2334	0.05858	6.77e-05	0.518866	++++++++++	16.8	TCF7
cg04218559	16	9186674	0.93366	0.23483	7.01e-05	0.518866	+++++++++-	0	C16orf72
cg26918957	8	22926800	0.28296	0.0712	7.07e-05	0.518866	++++++++++	0	TNFRSF10B
cg01874334	16	1172095	-0.19281	0.04853	7.09e-05	0.518866	-------+--	10.3
cg21488898	19	54621790	-0.40967	0.10313	7.12e-05	0.518866	---+---+--	0	PRPF31
cg00310792	4	147863799	0.4022	0.10137	7.26e-05	0.52025	+-+++++-+-	53.2	TTC29
cg03085549	16	75150819	-0.29733	0.07505	7.44e-05	0.522093	----?-----	11.9	LDHD
cg22881914	14	52536147	-0.52184	0.13182	7.54e-05	0.522093	+-------+-	6.6	NID2
cg16713168	16	80716710	-0.34499	0.08723	7.65e-05	0.522093	---+-+----	53.8	CDYL2
cg25071869	8	21867345	-0.20635	0.05243	8.28e-05	0.556259	-----+-+--	5.9
cg17936564	13	33113331	0.15469	0.03939	8.6e-05	0.558416	++++-+-++-	73	N4BP2L2
cg19716902	1	29450584	1.14251	0.2918	9.03e-05	0.558416	+++++++++-	42.7	TMEM200B
cg11923054	4	4250051	-0.71937	0.18406	9.29e-05	0.558416	-+-----+--	0	TMEM128
cg05090143	6	107391332	-0.26878	0.06882	9.4e-05	0.558416	+---------	8.5	BEND3
cg19611013	22	50915586	0.24066	0.06165	9.46e-05	0.558416	+-++++-++-	35.5
cg04660147	20	62716443	-0.18031	0.04623	9.6e-05	0.558416	---+-----+	17.1	OPRL1;LKAAEAR1
cg04134452	16	2014910	-0.94893	0.24331	9.61e-05	0.558416	----------	0	SNHG9;SNORA78;RPS2
cg13340746	8	61874021	-0.29864	0.07666	9.81e-05	0.558416	----?+---+	20.7
cg01660407	2	101008576	-0.35129	0.09021	9.85e-05	0.558416	----++----	16.2	CHST10
cg21930351	17	33775642	0.38703	0.09947	9.98e-05	0.558416	++++?++-++	13.3	SLFN13
Coefficients (coef), standard errors (SE) are presented per 10% increase in methylation level.
Cohorts with non-European participants (CHAMACOS, Healthy Start, NEST black) were excluded.
Direction of effect shows studies in alphabetical order (Supplementary Data 1A-D).

## Sheet: Analysis B 
Table S5B. Associations between DNA methylation in cord blood and late childhood BMI in children of European ancestry only (N = 3,657). Results for CpGs with p-values < 1x10-4 are shown.
CpG	CHR	Location	Coef	SE	P-value	FDR P-value	Direction of effect across cohorts	Isquared	Nearest gene
cg05937453	10	99531765	1.006	0.18952	1.11e-07	0.0477254	++++++++-	0	SFRP5
cg24454143	13	28675265	-0.17901	0.03646	9.12e-07	0.167684	----+----	3.1	FLT3
cg01351756	9	129483685	0.21543	0.04432	1.17e-06	0.167684	+-+--+-+-	41.6
cg03934782	16	77822989	-0.20862	0.04609	5.99e-06	0.643864	-+-------	0	VAT1L
cg24366877	3	150481321	0.53647	0.12072	8.83e-06	0.718646	++++++-+-	22.9	SIAH2
cg03972219	17	4546058	-0.14469	0.03299	1.16e-05	0.718646	-------+-	29.8	ALOX15
cg01112778	5	146460987	0.11028	0.0252	1.21e-05	0.718646	+--+++--+	38.3	PPP2R2B
cg12405136	11	68781357	-0.22865	0.05274	1.46e-05	0.718646	--+------	44.6	MRGPRF
cg12691488	1	243053673	0.07604	0.01762	1.6e-05	0.718646	-+?++++++	0
ch.1.95007378R	1	95234790	-0.87459	0.20373	1.76e-05	0.718646	+---?---?	54.5
cg27539546	16	29911634	0.52616	0.12295	1.87e-05	0.718646	+-+++++++	0	SEZ6L2;ASPHD1
cg14468658	5	140723509	0.17903	0.04225	2.26e-05	0.718646	+++++++++	14.5	PCDHGA2;PCDHGA3;PCDHGA1
cg14562327	1	2469506	0.19991	0.04724	2.32e-05	0.718646	+++++++++	60
cg05861512	14	94442960	-0.38734	0.0919	2.5e-05	0.718646	-------+-	0
cg17105139	2	74729279	-0.17105	0.04079	2.75e-05	0.718646	--------+	0	LOC151534;LBX2
cg26940100	1	228395760	-0.18885	0.04505	2.77e-05	0.718646	---------	0	OBSCN
cg10490843	17	37793717	0.50483	0.12106	3.05e-05	0.718646	--++++-+-	57.9	STARD3
cg27103130	19	49926748	-0.22062	0.05298	3.12e-05	0.718646	-------+-	0	PTH2
cg20690488	1	60392328	-0.22622	0.05451	3.32e-05	0.718646	+--------	0	CYP2J2
cg01043616	12	50475035	-0.12753	0.0308	3.46e-05	0.718646	--+-+----	27.6	ACCN2
cg10657228	8	10386222	-0.10303	0.0249	3.51e-05	0.718646	----+----	0	PRSS55
cg01883777	22	38201848	-0.08753	0.02127	3.85e-05	0.752428	--+------	64.5	H1-0
cg13523576	8	21909636	-0.10501	0.02567	4.29e-05	0.782884	--+------	20	DMTN
cg17585889	5	140552600	0.09305	0.02277	4.37e-05	0.782884	++-++++++	8.6	PCDHB7
cg20505728	3	43800538	0.2139	0.0528	5.1e-05	0.853303	++++++--+	0.4
cg23302730	2	201542610	0.43644	0.10782	5.16e-05	0.853303	+-++++-++	0
cg03218192	17	33914403	-0.15173	0.03757	5.38e-05	0.856733	--?------	13.6	AP2B1
cg03465499	11	68781279	-0.22574	0.05622	5.94e-05	0.894524	---------	0	MRGPRF
cg07832772	5	8461832	0.10262	0.02559	6.08e-05	0.894524	+-+++++-+	0
cg19628481	1	4844111	0.34773	0.08687	6.26e-05	0.894524	+++++++-+	19.2
cg19026320	21	31588354	0.19927	0.05004	6.82e-05	0.894524	+-+++++++	0	CLDN8
cg25131620	3	42976956	0.12384	0.03111	6.88e-05	0.894524	++++++-++	43.7
cg03856044	1	159557632	0.1734	0.04369	7.21e-05	0.894524	+++++++-+	0	APCS
cg23261715	12	54144380	-0.20129	0.05072	7.22e-05	0.894524	--+------	52.3
cg02530860	8	144371537	0.09105	0.02302	7.62e-05	0.894524	+++++++++	3.1
cg25964940	10	94831136	-0.1562	0.03956	7.86e-05	0.894524	--?------	48.3
cg07845648	20	61447915	0.35244	0.08928	7.9e-05	0.894524	+-+++-++-	37.7	COL9A3
cg02477548	7	1523827	0.33522	0.08506	8.11e-05	0.894524	+--+-+---	46.3	INTS1
cg14282531	9	137387895	0.21383	0.05434	8.31e-05	0.894524	+--+-+-++	54.1
cg26792894	19	55960947	-0.16869	0.04293	8.51e-05	0.894524	----+----	10.1
cg14283299	9	129675096	0.26728	0.06803	8.53e-05	0.894524	+-+++++++	0.9
cg15924577	11	120039917	0.6074	0.15483	8.74e-05	0.894724	+++++-++-	53.2
cg09354080	16	88091073	0.3253	0.08325	9.33e-05	0.914379	+-+++++-+	13.2	BANP
cg18891924	5	75381070	-0.13666	0.03501	9.47e-05	0.914379	-------+-	0	SV2C
cg14387312	4	53704546	0.18216	0.04669	9.57e-05	0.914379	++++++-+-	53.7
Coefficients (coef), standard errors (SE) are presented per 10% increase in methylation level.
Cohorts with non-European participants (CHAMACOS, CHS, NEST black) were excluded.
Direction of effect shows studies in alphabetical order (Supplementary Data 1A-D).

## Sheet: Analysis C
Table S5C. Associations between DNA methylation and BMI in children of European ancestry only (N = 3,026). Results for CpGs with p-values < 1x10-4 are shown.
CpG	CHR	Location	Coef	SE	P-value	FDR p-value	Direction of effect across cohorts	Isquared	Nearest gene
cg25212453	17	1509953	0.33092	0.06156	7.64e-08	0.0328308	++++++?-+	2.8	SLC43A2
cg03431111	11	62621406	0.20271	0.03906	2.1e-07	0.0331745	+++++++-+	0	SNORD30;SNORD22;SNORD29;SNORD31;SNHG1
cg15125798	5	122621645	0.50902	0.09847	2.35e-07	0.0331745	++++-+?++	17.9
cg04456029	12	113496126	0.28221	0.05522	3.21e-07	0.0331745	+++++++++	6.1	DTX1
cg25877069	8	95003236	-0.47156	0.0929	3.86e-07	0.0331745	--+-----+	49.9
cg23279756	6	109159348	-0.18778	0.03753	5.63e-07	0.0400255	---------	0
cg19743522	12	113495566	0.35609	0.07157	6.52e-07	0.0400255	+++++++-+	50.2	DTX1
cg13931559	20	33146515	-0.85712	0.17387	8.24e-07	0.0442614	------++-	68.5	MAP1LC3A
cg00502932	1	2160666	-0.9862	0.20114	9.43e-07	0.0450253	------?-+	46.6	SKI
cg04549115	6	116892534	-1.49228	0.30663	1.14e-06	0.0453161	----+-?-+	43.9	RWDD1
cg26889953	15	22915992	0.31255	0.06427	1.16e-06	0.0453161	+++++++-+	56.8	CYFIP1
cg25436822	8	124054773	-1.20663	0.25208	1.7e-06	0.0608773	----+---+	0	DERL1
cg23361356	5	508834	-0.55485	0.11709	2.15e-06	0.0678347	--+--+---	9	SLC9A3
cg00049664	16	66613334	0.31644	0.06685	2.21e-06	0.0678347	-+-+++?++	11.4	CMTM2
cg03500056	16	8814507	0.28553	0.06053	2.39e-06	0.0679972	+++++++++	1.3	ABAT
cg00201670	21	46221900	-0.72756	0.15476	2.59e-06	0.0679972	-----+-+-	47.1	UBE2G2
cg01626197	3	49761040	-1.00842	0.21488	2.69e-06	0.0679972	----+----	24.6	GMPPB
cg03305017	7	151036715	0.17051	0.03646	2.92e-06	0.0697105	+-++++-++	51.7
cg01810713	16	85966031	0.28644	0.0614	3.09e-06	0.0698864	++++++?++	0
cg22289643	4	3776495	-0.18476	0.03982	3.48e-06	0.0746154	------?-+	0
cg05638594	13	113552563	0.37933	0.08193	3.66e-06	0.0746154	+++-+++-+	12.1
cg01409343	17	57915740	0.15767	0.03412	3.82e-06	0.0746154	++++++-++	59.3	VMP1
cg18770579	19	50191342	0.21484	0.0469	4.63e-06	0.0817954	+++-+++++	52.8	ADM5;PRMT1
cg02747254	16	29938183	-0.18811	0.04114	4.82e-06	0.0817954	--+------	2.8	KCTD13
cg05281708	3	44690673	0.59977	0.13121	4.85e-06	0.0817954	+++++-?++	0	ZNF35
cg12251939	17	37028295	-0.27812	0.06095	5.04e-06	0.0817954	---------	0	LASP1
cg09041862	3	98620877	-1.13458	0.24907	5.23e-06	0.0817954	-----+?-+	16.8	DCBLD2
cg11301598	12	121476792	-1.10903	0.24383	5.41e-06	0.0817954	----+--++	34.6	OASL
cg09664445	17	2612406	0.26001	0.05722	5.52e-06	0.0817954	+++++-+-+	20.2	CLUH
cg18942579	17	57915773	0.12082	0.02669	6e-06	0.0859444	++++++++-	60.1	VMP1
cg16645976	3	93740824	0.25251	0.05628	7.22e-06	0.0859444	++?+++?-+	60.7	ARL13B;STX19
cg19645534	11	95220890	0.25698	0.05727	7.23e-06	0.0859444	++++++++-	39.4
cg24069840	7	75623858	-0.77284	0.17269	7.63e-06	0.0859444	------+++	62.7	TMEM120A
cg05275468	3	20082916	-1.28121	0.2868	7.93e-06	0.0859444	-------++	31.5	KAT2B
cg05408873	6	116447219	0.19169	0.04296	8.12e-06	0.0859444	++?+++?-+	51	COL10A1;NT5DC1
cg04070601	12	50067887	0.27513	0.06168	8.16e-06	0.0859444	++++++-++	26.6	FMNL3
cg13132650	12	92540005	-0.78894	0.17742	8.72e-06	0.0859444	--------+	0	BTG1
cg22496859	14	105766987	-0.8038	0.18122	9.18e-06	0.0859444	---------	0	BRF1
cg06569284	3	150128235	-0.81754	0.1844	9.27e-06	0.0859444	--------+	3	TSC22D2
cg24834637	7	48128611	-1.23433	0.27884	9.57e-06	0.0859444	--------+	0	UPP1
cg00666109	1	213434284	0.18927	0.04288	1.01e-05	0.0859444	++?+++--+	33.1	RPS6KC1
cg26846726	19	50180314	-0.67721	0.1534	1.01e-05	0.0859444	+------+-	45.6	PRMT1
cg19398115	10	90750169	-0.49715	0.11265	1.02e-05	0.0859444	-----+---	18.2	FAS;ACTA2
cg06442240	16	19129228	0.12993	0.02947	1.04e-05	0.0859444	++?+++?++	0	ITPRIPL2
cg07656648	11	64085864	-0.94893	0.2154	1.06e-05	0.0859444	----+-?+-	58.1	PRDX5;TRMT112
cg11927233	5	170816542	0.19319	0.04387	1.06e-05	0.0859444	+++++++++	20.9	NPM1
cg03797660	16	89035228	0.31492	0.07155	1.08e-05	0.0859444	+++++++-+	11.5	CBFA2T3
cg15504041	10	127477259	0.35603	0.08099	1.1e-05	0.0859444	+++++++++	0	UROS
cg08578823	19	10380218	-1.05511	0.24014	1.11e-05	0.0859444	-----+?-+	38.6	ICAM1
cg20951444	1	33337112	0.23357	0.05318	1.12e-05	0.0859444	+++++++++	0	FNDC5
cg23533703	1	85741866	-0.97693	0.22238	1.12e-05	0.0859444	----+-++-	63.4	BCL10
cg26253184	17	67850249	0.28714	0.06543	1.14e-05	0.0859444	-+-+++?++	32
cg21662506	5	167956425	-0.62894	0.14337	1.15e-05	0.0859444	------+++	65.2	FBLL1
cg03545620	1	26871525	0.21087	0.04811	1.17e-05	0.0859444	++++-+?-+	0	RPS6KA1
cg09646392	13	108921052	0.14712	0.03356	1.17e-05	0.0859444	++-+-++++	56.4	TNFSF13B
cg14236011	9	71833386	0.15296	0.0349	1.17e-05	0.0859444	++?+++?--	73.3	TJP2
cg22035959	19	951681	0.24413	0.05573	1.18e-05	0.0859444	+++++++-+	36.9	ARID3A
cg25872752	19	920370	-0.85621	0.19551	1.19e-05	0.0859444	------+--	42.1	KISS1R
cg09228878	5	78532076	-0.80207	0.18322	1.2e-05	0.0859444	---------	0	JMY
cg16154372	14	96001342	-1.30054	0.29714	1.2e-05	0.0859444	--------+	0	GLRX5;SNHG10;SCARNA13
cg01514742	9	139844462	-0.76167	0.17424	1.23e-05	0.0865955	-------+-	13.5
cg09420691	21	43229483	0.5918	0.13555	1.27e-05	0.0865955	++++++?++	44.6	PRDM15
cg10918202	8	104153173	-0.88538	0.20294	1.28e-05	0.0865955	-------+-	56.9	BAALC;BAALC-AS2
cg03386971	22	46328304	-0.19917	0.04571	1.32e-05	0.0865955	---------	6.8	WNT7B
cg21269763	1	119586308	0.18249	0.04188	1.32e-05	0.0865955	++?+-+?++	54.7	WARS2
cg24689420	5	179126339	-0.70822	0.16263	1.33e-05	0.0865955	-------++	65.1	CANX
cg27593537	10	102810606	0.34554	0.07953	1.39e-05	0.0884355	+++++++++	0
cg27494087	17	74070431	-1.22617	0.28228	1.4e-05	0.0884355	+-----?-+	0	GALR2
cg15049101	10	123353889	-0.18009	0.04148	1.42e-05	0.0884355	--------+	49.8	FGFR2
cg16818993	10	7453471	-0.63112	0.14595	1.53e-05	0.0926021	-----+--+	18.2	SFMBT2
cg21754051	3	195004826	0.19824	0.04585	1.53e-05	0.0926021	++?++++-+	61.2	ACAP2
cg27616543	11	118773657	0.27789	0.06442	1.6e-05	0.0947743	+++-++-++	0	BCL9L
cg00982433	11	129939958	-0.7787	0.18052	1.61e-05	0.0947743	----+---+	2.9	APLP2
cg24794228	19	52391166	0.14915	0.03463	1.65e-05	0.0958164	+++++++++	0	ZNF577
cg26062113	19	30335247	-0.80884	0.18801	1.69e-05	0.096122	+------+-	6.4
cg07526042	12	94543680	-0.78546	0.18263	1.7e-05	0.096122	--------+	13.6	PLXNC1
cg26354413	10	14920263	-0.82543	0.19265	1.83e-05	0.102129	+---++--+	48.6	SUV39H2
cg22065514	3	48602040	0.2091	0.04887	1.88e-05	0.103574	++++++?+-	24.5	COL7A1;UCN2
cg23248910	10	123270070	-0.08236	0.01927	1.93e-05	0.104983	---?+---+	42.6	FGFR2
cg27023597	17	57918262	0.14712	0.03447	1.98e-05	0.106356	++?++++-+	46	MIR21
cg09799980	12	4398618	0.29385	0.06891	2.01e-05	0.106635	+++++++++	0	CCND2
cg17533245	2	153574016	-0.87852	0.20645	2.09e-05	0.108171	-------++	8.3	ARL6IP6;PRPF40A
cg15108590	21	44494906	0.59145	0.13912	2.12e-05	0.108171	++++++?++	25.6	CBS
cg03248837	2	29353850	0.30191	0.07103	2.13e-05	0.108171	++?+++?-+	0	CLIP4
cg11602598	12	122985643	-1.00377	0.23621	2.14e-05	0.108171	------?++	48.6	ZCCHC8
cg07679348	5	70883094	-0.77687	0.18297	2.18e-05	0.108171	------?-+	36	MCCC2
cg21651776	12	105351945	-0.85817	0.20216	2.19e-05	0.108171	----+-+-+	58.7
cg10965178	1	43766752	0.25336	0.0598	2.27e-05	0.109048	+++++++-+	8.5	TIE1
cg26315417	3	15112017	0.55192	0.1303	2.28e-05	0.109048	+++++---+	4.2	ZFYVE20
cg19907483	19	6040198	0.33488	0.0791	2.3e-05	0.109048	++++++?-+	0	RFX2
cg23267616	5	167231004	0.15893	0.03757	2.34e-05	0.109048	++?+++?++	27.7	TENM2
cg10339542	17	10600919	-1.23281	0.2915	2.35e-05	0.109048	------?--	22	ADPRM;SCO1
cg24859939	7	44646477	-0.77779	0.18396	2.36e-05	0.109048	------?--	0	OGDH
cg11482422	10	11206813	-1.18769	0.2813	2.42e-05	0.110631	+---+----	8.2	CELF2
cg13392258	17	77806190	0.16935	0.04016	2.48e-05	0.11218	+++++++++	1.8
cg05528568	3	126194162	-0.88038	0.20915	2.56e-05	0.114297	-----++--	34.2	ZXDC
cg11841863	3	25646267	0.14485	0.03442	2.58e-05	0.114297	++?+++?-+	5.1	TOP2B
cg20623052	11	65419955	-0.87692	0.20856	2.61e-05	0.114446	----+---+	27
cg19130610	7	156190025	0.74544	0.17774	2.74e-05	0.115983	++++++?+-	33.2
cg09136101	17	4403322	-0.81434	0.19427	2.77e-05	0.115983	+----+?--	39.5	SPNS2
cg20534694	7	151512686	0.24181	0.05769	2.77e-05	0.115983	+++-+-++-	55.9	PRKAG2
cg20955894	17	75447655	-0.81985	0.1956	2.77e-05	0.115983	------?++	66.3	SEPTIN9
cg05668205	19	16738998	-0.94772	0.22613	2.78e-05	0.115983	--+---?++	55.2	MED26
cg26714230	13	43566642	-0.61095	0.14592	2.83e-05	0.116934	+----+---	21.4	EPSTI1
cg07721490	22	29977228	-1.13021	0.2702	2.88e-05	0.11716	----++?--	31.7	NIPSNAP1
cg16928393	3	109033890	0.27821	0.06652	2.89e-05	0.11716	+++++--++	0	DPPA2
cg19309676	19	50191439	0.21027	0.05032	2.94e-05	0.118073	+++-+++++	61.1	ADM5;PRMT1
cg08995871	10	76803361	0.23014	0.05513	2.98e-05	0.118174	+++++++++	0	DUPD1
cg01624164	5	179498943	-0.76199	0.18259	3e-05	0.118174	----+----	48.1	RNF130
cg14214685	1	26799841	-1.09811	0.26379	3.14e-05	0.118174	+----+---	0	HMGN2
cg13947272	1	154909579	-0.59603	0.14322	3.16e-05	0.118174	------?-+	0	PMVK
cg00933443	3	137892432	0.27619	0.06637	3.17e-05	0.118174	++-+-++--	25.3	DBR1
cg13916835	17	2078431	0.1519	0.03651	3.17e-05	0.118174	++++++-++	0	SMG6
cg25261694	10	88559053	0.15758	0.03788	3.18e-05	0.118174	++?+++?-?	3.1	BMPR1A
cg25408329	8	141457736	0.34511	0.08295	3.18e-05	0.118174	+++++-+-+	0	TRAPPC9
cg02577046	5	76477113	-0.58811	0.14143	3.21e-05	0.118174	-----++--	28.1
cg02241759	3	119528300	0.24686	0.05945	3.29e-05	0.118174	+-+++++++	42.3	NR1I2
cg07024017	16	619806	-1.14137	0.27486	3.29e-05	0.118174	----++?--	16.1	PIGQ
cg01758885	16	2255272	-1.20843	0.29106	3.3e-05	0.118174	----+---+	0.3	MLST8
cg04606779	4	140201580	0.15317	0.0369	3.3e-05	0.118174	+-+++++++	36.8	MGARP
cg21166916	22	42316481	0.34906	0.08421	3.4e-05	0.119906	+++++++-+	0
cg04932082	6	91113506	0.28088	0.06777	3.41e-05	0.119906	+++++++++	0
cg23709430	17	3977501	0.15084	0.03641	3.44e-05	0.119906	+-+++-+-+	0	ZZEF1
cg02510779	3	134205173	-1.05546	0.25491	3.46e-05	0.119906	----+-?-+	0	CEP63;ANAPC13
cg06878361	19	52390810	0.17728	0.04295	3.66e-05	0.125823	+++++++++	0	ZNF577
cg09026224	5	172484103	-0.9089	0.22043	3.74e-05	0.126603	----+---+	0	CREBRF
cg18335176	11	120894841	-0.96511	0.23417	3.77e-05	0.126603	+-------+	17.7	TBCEL
cg16087679	17	33771828	0.23081	0.05603	3.8e-05	0.126603	++?+++?++	0	SLFN13
cg02100828	2	54198338	-0.98914	0.24016	3.81e-05	0.126603	------+--	22.4	PSME4
cg15231794	19	4639844	-0.62527	0.15186	3.83e-05	0.126603	+-------+	25.4	TNFAIP8L1
cg09492074	15	66263624	0.24035	0.05841	3.87e-05	0.126721	+++++-+++	0	MEGF11
cg07601932	22	42486924	-0.92879	0.22587	3.92e-05	0.126721	---------	0	NDUFA6
cg24165121	20	23398291	-0.12015	0.02924	3.96e-05	0.126721	--+------	0	NAPB
cg22512633	4	39640549	-0.89917	0.21881	3.97e-05	0.126721	------?-+	25.2	SMIM14
cg14709069	5	122580768	0.16458	0.04009	4.03e-05	0.126721	++?+++?++	0
cg09806683	1	2238895	0.64962	0.15824	4.04e-05	0.126721	+++++-?++	12.6	SKI
cg16744973	20	738228	0.34809	0.0848	4.04e-05	0.126721	+++?+++++	40.3
cg14097153	17	607441	0.16909	0.04123	4.11e-05	0.127062	++?+++?++	17.1	VPS53
cg26373518	22	31518942	-0.1654	0.04033	4.11e-05	0.127062	--+---++-	13.3	INPP5J
cg01583716	16	7855518	-0.14306	0.03494	4.22e-05	0.128612	-------+-	0
cg14486098	17	79267785	0.14841	0.03624	4.22e-05	0.128612	++++-++-+	32.8	SLC38A10
cg16805065	10	6243291	-1.03258	0.25236	4.28e-05	0.129518	----+-?-+	5.1	PFKFB3
cg13020518	22	49575834	-0.2625	0.06417	4.31e-05	0.129518	---------	0
cg11840168	18	20513432	-0.86648	0.21195	4.35e-05	0.129812	-------++	39.9	RBBP8
cg07117660	7	138916021	-0.74302	0.18195	4.43e-05	0.131287	--------+	34.3	UBN2
cg25428293	5	149380217	-0.83912	0.20564	4.5e-05	0.131512	+------++	54.7	HMGXB3;TIGD6
cg07824483	17	79882042	0.30435	0.07463	4.54e-05	0.131512	+++++++++	0	MAFG
cg06663648	16	21965022	-1.38492	0.33969	4.56e-05	0.131512	-----+?-+	0	UQCRC2
cg26128977	13	50699776	-0.49898	0.12238	4.56e-05	0.131512	-----+--+	0	DLEU2
cg08759130	17	55055359	-0.77511	0.19022	4.61e-05	0.132068	--------+	0	SCPEP1
cg04831656	3	42054195	0.18609	0.04577	4.8e-05	0.135094	+++++++++	0
cg24075113	7	100465289	0.26355	0.06489	4.88e-05	0.135094	++++++?++	0	TRIP6
cg01663563	15	90775513	0.25208	0.06212	4.95e-05	0.135094	+++-++?-+	32.8	CIB1
cg26986841	11	85956224	-0.80516	0.19849	4.98e-05	0.135094	+-----?--	7.2	EED
cg05303289	1	40506118	-0.82013	0.2022	4.99e-05	0.135094	----+-+-+	56.9	CAP1
cg24349555	6	139456526	-0.60611	0.14943	4.99e-05	0.135094	-------+-	55.1	HECA
cg12302830	20	33297742	-0.5064	0.12488	5.01e-05	0.135094	-------+-	19.9	TP53INP2
cg02709261	1	179051893	-0.66446	0.16388	5.02e-05	0.135094	+------+-	6.3	TOR3A
cg04244970	1	160708987	0.20266	0.04998	5.02e-05	0.135094	+++++++++	11.5	SLAMF7
cg12150039	19	35490532	0.17191	0.0424	5.03e-05	0.135094	+++++++++	0	GRAMD1A
cg06550546	17	4166847	-1.31089	0.32353	5.08e-05	0.135126	------+-+	54	ANKFY1
cg02401792	22	46664110	-0.57471	0.14197	5.17e-05	0.135126	--------+	0.3	TTC38
cg16850077	20	47662639	-1.12759	0.27863	5.19e-05	0.135126	----+-?-+	42.3	CSE1L
cg01635816	20	2082448	-0.8841	0.2185	5.21e-05	0.135126	+-----+-+	8.4	STK35
cg18768347	3	5024849	0.89996	0.22247	5.22e-05	0.135126	++++-+++-	0	BHLHE40
cg07492320	19	36545155	-0.79063	0.19553	5.27e-05	0.135126	----+--++	36.4	WDR62;THAP8
cg16225703	4	62383028	-0.10926	0.02703	5.29e-05	0.135126	------?+-	0	LPHN3
cg00852675	7	150105086	0.19807	0.04902	5.33e-05	0.135126	++++++-++	29.3	LOC728743
cg03562414	19	52391078	0.13188	0.03265	5.37e-05	0.135126	++++++?++	0	ZNF577
cg09212407	19	13987800	0.24852	0.06154	5.38e-05	0.135126	+++++++++	1.7	NANOS3
cg05778424	17	55169508	0.17788	0.04405	5.4e-05	0.135126	+-+++-+-+	0	AKAP1
cg00974689	13	114290800	-0.5353	0.13259	5.41e-05	0.135126	--+--+?+-	5	TFDP1
cg17587610	11	61195387	0.1476	0.03657	5.44e-05	0.135126	++?+++?-+	42.9	CPSF7
cg12336877	9	139981325	-0.81547	0.20229	5.55e-05	0.135639	-------+-	39	MAN1B1-DT;MAN1B1
cg02699332	2	131792528	-1.34179	0.33295	5.58e-05	0.135639	-----+?+-	0	ARHGEF4
cg21560354	13	110408042	0.59425	0.14746	5.58e-05	0.135639	+++-+++--	48.3	IRS2
cg15369512	17	1012967	-0.77622	0.19263	5.59e-05	0.135639	+----+-++	65.9	ABR
cg12564097	19	40732762	-0.21503	0.0534	5.65e-05	0.135639	---------	29.1	CNTD2
cg13649519	17	15586170	0.17574	0.04364	5.65e-05	0.135639	+++++++++	0	TRIM16
cg02630129	21	16438166	-1.00222	0.24918	5.77e-05	0.136005	--------+	0	NRIP1
cg02553489	8	126010874	-0.61187	0.15219	5.81e-05	0.136005	-------+-	11.7	SQLE
cg10315128	18	48556631	-0.86684	0.21573	5.86e-05	0.136005	-------+-	58.2	SMAD4
cg14628343	8	58788163	0.2305	0.05736	5.86e-05	0.136005	++++++?++	0
cg10590861	17	73124638	0.3599	0.08959	5.89e-05	0.136005	+++++-+++	0	ARMC7
cg15324723	8	100811462	0.24143	0.06013	5.94e-05	0.136005	++++++?-+	0	VPS13B
cg08651894	1	154832235	0.28388	0.07072	5.96e-05	0.136005	+++++++++	0	KCNN3
cg16847645	20	61447790	-0.42608	0.10615	5.97e-05	0.136005	-------++	25	COL9A3
cg09250072	14	59107737	0.24868	0.06196	5.99e-05	0.136005	++-+++-+-	3	DACT1
cg01328500	3	197639792	-0.17175	0.04282	6.06e-05	0.136005	---------	0	IQCG
cg16509357	10	99496847	-0.9874	0.24626	6.08e-05	0.136005	--------+	0	ZFYVE27
cg13561817	17	3213102	0.50331	0.12554	6.09e-05	0.136005	+++++-++-	27.1	OR3A4
cg06164683	3	84919438	0.15242	0.03802	6.11e-05	0.136005	++?+++--+	49.3
cg00771935	16	87386686	0.44414	0.11083	6.14e-05	0.136005	++++-++--	40.4	FBXO31
cg14088902	6	7910241	-0.67883	0.16939	6.14e-05	0.136005	-------++	43.5	TXNDC5
cg25926446	6	99297626	0.16806	0.04201	6.31e-05	0.136644	++?+-+?++	0
cg04598224	19	11784514	0.44194	0.11047	6.32e-05	0.136644	++++++?+-	0	ZNF833P
cg27277104	2	200887939	0.18376	0.04596	6.39e-05	0.136644	++?+++--+	5.4
cg00489169	2	190306432	-0.67924	0.16992	6.4e-05	0.136644	----++--+	35.6	WDR75
cg23035715	1	223302710	-0.76582	0.1916	6.41e-05	0.136644	-----+?-+	38.5	TLR5
cg09009111	18	2847309	-0.68102	0.17045	6.46e-05	0.136644	-------++	29.5	EMILIN2
cg26522057	16	67184562	-0.82333	0.20607	6.46e-05	0.136644	-----+?--	6.5	B3GNT9
cg21185421	9	71394810	-1.41386	0.35394	6.48e-05	0.136644	----+-?-+	0	PIP5K1B;FAM122A
cg09973676	8	82006417	0.12552	0.03143	6.53e-05	0.136644	++++-++++	40.3	PAG1
cg10905180	11	4701824	-0.14107	0.03534	6.57e-05	0.136644	+-----?+-	47.6	OR51E2
cg18181703	17	76354621	0.19526	0.04892	6.57e-05	0.136644	+++-+++++	58.5	SOCS3
cg16733705	12	85667616	0.38294	0.09595	6.58e-05	0.136644	++-+-+?-+	55.8
cg12949547	12	58718950	0.25136	0.06302	6.65e-05	0.136644	+++++++++	0
cg10127573	11	129765600	-0.81513	0.20464	6.8e-05	0.136644	-----+?--	0	NFRKB
cg21400015	18	55102461	-0.97272	0.2442	6.8e-05	0.136644	------?--	7.1	ONECUT2
cg26534213	1	78149566	0.5318	0.13355	6.83e-05	0.136644	++++++++-	0	ZZZ3
cg23894539	17	37793518	-1.41871	0.35636	6.86e-05	0.136644	+-----?--	24.4	STARD3
cg26772540	19	11784672	0.13779	0.03462	6.87e-05	0.136644	-++++++++	28.7	ZNF833P
cg09447811	3	121972621	0.15359	0.0386	6.92e-05	0.136644	+++++++++	0	CASR
cg05639533	7	5258428	0.29404	0.07392	6.96e-05	0.136644	++-++++++	0	WIPI2
cg13883672	12	55247863	-0.13131	0.03301	6.97e-05	0.136644	----+-?+-	0	MUCL1
cg16936953	17	57915665	0.10593	0.02664	6.99e-05	0.136644	+++-++++-	60.4	VMP1
cg23689615	15	74228839	0.18776	0.04722	7e-05	0.136644	+++++++-+	33.4	LOXL1
cg03970461	14	56046685	-0.90624	0.22792	7.01e-05	0.136644	--------+	49	KTN1;KTN1-AS1
cg15761405	1	157746405	0.23399	0.05885	7.02e-05	0.136644	+++++++-+	0	FCRL2
cg14517133	6	42664420	-0.20246	0.05093	7.03e-05	0.136644	---------	0	PRPH2
cg11361895	2	261362	0.33238	0.08363	7.06e-05	0.136644	++-++++++	9	SH3YL1
cg00244040	14	61788914	-1.13067	0.28465	7.12e-05	0.136644	-------++	25.2	PRKCH
cg09158909	20	3800762	-0.85944	0.21654	7.22e-05	0.136644	----+----	18.8	AP5S1
cg24673600	14	76005929	0.3014	0.07594	7.22e-05	0.136644	+++-++?+-	0	BATF
cg23010048	19	52391257	0.12811	0.03228	7.23e-05	0.136644	+++++++++	0	ZNF577
cg27573549	19	56189952	0.31921	0.08043	7.23e-05	0.136644	-++++++++	49.8	EPN1
cg26299322	16	1660612	-1.20825	0.30447	7.24e-05	0.136644	------?--	0	IFT140
cg02915593	16	86532406	-0.5061	0.12755	7.25e-05	0.136644	--+---?++	49.7
cg21181363	3	61782945	0.1508	0.03802	7.3e-05	0.136986	++++++?++	74.6	PTPRG
cg02013841	13	49159767	0.16723	0.04218	7.35e-05	0.137067	++?+++--+	32.4
cg02902480	14	105767457	-0.75089	0.18944	7.38e-05	0.137067	----+----	0	BRF1
cg25360212	19	1095536	-0.99355	0.25071	7.4e-05	0.137067	------?-+	9.2	POLR2E
cg01437482	14	100772378	-0.86647	0.21871	7.44e-05	0.137216	-------++	53	SLC25A29
cg13557178	13	22178108	-0.70245	0.17747	7.55e-05	0.137944	-------++	0	MICU2
cg07684169	20	21686376	-0.86759	0.21923	7.57e-05	0.137944	+---+-?-+	46.6	PAX1
cg11809668	4	154435522	0.16725	0.04227	7.59e-05	0.137944	++?+++?++	52.7	TMEM131L
cg17946043	7	30518245	-0.78	0.19718	7.63e-05	0.137944	----+--++	61.1	NOD1
cg00232679	5	1405588	-0.15749	0.03982	7.64e-05	0.137944	--+------	20.5	SLC6A3
cg11129343	17	27717641	-0.98807	0.25005	7.77e-05	0.139302	+------++	26.3	TAOK1
cg09042411	7	100172231	0.17224	0.04359	7.78e-05	0.139302	+++++-+++	17.9	SAP25;LRCH4
cg26899651	17	75441392	-0.60252	0.15281	8.05e-05	0.143418	-------+-	0	SEPTIN9
cg00290023	5	174962968	0.28722	0.07286	8.08e-05	0.143418	+-+++++++	0
cg15922513	12	131561251	-0.21912	0.0556	8.11e-05	0.143418	------+--	2.8	ADGRD1
cg14571620	12	123717888	-1.00038	0.25397	8.18e-05	0.14364	------+++	56.4	C12orf65
cg06381123	10	121302009	-0.66163	0.16798	8.19e-05	0.14364	-------++	53.7	RGS10
cg14636077	17	17684010	0.28215	0.07166	8.24e-05	0.14364	+-+++++--	60.2	SMCR5;RAI1
cg01622385	2	115419846	0.13921	0.03537	8.3e-05	0.14364	-+++-+?++	36.6	DPP10
cg21696089	19	33793095	-0.77763	0.19762	8.32e-05	0.14364	-------+-	25.4	CEBPA;LOC80054
cg23513504	21	45432403	-0.63252	0.16076	8.33e-05	0.14364	---?---+-	48.5	TRAPPC10
cg00672638	5	142149399	-0.61145	0.15547	8.39e-05	0.14364	------++-	54.6	ARHGAP26
cg15609237	2	179395885	0.19716	0.05013	8.39e-05	0.14364	+++++++-+	7.2	TTN;MIR548N
cg13856711	15	91643651	-0.84787	0.21583	8.55e-05	0.145327	+---+--++	68.1	SV2B
cg19663795	16	30393854	-0.61516	0.1566	8.56e-05	0.145327	-----+---	18.6	SEPTIN1
cg02754494	5	78810199	-0.66206	0.16858	8.59e-05	0.145327	---------	0	HOMER1
cg00753739	10	11653489	-0.73869	0.18818	8.66e-05	0.14587	------+--	0	USP6NL
cg08423052	14	52780921	-0.71121	0.18122	8.69e-05	0.14587	+------+-	0	PTGER2
cg26688241	10	134040218	1.23438	0.31487	8.84e-05	0.147738	+-++++?+-	0	STK32C
cg15604425	10	103825102	-1.00286	0.25585	8.87e-05	0.147738	+----+---	0	HPS6
cg05468843	11	117857990	0.23394	0.05972	8.95e-05	0.148495	++-++++++	0	IL10RA
cg06291635	11	18993891	0.29113	0.07436	9.05e-05	0.149213	+++++-?++	0
cg15106925	6	108169535	-0.78025	0.19942	9.13e-05	0.149213	--+------	42.2
cg15891268	14	95236612	-0.89257	0.22824	9.2e-05	0.149213	------?-+	17.8	GSC
cg02464665	1	231156359	0.12664	0.03239	9.21e-05	0.149213	+++-++-++	55.9	MIR1182;FAM89A
cg14340070	19	33571707	-0.29037	0.07429	9.28e-05	0.149213	----+---+	26	GPATCH1
cg16615842	12	69139703	-0.69554	0.17799	9.32e-05	0.149213	--------+	0	SLC35E3
cg09874754	1	36574629	0.2713	0.06943	9.33e-05	0.149213	++++++?--	54.5
cg09300089	16	89539230	0.23583	0.06037	9.37e-05	0.149213	++-++++++	57.9	ANKRD11
cg10809134	2	47879734	-0.2735	0.07001	9.37e-05	0.149213	--+------	0
cg10593922	10	30711382	0.13709	0.03509	9.38e-05	0.149213	++-++++-+	31.4
cg18961281	7	3083773	-0.54972	0.14073	9.38e-05	0.149213	------?+-	34.5	CARD11
cg01292939	1	19923435	-0.85437	0.21876	9.41e-05	0.149213	-----+?--	24.1	MICOS10
cg07378821	3	39425509	-0.95076	0.24353	9.46e-05	0.149455	+-----?--	11.6	SLC25A38
cg23322122	18	77269319	0.26285	0.06736	9.54e-05	0.150089	+++++++++	0	NFATC1
cg23789604	4	52883367	0.16957	0.04347	9.57e-05	0.150089	++++++--+	26.7	LRRC66
cg01143145	6	33547969	-0.77899	0.19976	9.64e-05	0.150091	-------++	51	BAK1
cg01464067	4	24745718	-0.39097	0.10026	9.64e-05	0.150091	--+---+--	11
cg04304802	10	73499965	0.2367	0.06079	9.86e-05	0.15095	+++-+++++	25.5	CDH23
cg16331674	22	28074071	0.08597	0.02208	9.9e-05	0.15095	++++++?+-	17.8
cg24047137	22	20119849	-0.69704	0.17908	9.93e-05	0.15095	-----++-+	32.7	ZDHHC8
cg10974463	14	24845722	0.20843	0.05356	9.96e-05	0.15095	-++++++-+	0	NFATC4
cg08695707	1	197871847	-0.72919	0.18739	9.97e-05	0.15095	-------++	15.4	C1orf53
Coefficients (coef), standard errors (SE) are presented per 10% increase in methylation level.
Cohorts with non-European participants (CHAMACOS, DOMInO) were excluded.
Direction of effect shows studies in alphabetical order (Supplementary Data 1A-D).
