# Supplementary material for: DNA methylation and body mass index from birth to adolescence: meta-analyses of epigenome-wide association studies
Source: Genome Med. 2020 Nov 25;12:105. doi: 10.1186/s13073-020-00810-w (PMC7687793; doi:10.1186/s13073-020-00810-w)
Supplement: Supplementary file 9 — Additional file 9: Table S7A-D. Associations between DNA methylation and BMI in childhood and adolescence, excluding studies with participants of non-European ancestry, those with a high percentage (>30%) of children with overweight/obesity, and, finally, studies with a population for this analysis that was selected based on a particular exposure or outcome. [file 13073_2020_810_MOESM9_ESM.xlsx]

## Sheet: Analysis A
Table S7A. Associations between DNA methylation in cord blood and BMI in early childhood, excluding studies with participants of non-European ancestry, those with a high percentage (>30%) of children with overweight/obesity, and, finally, studies with a population for this analysis that was selected based on a particular exposure or outcome (N = 1,654). Results for CpGs with p-values < 1x10-4 are…
CpG	CHR	Location	Coef	SE	P-value	FDR p-value	Direction of effect across cohorts	Isquared	Nearest gene
cg02245837	15	26108739	-12.3289	2.3108	9.536e-08	0.0409987	-----+	33.2	ATP10A
cg00740533	12	111855825	-2.8993	0.5578	2.02e-07	0.0434235	------	0	SH2B3
cg14329285	3	8911424	-6.664	1.3324	5.693e-07	0.0558855	------	31.7
cg04912982	10	131742124	-3.4663	0.6956	6.259e-07	0.0558855	-?-+--	2.1	EBF3
cg14200569	1	3051925	-5.2657	1.0646	7.561e-07	0.0558855	---+--	28.9	PRDM16
cg00299943	22	41613692	8.9952	1.8229	8.03e-07	0.0558855	++++++	0	L3MBTL2
cg23567800	14	96064341	3.4512	0.7029	9.099e-07	0.0558855	++-+++	43.5
cg20963592	4	17579002	27.5421	5.664	1.158e-06	0.0622332	-++?+-	54.6	LAP3
cg07042007	4	2303638	4.8871	1.0189	1.614e-06	0.0771019	++++-+	0	ZFYVE28
cg03046148	3	13695666	-3.2959	0.6954	2.142e-06	0.0920923	------	45.2	LINC00620
cg22611850	3	28888934	8.4889	1.8075	2.645e-06	0.100677	+++++-	0
cg01462184	7	640820	6.5388	1.3959	2.81e-06	0.100677	++++++	0	PRKAR1B
cg18425877	10	121484896	-7.7278	1.6727	3.84e-06	0.126996	---+--	0	INPP5F
ch.2.2660550F	2	2681543	16.4602	3.5828	4.343e-06	0.133372	+??++?	0
cg19660063	5	16616510	-8.0533	1.7628	4.913e-06	0.137042	---?--	0	RETREG1
cg10035988	14	74079767	-14.3774	3.1525	5.1e-06	0.137042	------	26.4
cg19611013	22	50915586	3.2065	0.7184	8.078e-06	0.197866	+++++-	0
cg00175573	20	20433203	5.7088	1.2807	8.284e-06	0.197866	+++-+-	0	RALGAPA2
cg16309595	12	103359445	4.3614	0.9835	9.223e-06	0.198885	++++++	55.1
cg00971676	5	176882057	-19.8515	4.4828	9.493e-06	0.198885	---?--	0	PRR7
cg07075118	1	32053005	-2.937	0.6672	1.073e-05	0.198885	-+--+-	49.4	TINAGL1
cg09921555	20	43590026	3.2404	0.7369	1.097e-05	0.198885	++++-+	38	TOMM34
cg02460120	12	62653836	-9.9394	2.2617	1.109e-05	0.198885	---+--	26.3	USP15
cg00981945	1	173977793	-3.6895	0.8399	1.12e-05	0.198885	------	0
cg05479791	8	146228139	-10.618	2.4236	1.181e-05	0.198885	------	0	ZNF252P
cg16635945	10	133914104	3.6018	0.8233	1.216e-05	0.198885	+++-++	16.1
cg15823160	1	10555257	-15.3662	3.5173	1.249e-05	0.198885	--?-++	83.4	PEX14
cg03709468	4	156828285	-3.1319	0.7217	1.428e-05	0.21482	-----+	0	TDO2
cg22111118	18	77438300	7.0468	1.6251	1.449e-05	0.21482	++++++	47.1	CTDP1
cg11094248	17	38494580	5.0337	1.1752	1.842e-05	0.250024	++++++	9.4	RARA
cg06875488	4	7657070	2.1136	0.4943	1.901e-05	0.250024	++++++	0	SORCS2
cg26272058	11	71814497	15.8147	3.7233	2.162e-05	0.250024	+++?+-	56.5	LRTOMT
cg19872814	9	26947503	-7.9089	1.863	2.183e-05	0.250024	---+--	32.3	PLAA
cg05606376	5	38446192	-2.2724	0.5353	2.185e-05	0.250024	------	0	EGFLAM
cg16059541	2	26468324	-3.1174	0.7358	2.27e-05	0.250024	------	12	HADHA
cg05650055	11	69063136	3.8708	0.9146	2.314e-05	0.250024	++??++	0	MYEOV
cg15153018	18	46477812	-8.301	1.9678	2.46e-05	0.250024	----+-	71.3	SMAD7
cg13019513	7	96339249	13.1149	3.1103	2.481e-05	0.250024	-++-+-	28.2	SEM1
cg19350970	2	238039148	-4.9591	1.1786	2.579e-05	0.250024	------	0
cg16995606	13	108920808	2.4508	0.5828	2.608e-05	0.250024	++++++	0	TNFSF13B
cg08538288	12	98909445	-13.3767	3.1829	2.638e-05	0.250024	-?---+	47.6	TMPO
cg22350438	1	33150185	2.7435	0.6532	2.667e-05	0.250024	+++-++	29.9	SYNC
cg19631472	11	18415641	3.2333	0.7708	2.733e-05	0.250024	+++-++	0.4	LDHA
cg08160862	1	1270137	-10.8583	2.5894	2.748e-05	0.250024	------	0
cg04383058	11	67273507	3.7036	0.8843	2.815e-05	0.250024	++-?++	0	PITPNM1
cg08763705	5	139525657	-16.7618	4.0038	2.833e-05	0.250024	---?--	57.7
cg17176619	13	99218657	3.4186	0.8196	3.028e-05	0.250024	+++-++	0	STK24
cg11996860	8	102091815	2.1268	0.511	3.158e-05	0.250024	++++++	35
cg01250703	12	54860320	-3.7746	0.9079	3.216e-05	0.250024	---?--	16.1	GTSF1
cg03117005	20	60642115	3.8549	0.9273	3.221e-05	0.250024	-+++++	20.1	TAF4
cg03403901	13	114321514	-2.6071	0.6285	3.357e-05	0.250024	------	0	GRK1
cg01874334	16	1172095	-2.8609	0.6902	3.397e-05	0.250024	----+-	0
cg25633114	5	118406749	-12.4626	3.0066	3.397e-05	0.250024	---+--	16.8	DMXL1
cg17108364	12	27863724	8.4015	2.0288	3.457e-05	0.250024	-++++-	0	MRPS35
cg15147534	6	48215641	2.4042	0.581	3.507e-05	0.250024	++++-+	0
cg24597158	2	31361371	6.5722	1.5889	3.527e-05	0.250024	-++?+-	46.5	GALNT14
cg11617818	17	19262015	-3.1168	0.7537	3.546e-05	0.250024	------	0	B9D1
cg15350652	6	144259320	3.7628	0.9101	3.56e-05	0.250024	++-+++	0	ZC2HC1B
cg06683458	17	26233622	6.7513	1.6335	3.581e-05	0.250024	++-+--	68.1
cg03168749	11	124413574	-3.3229	0.8044	3.616e-05	0.250024	--+---	40.1	OR8B12
cg21087137	12	75728469	12.2656	2.9709	3.65e-05	0.250024	+++++-	15.3	GLIPR1L1
cg25542907	2	38977782	-6.719	1.6321	3.842e-05	0.250024	------	11.3	SRSF7
cg19492423	19	18700933	-1.3745	0.3342	3.914e-05	0.250024	----+-	0	REX1BD
cg17942371	19	796826	13.0986	3.1882	3.983e-05	0.250024	+++-+-	3.9	PTBP1
cg14309002	7	91405728	-3.4319	0.8356	4.01e-05	0.250024	---?--	35.3
cg18038544	3	14576099	-1.1763	0.2864	4.019e-05	0.250024	------	0	GRIP2
cg18114313	7	104614435	3.601	0.8776	4.075e-05	0.250024	++++++	1.7
cg26556489	18	76308435	1.1521	0.2809	4.11e-05	0.250024	++---+	35.4
cg25807487	11	68782106	-0.816	0.199	4.132e-05	0.250024	---+--	0	MRGPRF
cg10200202	10	121277385	5.0748	1.2391	4.21e-05	0.250024	+++?++	0	RGS10
cg00093686	12	115131142	-5.4569	1.3327	4.23e-05	0.250024	---?-+	48.6
cg08318732	19	53192577	1.6031	0.3918	4.287e-05	0.250024	++++++	25.3	ZNF83
cg17958577	5	488589	1.546	0.378	4.313e-05	0.250024	+?+?+-	0	SLC9A3
cg01197411	5	87988624	3.5253	0.863	4.406e-05	0.250024	++++++	31.6
cg16731811	20	21085004	4.2359	1.0371	4.423e-05	0.250024	++-+++	52.7
cg18470839	12	114878173	-6.0984	1.4934	4.433e-05	0.250024	---+--	27.9
cg21300460	19	40989793	-3.4526	0.8464	4.519e-05	0.250024	-?+---	67.2	SPTBN4
cg27204993	9	4662937	1.8962	0.4649	4.536e-05	0.250024	-+++++	54	SPATA6L;PLPP6
cg24579224	1	2205902	-13.5646	3.3316	4.67e-05	0.254152	------	0	SKI
cg19484319	19	12444632	-14.428	3.5491	4.799e-05	0.255679	-?-?--	0	ZNF563
cg16498514	4	1376752	-3.2248	0.7934	4.817e-05	0.255679	--+---	12.8	UVSSA
cg01502396	11	46403923	-9.0787	2.2574	5.776e-05	0.302406	---?--	57.1	MDK
cg06055845	19	40788787	1.8381	0.4573	5.838e-05	0.302406	++++++	31	MIR641;AKT2
cg06758707	4	164254230	-1.7316	0.4313	5.94e-05	0.304026	+-+++-	3.9	NPY1R
cg00266968	7	2041505	4.1606	1.0373	6.042e-05	0.305609	++++++	16.3	MAD1L1
cg16370856	5	56470520	-5.7604	1.4384	6.211e-05	0.308664	------	42.6	GPBP1
cg03935455	1	3021956	-3.7217	0.9297	6.246e-05	0.308664	---+--	44	PRDM16
cg21977234	19	18701320	-1.0803	0.2704	6.483e-05	0.31424	----+-	51	REX1BD
cg06722216	18	31803067	-10.088	2.526	6.505e-05	0.31424	---++-	6	NOL4
cg18344930	5	87441081	4.5615	1.1485	7.137e-05	0.336321	+++++-	69.8
cg21198935	19	45953694	-9.2619	2.3322	7.148e-05	0.336321	+-----	0
cg14868594	17	19913217	-7.1733	1.8072	7.21e-05	0.336321	------	36
cg11517309	2	86565390	2.2219	0.5601	7.275e-05	0.336321	++++++	0	REEP1
cg18678121	10	12170807	5.6986	1.4391	7.504e-05	0.338347	+++?-+	7.7	SEC61A2
cg03550864	16	87970376	10.4806	2.647	7.513e-05	0.338347	+?-++-	70.9	CA5A
cg10386016	7	103630857	4.305	1.0885	7.649e-05	0.338347	++--++	40.5	RELN
cg07015494	1	149857049	11.4224	2.8905	7.761e-05	0.338347	-++++-	10.5	H2BC21;H2BC20
cg13715127	17	72856825	4.3704	1.1061	7.773e-05	0.338347	+++?++	0	GRIN2C
cg07002832	4	140003444	2.6427	0.6689	7.791e-05	0.338347	+++++-	16	ELF2
cg13278539	8	38323059	-1.9523	0.4949	7.996e-05	0.340799	---?-+	31.2	FGFR1
cg21489303	19	57989182	3.6078	0.9147	8.006e-05	0.340799	-+++++	0	ZNF772
cg08716255	11	95433344	2.1588	0.5479	8.148e-05	0.343443	+?+?-+	0
cg01139508	3	44626538	-9.0771	2.3068	8.324e-05	0.344652	---?--	0	ZNF660
cg14898116	10	17272764	-4.7414	1.2051	8.337e-05	0.344652	---+--	0	VIM
cg12899749	6	66497746	-10.0742	2.5633	8.487e-05	0.347511	---?++	65.2	SLC25A51P1
cg21053748	7	10979772	11.47	2.9226	8.688e-05	0.348131	+++--+	4.3	NDUFA4
cg18663768	10	103546545	-4.5345	1.1557	8.718e-05	0.348131	------	0	OGA
cg05821464	22	47057502	3.024	0.7709	8.758e-05	0.348131	+++?+-	0	GRAMD4
cg10280383	11	66472846	-19.589	4.9974	8.862e-05	0.348131	---+--	80.7	SPTBN2
cg06708937	12	54369336	4.9999	1.276	8.907e-05	0.348131	++-+++	71.4	HOXC11
cg02324732	2	219270525	-7.3372	1.8773	9.295e-05	0.357691	------	0	CTDSP1
cg07239004	1	117449463	-2.8506	0.7295	9.318e-05	0.357691	------	54.6
cg03078551	17	41656298	-3.7092	0.9527	9.89e-05	0.373171	+----+	0
cg04970158	17	43208740	-3.7867	0.9732	9.987e-05	0.373171	---+-+	50.3
Coefficients (coef), standard errors (SE) are presented per 10% increase in methylation level.
Studies with non-European participants, with > 30% of children with overweight or obesity and studies in which the sample was selected on or enriched for any particular exposure or outcome (CHAMACOS, Healthy Start, GECKO, NEST black, MoBa1, MoBa2, PREDO) were excluded.
Direction of effect shows studies in alphabetical order (Supplementary Data 1A-D).
We updated the gene names manually in all result files using the HUGO gene nomenclatures and, in case they were not found there, we used the NCBI gene website on August 13th, 2020.

## Sheet: Analysis B
Table S7B. Associations between DNA methylation in cord blood and BMI in late childhood, excluding studies with participants of non-European ancestry, those with a high percentage (>30%) of children with overweight/obesity, and, finally, studies with a population for this analysis that was selected based on a particular exposure or outcome (N = 1,893). Results for CpGs with p-values < 1x10-4 are …
CpG	CHR	Location	Coef	SE	P-value	FDR p-value	Direction of effect across cohorts	Isquared	Nearest gene
cg01351756	9	129483685	2.9003	0.51	1.3e-08	0.00558553	+++	0
cg00823783	16	5007972	8.8472	1.7014	1.99e-07	0.0427508	+++	70.1	SEC14L5
cg26551026	18	20717693	-1.6811	0.3337	4.71e-07	0.0615482	---	70.7	CABLES1
cg21532659	11	19798914	9.5398	1.908	5.73e-07	0.0615482	+++	31.4	NAV2
cg15924577	11	120039917	10.4693	2.1304	8.92e-07	0.0766506	+++	0
cg13822231	9	133588088	-23.0045	4.7311	1.16e-06	0.0830668	---	11.3	ABL1
cg11120865	14	21853037	-11.5838	2.4004	1.39e-06	0.0853174	---	0	SUPT16H
cg07899389	1	9655478	-3.0788	0.6595	3.04e-06	0.155154	--+	33.4	TMEM201
cg24459209	11	57148215	2.9339	0.6303	3.25e-06	0.155154	+++	0	PRG3
cg00033457	8	74884507	6.4098	1.3875	3.84e-06	0.164988	+-+	89.9	ELOC
cg12740148	17	35306017	-14.9795	3.3129	6.14e-06	0.203281	+--	68.2	AATF
cg18085998	1	33938224	16.6955	3.6955	6.25e-06	0.203281	+++	26.2	ZSCAN20
cg26710563	15	62684736	3.4316	0.761	6.51e-06	0.203281	+++	0
cg10599985	22	27068733	-16.0813	3.578	6.97e-06	0.203281	---	75.8	MIAT
cg24366877	3	150481321	7.0741	1.5785	7.41e-06	0.203281	+++	0	SIAH2
cg23493127	6	144164392	-9.3816	2.0955	7.57e-06	0.203281	-+-	69	LTV1
cg14670974	5	157098545	-19.2518	4.3619	1.02e-05	0.237245	+--	43.7	C5orf52
cg23038567	19	36505654	-6.6203	1.5057	1.1e-05	0.237245	---	67.2	CLIP3
cg10490843	17	37793717	6.775	1.5428	1.13e-05	0.237245	-++	67.4	STARD3
cg24454143	13	28675265	-2.0869	0.4767	1.2e-05	0.237245	---	38.3	FLT3
cg01587771	1	24117398	-23.0524	5.2783	1.26e-05	0.237245	-?-	0	LYPLA2
cg01178772	16	77221668	-2.2228	0.5092	1.27e-05	0.237245	---	0
cg05572627	11	56085425	3.1901	0.7307	1.27e-05	0.237245	+++	29.2	OR8K3
cg18740718	2	24346220	-13.6326	3.1374	1.39e-05	0.248842	-+-	76.7	PFN4;FAM228B
cg08077671	22	43808196	5.5461	1.2905	1.73e-05	0.285886	+++	54	MPPED1
cg08877512	16	8862626	3.4616	0.8056	1.73e-05	0.285886	+++	0	ABAT
cg24213196	17	40834836	-10.3979	2.4478	2.16e-05	0.303531	---	0	CNTNAP1;CNTNAP1;CCR10
cg00408876	22	26936146	3.0813	0.7257	2.18e-05	0.303531	+?+	0	TPST2
cg23897383	4	925410	-4.44	1.0458	2.18e-05	0.303531	---	31.5	GAK;TMEM175
cg06830441	7	2959121	8.788	2.0704	2.19e-05	0.303531	+++	0	CARD11
cg21697560	6	42350090	3.6349	0.8564	2.19e-05	0.303531	++-	32.3	TRERF1
cg12894649	20	11871396	18.8311	4.4517	2.34e-05	0.314186	+++	0	BTBD3
cg25156843	15	89646224	3.1126	0.7373	2.43e-05	0.31466	+++	0	ABHD2
cg12041056	22	27053247	-7.8309	1.8577	2.49e-05	0.31466	---	0	MIAT
cg02893619	17	63583392	-3.1722	0.7566	2.76e-05	0.315797	---	0
cg27539546	16	29911634	6.888	1.6443	2.8e-05	0.315797	+++	0	SEZ6L2;ASPHD1
cg09470059	1	182361507	5.8585	1.3987	2.81e-05	0.315797	+++	13.1	GLUL
cg06911630	7	100234123	-4.1205	0.9839	2.82e-05	0.315797	---	64.2	TFR2
cg12999362	7	75947528	11.4752	2.7427	2.87e-05	0.315797	+++	57.4
cg10129984	7	150864974	6.6522	1.592	2.94e-05	0.315797	+-+	71.5	GBX1
cg18457076	6	124123898	14.025	3.3666	3.1e-05	0.324862	+++	71.6	NKAIN2
cg15351214	14	71277192	3.2565	0.7844	3.3e-05	0.32732	+++	0	MAP3K9
cg13978381	4	6911129	12.8329	3.0997	3.47e-05	0.32732	+++	81.5	TBC1D14
cg04016086	7	51384609	20.1936	4.8942	3.69e-05	0.32732	+?+	0	COBL
cg09723533	3	128968410	10.1602	2.4631	3.71e-05	0.32732	+++	0	COPG1
cg10666628	5	179050666	-16.8135	4.0894	3.93e-05	0.32732	---	44.7	HNRNPH1
cg19006003	12	111284826	-14.1501	3.4414	3.93e-05	0.32732	---	0	CCDC63
cg19628481	1	4844111	5.2975	1.2892	3.97e-05	0.32732	++-	0
cg27212234	19	36048757	9.8196	2.3897	3.97e-05	0.32732	-++	63.9	ATP4A
cg11614860	16	58663885	-12.9057	3.1411	3.98e-05	0.32732	---	0	CNOT1
cg25891204	17	47439400	20.9333	5.096	4e-05	0.32732	+?+	0	ZNF652
cg10433594	6	139696771	-6.4153	1.5643	4.11e-05	0.32732	---	23.1	CITED2
cg23513363	10	43817997	2.5892	0.6313	4.11e-05	0.32732	+++	0
cg07621697	5	134490074	-0.5669	0.1383	4.15e-05	0.32732	---	0
cg21563912	10	45693865	-4.1005	1.001	4.19e-05	0.32732	---	34.9
cg06697694	16	3095980	-12.034	2.9414	4.29e-05	0.329147	+--	47.1	MMP25
cg17205832	8	139178138	-2.3015	0.5638	4.46e-05	0.336187	?--	56.2	FAM135B
cg02155558	15	43621948	-1.7138	0.4203	4.56e-05	0.336564	---	85.8	ADAL;LCMT2
cg13340272	11	76433173	-13.9615	3.4297	4.69e-05	0.336564	-?-	0	GUCY2EP
cg00926680	19	2269397	10.6376	2.6136	4.7e-05	0.336564	++-	69.2	OAZ1
cg26168649	6	43243045	11.3403	2.7941	4.94e-05	0.339236	+++	81	TTBK1
cg12850990	3	57313721	4.526	1.1158	4.99e-05	0.339236	++-	44	ASB14
cg00861580	11	47788813	14.1881	3.5027	5.11e-05	0.339236	+++	0	FNBP4
cg06092834	18	11908320	-11.263	2.7808	5.12e-05	0.339236	-?-	61.5	MPPE1
cg01855601	7	44965393	-1.6739	0.4136	5.18e-05	0.339236	--+	0
cg25950769	15	85945991	5.768	1.4262	5.25e-05	0.339236	+++	0	AKAP13
cg09360321	11	129939700	-7.4153	1.8344	5.29e-05	0.339236	+--	31.1	APLP2
cg19983274	19	14317520	13.548	3.3561	5.42e-05	0.342461	+++	0	ADGRL1
cg04948483	15	40650255	9.7748	2.4273	5.65e-05	0.35182	--+	76	DISP2
cg09845709	7	23571490	-7.4035	1.8495	6.25e-05	0.378336	---	9.3	TRA2A
cg10357151	17	41924123	-3.8409	0.9597	6.27e-05	0.378336	---	0	CD300LG
cg22030181	8	1922165	5.923	1.4809	6.34e-05	0.378336	+++	0	KBTBD11
cg19192223	10	35105210	-14.0583	3.5308	6.85e-05	0.397997	---	0	PARD3
cg26987911	2	113522573	10.5485	2.6498	6.87e-05	0.397997	-++	57.9	CKAP2L
cg16814808	7	64349706	-9.3234	2.3451	7.02e-05	0.397997	+--	42.4
cg21606527	11	7597983	-2.264	0.5695	7.04e-05	0.397997	--+	0	PPFIBP2
cg10855825	17	42988799	6.0267	1.5197	7.32e-05	0.399266	+++	26.8	GFAP
cg07845648	20	61447915	4.5132	1.1399	7.51e-05	0.399266	+++	17.2	COL9A3
cg15223267	10	46222474	11.9714	3.0234	7.51e-05	0.399266	-?+	66.5	WASHC2C
cg18530766	14	96968737	10.9914	2.7764	7.53e-05	0.399266	+++	0	PAPOLA
cg12840850	20	62407352	2.982	0.7533	7.55e-05	0.399266	+-+	80.5	ZBTB46
cg13626866	11	64863151	-1.885	0.4765	7.62e-05	0.399266	--+	0	VPS51
cg03781594	3	57994014	-18.7653	4.7523	7.86e-05	0.406879	---	0	FLNB
cg06492264	11	8680729	4.401	1.116	8.03e-05	0.410731	+++	70.2	TRIM66
cg19749898	11	1712765	2.7519	0.6984	8.14e-05	0.410889	++-	78.8	YY1AP1
cg13857646	9	140356757	1.3666	0.3471	8.24e-05	0.410889	+++	0	PNPLA7
cg23130131	4	111544299	-8.8249	2.2426	8.32e-05	0.410889	---	0	PITX2
cg22658846	8	2019760	7.9867	2.0322	8.49e-05	0.414208	+++	0	MYOM2
cg00629941	15	75287862	18.5285	4.7175	8.58e-05	0.414208	-++	58.7	SCAMP5
cg13060114	1	36038950	-12.4956	3.1847	8.72e-05	0.415492	---	0	TFAP2E
cg12861797	15	43585817	-3.4173	0.8714	8.8e-05	0.415492	---	37.1	TGM7
cg18154014	19	37997991	-5.052	1.2896	8.95e-05	0.417981	---	40.1	ZNF793
cg00585219	10	88470569	-5.9409	1.5193	9.22e-05	0.421429	---	0	LDB3
cg08668112	19	56166422	10.8796	2.7823	9.22e-05	0.421429	-++	70.3	U2AF2
cg02074478	13	113597852	6.654	1.7055	9.56e-05	0.423338	+++	0
cg25083933	12	6250313	-7.2258	1.8533	9.66e-05	0.423338	---	0
cg07371373	1	225821245	-1.816	0.466	9.74e-05	0.423338	---	0	ENAH
cg15674596	15	40675020	12.2412	3.1441	9.89e-05	0.423338	+++	51.4	KNSTRN
cg07379581	1	201350797	4.9655	1.2759	9.95e-05	0.423338	++-	0	LAD1
cg04208750	6	7137908	-8.396	2.1575	9.96e-05	0.423338	---	10.7	RREB1
Coefficients (coef), standard errors (SE) are presented per 10% increase in methylation level.
Studies with non-European participants, with > 30% of children with overweight or obesity and studies in which the sample was selected on or enriched for any particular exposure or outcome (CHAMACOS, CHS, GECKO, GOYA, INMA, NEST black, MoBa1, MoBa2) were excluded.
Direction of effect shows studies in alphabetical order (Supplementary Data 1A-D).
We updated the gene names manually in all result files using the HUGO gene nomenclatures and, in case they were not found there, we used the NCBI gene website on August 13th, 2020.

## Sheet: Analysis C
Table S7C. Cross-sectional associations between DNA methylation and BMI in childhood, excluding studies with participants of non-European ancestry, those with a high percentage (>30%) of children with overweight/obesity, and, finally, studies with a population for this analysis that was selected based on a particular exposure or outcome (N = 2,498). Results for CpGs with p-values < 1x10-4 are sho…
CpG	CHR	Location	Coef	SE	P-value	FDR p-value	Direction of effect across cohorts	Isquared	Nearest gene
cg25212453	17	1509953	3.8022	0.6897	3.53e-08	0.00852307	+++++?+	0	SLC43A2
cg24689420	5	179126339	-10.631	1.9753	7.37e-08	0.00852307	------+	36.2	CANX
cg03431111	11	62621406	2.2794	0.4254	8.38e-08	0.00852307	+++++++	0	SNORD30
cg13931559	20	33146515	-10.6177	1.9877	9.21e-08	0.00852307	-----+-	60.8	MAP1LC3A
cg19743522	12	113495566	4.1089	0.7712	9.92e-08	0.00852307	+++++++	0	DTX1
cg05408873	6	116447219	2.4083	0.4556	1.25e-07	0.00894979	+++++?+	0	COL10A1
cg16645976	3	93740824	3.036	0.5869	2.31e-07	0.0120763	+++++?+	14.8	ARL13B
cg26846726	19	50180314	-9.25	1.7915	2.43e-07	0.0120763	+------	7.1	PRMT1
cg26889953	15	22915992	3.7813	0.7335	2.53e-07	0.0120763	+++++++	37.1	CYFIP1
cg04456029	12	113496126	3.156	0.6166	3.09e-07	0.0124972	+++++++	13.7	DTX1
cg25023095	10	99125814	3.2676	0.6393	3.2e-07	0.0124972	+++++++	28.3	RRP12
cg00201670	21	46221900	-8.9873	1.7685	3.74e-07	0.0133889	----+--	27.4	UBE2G2
cg07656648	11	64085864	-12.2188	2.4206	4.47e-07	0.0147713	---+-?-	17	PRDX5
cg02915593	16	86532406	-7.7625	1.5553	6e-07	0.0171568	-----?+	0
cg23279756	6	109159348	-2.05	0.4107	6e-07	0.0171568	-------	0
cg20955894	17	75447655	-11.4942	2.3084	6.39e-07	0.0171568	-----?+	0	SEPTIN9
cg25428293	5	149380217	-10.9634	2.213	7.26e-07	0.018346	+-----+	0	HMGXB3
cg25877069	8	95003236	-4.8481	0.9815	7.83e-07	0.0186872	------+	0
cg10918202	8	104153173	-11.7142	2.3895	9.46e-07	0.0203626	-------	19.8	BAALC
cg02747254	16	29938183	-2.2675	0.4626	9.48e-07	0.0203626	-------	0	KCTD13
cg23361356	5	508834	-5.9068	1.2121	1.1e-06	0.0225023	----+--	0	SLC9A3
cg24069840	7	75623858	-9.6669	1.9905	1.2e-06	0.0234322	-----++	56.9	TMEM120A
cg03500056	16	8814507	3.2639	0.6737	1.27e-06	0.0237208	+++++++	0	ABAT
cg22035959	19	951681	2.9831	0.6183	1.4e-06	0.0250594	+++++++	0	ARID3A
cg21662506	5	167956425	-7.746	1.6101	1.5e-06	0.0257754	-----++	61.6	FBLL1
cg05668205	19	16738998	-11.717	2.4455	1.66e-06	0.02673	-----?+	49.1	MED26
cg00049664	16	66613334	3.2786	0.6846	1.68e-06	0.02673	-++++?+	30	CMTM2
cg10593922	10	30711382	1.8371	0.3843	1.75e-06	0.0268494	+++++++	0
cg14236011	9	71833386	1.7465	0.3666	1.89e-06	0.0279974	+++++?-	73.2	TJP2
cg22450662	1	182879035	2.5154	0.5293	2.01e-06	0.0282698	+++++?+	25.3	SHCBP1L
cg17263053	2	26785187	-9.3551	1.9695	2.04e-06	0.0282698	-----?-	0	FAM166C
cg15139949	11	124735227	-5.3928	1.1408	2.28e-06	0.0302015	----+--	30.8	ROBO3
cg14088902	6	7910241	-8.7089	1.8438	2.32e-06	0.0302015	------+	0	TXNDC5
cg00145849	4	39699494	-10.131	2.1507	2.47e-06	0.0312084	-------	0	UBE2K
cg01554235	1	169337043	-10.2616	2.1856	2.66e-06	0.0317419	+----?-	57.3	BLZF1
cg16108864	12	82153227	-10.2405	2.181	2.66e-06	0.0317419	-----?+	0	PPFIA2
cg11885396	1	110693237	10.4031	2.223	2.87e-06	0.0333223	+++++?+	41.7	SLC6A17
cg00672638	5	142149399	-8.9166	1.9081	2.97e-06	0.0335758	-----+-	31.5	ARHGAP26
cg11927233	5	170816542	2.2612	0.4862	3.3e-06	0.0343672	+++++++	21	NPM1
cg01583716	16	7855518	-1.8038	0.3882	3.38e-06	0.0343672	-------	0
cg10459017	6	36737623	-6.0489	1.3021	3.39e-06	0.0343672	------+	57.3	CPNE5
cg03146949	19	56879662	11.4357	2.4629	3.43e-06	0.0343672	-+++-?+	46.6	ZNF542P
cg00666109	1	213434284	2.0267	0.4369	3.51e-06	0.0343672	+++++-+	24.2	RPS6KC1
cg27023597	17	57918262	1.6776	0.3618	3.54e-06	0.0343672	+++++++	36.4	MIR21
cg00933443	3	137892432	3.2155	0.694	3.6e-06	0.0343672	+++-++-	0	DBR1
cg16733705	12	85667616	4.9355	1.0676	3.78e-06	0.0343672	+++-+?+	51.3
cg05638594	13	113552563	3.8841	0.8407	3.84e-06	0.0343672	++-++++	26.5
cg11301598	12	121476792	-12.4417	2.6931	3.84e-06	0.0343672	---+--+	35.1	OASL
cg00974689	13	114290800	-6.5701	1.4286	4.25e-06	0.036763	----+?-	0	TFDP1
cg23260255	3	187871479	-9.0295	1.964	4.28e-06	0.036763	-----?+	40.8	LPP
cg19419581	17	79482410	-6.6869	1.4566	4.41e-06	0.036763	-------	26
cg06569284	3	150128235	-9.6249	2.0972	4.45e-06	0.036763	------+	2.3	TSC22D2
cg27264484	16	67450370	-10.5538	2.3033	4.61e-06	0.0368015	---+---	34.9	ZDHHC1
cg21754051	3	195004826	2.1785	0.4764	4.8e-06	0.0368015	+++++++	61.9	ACAP2
cg01514742	9	139844462	-9.0814	1.9858	4.81e-06	0.0368015	-------	0
cg01668174	2	106810661	-8.089	1.7689	4.81e-06	0.0368015	-------	0	UXS1
cg13593448	19	41111757	-12.8696	2.8188	4.98e-06	0.0368015	----+?+	66.1	LTBP4
cg03545620	1	26871525	2.2959	0.503	5.01e-06	0.0368015	+++-+?+	0	RPS6KA1
cg25755107	3	49757239	-12.6681	2.7775	5.09e-06	0.0368015	+-----+	0	AMIGO3
cg08052428	9	135996421	-6.3957	1.4029	5.14e-06	0.0368015	+------	61.2	RALGDS
cg16266227	1	202129204	-9.534	2.095	5.35e-06	0.0376772	----+-+	20.9	PTPN7
cg00908833	6	50810432	-5.0524	1.1124	5.58e-06	0.0386631	-----?-	0	TFAP2B
cg17533245	2	153574016	-10.6809	2.3568	5.84e-06	0.0398223	------+	0	ARL6IP6
cg14486098	17	79267785	1.7065	0.3772	6.08e-06	0.0400096	+++-+++	0	SLC38A10
cg07200939	12	94699141	2.2914	0.5068	6.15e-06	0.0400096	+++++++	6.5	PLXNC1
cg26253184	17	67850249	3.6426	0.8058	6.17e-06	0.0400096	-++++?+	9.9
cg14591243	3	136471577	-11.6137	2.5705	6.24e-06	0.0400096	----++-	29.2	STAG1
cg01636413	13	25321336	-8.4797	1.8802	6.48e-06	0.0409374	-----?-	0
cg11841863	3	25646267	1.5895	0.3528	6.63e-06	0.041278	+++++?+	0	TOP2B
cg23533703	1	85741866	-10.8355	2.4073	6.76e-06	0.0414861	---+-+-	63.9	BCL10
cg11840168	18	20513432	-10.4891	2.3342	7e-06	0.0422183	------+	39	RBBP8
cg16956456	5	172483378	-10.206	2.2754	7.28e-06	0.0422183	------+	0	CREBRF
cg26087598	5	176739400	-10.0197	2.2366	7.47e-06	0.0422183	---+---	0	MXD3
cg04244970	1	160708987	2.6987	0.6028	7.56e-06	0.0422183	+++++++	0	SLAMF7
cg24349555	6	139456526	-7.4536	1.6649	7.57e-06	0.0422183	-------	0	HECA
cg12251939	17	37028295	-2.8628	0.6398	7.66e-06	0.0422183	-------	11.6	LASP1
cg15369512	17	1012967	-9.4652	2.1162	7.72e-06	0.0422183	+---+-+	65.5	ABR
cg08578823	19	10380218	-11.9102	2.6632	7.75e-06	0.0422183	----+?+	49.2	ICAM1
cg06164683	3	84919438	1.7673	0.3957	7.97e-06	0.0422183	+++++-+	32.4
cg17675882	20	35374068	-7.284	1.6312	7.99e-06	0.0422183	+------	42	NDRG3
cg18961281	7	3083773	-7.2254	1.6182	8.01e-06	0.0422183	-----?-	4.7	CARD11
cg21269763	1	119586308	1.9153	0.4292	8.11e-06	0.0422183	+++-+?+	59.4	WARS2
cg18863156	1	180204417	-9.3224	2.0916	8.31e-06	0.0422183	+--+-?-	0	LHX4
cg05281708	3	44690673	6.5258	1.4645	8.35e-06	0.0422183	++++-?+	0	ZNF35
cg03248837	2	29353850	3.3039	0.742	8.49e-06	0.0422183	+++++?+	0	CLIP4
cg03758392	3	184870408	-9.6766	2.1736	8.51e-06	0.0422183	-------	0	C3orf70
cg25261694	10	88559053	1.7679	0.3972	8.55e-06	0.0422183	+++++??	0	BMPR1A
cg15415160	2	26569060	-8.7131	1.9595	8.73e-06	0.0426173	+------	0	SELENOI
cg21712036	12	90049657	2.9564	0.6662	9.09e-06	0.0438761	+++++++	41.9	ATP2B1
cg14943877	10	112257612	-14.0948	3.1792	9.28e-06	0.0442955	-+-+-?+	19.3	DUSP5
cg10905180	11	4701824	-1.8165	0.41	9.41e-06	0.0444224	+----?-	42.1	OR51E2
cg02021460	16	19729639	-9.0172	2.0453	1.04e-05	0.0450047	------+	2.2	KNOP1
cg24374090	3	196467307	-10.012	2.2711	1.04e-05	0.0450047	------+	25.5	PAK2
cg03797660	16	89035228	3.4687	0.787	1.05e-05	0.0450047	+++++++	0	CBFA2T3
cg11129343	17	27717641	-12.8778	2.9235	1.06e-05	0.0450047	+-----+	0	TAOK1
cg00959749	1	54302681	1.3163	0.2994	1.1e-05	0.0450047	+++++++	0	NDC1
cg05415936	7	43665740	2.1241	0.4831	1.1e-05	0.0450047	+++++-+	0	STK17A
cg07555397	7	127314628	3.0723	0.6991	1.11e-05	0.0450047	+++++++	0	SND1
cg18942579	17	57915773	1.2596	0.2866	1.11e-05	0.0450047	++++++-	69.6	VMP1
cg18042229	2	219922729	-8.3	1.8901	1.13e-05	0.0450047	-------	24.9	IHH
cg12336877	9	139981325	-10.1499	2.3127	1.14e-05	0.0450047	-------	5.4	MAN1B1-DT
cg26899651	17	75441392	-7.3628	1.6773	1.14e-05	0.0450047	-------	0	SEPTIN9
cg04706404	1	61547859	-10.9454	2.4945	1.15e-05	0.0450047	----+?+	43.6	NFIA
cg10809134	2	47879734	-3.3172	0.7562	1.15e-05	0.0450047	-------	0
cg00159212	1	100435336	-10.2184	2.3308	1.16e-05	0.0450047	-------	32.7	SLC35A3
cg16639915	15	64960011	-3.1513	0.7187	1.16e-05	0.0450047	-------	0	ZNF609
cg01626197	3	49761040	-10.0997	2.3049	1.18e-05	0.0450047	---+---	40.2	GMPPB
cg25436822	8	124054773	-12.2393	2.7938	1.18e-05	0.0450047	---+--+	0	DERL1
cg00502932	1	2160666	-10.1738	2.3237	1.2e-05	0.0450047	-----?+	49.4	SKI
cg11361895	2	261362	4.0006	0.9139	1.2e-05	0.0450047	+++++++	0	SH3YL1
cg11602598	12	122985643	-11.7581	2.6868	1.21e-05	0.0450047	-----?+	32.7	ZCCHC8
cg13947272	1	154909579	-7.1034	1.6233	1.21e-05	0.0450047	-----?+	0	PMVK
cg22999327	12	20700997	1.8271	0.4176	1.21e-05	0.0450047	+++++?+	0	PDE3A
cg22730140	5	172660996	-7.1735	1.6399	1.22e-05	0.0450047	------+	0	NKX2-5
cg16377998	18	6284498	-4.9368	1.13	1.25e-05	0.0450047	-------	55.9	L3MBTL4
cg15309264	2	58274034	-10.2346	2.3438	1.26e-05	0.0450047	+-----+	0	VRK2
cg26373518	22	31518942	-1.8527	0.4244	1.27e-05	0.0450047	-----+-	13.9	INPP5J
cg06512263	6	20709867	2.6088	0.5979	1.28e-05	0.0450047	+++++++	51.9	CDKAL1
cg15106925	6	108169535	-9.7307	2.2302	1.28e-05	0.0450047	-------	40.6
cg15125798	5	122621645	5.0586	1.1593	1.28e-05	0.0450047	+++-+?+	20.2
cg22289643	4	3776495	-1.8366	0.4211	1.29e-05	0.0450047	-----?+	0
cg08355583	7	139875917	-6.9362	1.5909	1.3e-05	0.0450047	-------	0	KDM7A-DT
cg02448335	2	231917704	-12.4879	2.8648	1.31e-05	0.0450047	----+-+	0
cg04077077	17	47841656	-10.0725	2.311	1.31e-05	0.0450047	-------	0	FAM117A
cg24165121	20	23398291	-1.3611	0.3123	1.31e-05	0.0450047	-------	0	NAPB
cg09228878	5	78532076	-9.0713	2.0824	1.32e-05	0.0450047	-------	0	JMY
cg00988050	13	100506757	-2.5106	0.5766	1.34e-05	0.0453268	--+--?-	26.7	CLYBL
cg16719077	10	7849111	1.844	0.4241	1.37e-05	0.0455237	+++++?+	47.8	ATP5F1C
cg21750608	13	33156685	5.4214	1.2466	1.37e-05	0.0455237	+++-+++	43.5
cg02454884	19	46389466	-7.86	1.8096	1.4e-05	0.0455237	+------	0	IRF2BP1
cg14183976	19	12952026	15.4357	3.5531	1.4e-05	0.0455237	+++++?+	0	MAST1
cg03125394	5	102091191	-9.3198	2.1465	1.41e-05	0.0455237	-----++	64.1
cg13595161	10	126713388	4.9154	1.132	1.41e-05	0.0455237	++++-?-	53.8	CTBP2
cg23267616	5	167231004	1.719	0.396	1.42e-05	0.0455237	+++++?+	30.8	TENM2
cg02299542	1	45241296	-8.6116	1.9873	1.47e-05	0.0460496	----+-+	46.1	SNORD55
cg11015012	13	98087382	-3.4524	0.7969	1.48e-05	0.0460496	---+-?-	14.7	RAP2A
cg15175446	11	62420778	-8.612	1.9884	1.48e-05	0.0460496	-------	41	INTS5
cg23513504	21	45432403	-8.1252	1.8759	1.48e-05	0.0460496	--?----	35.7	TRAPPC10
cg03812067	20	43150641	-10.7683	2.4863	1.49e-05	0.0460496	------+	15.4	SERINC3
cg21348975	12	48724119	2.716	0.6279	1.52e-05	0.0462868	+++++++	0
cg00232679	5	1405588	-1.8315	0.4235	1.53e-05	0.0462868	-------	3.1	SLC6A3
cg13694466	10	13382122	1.9063	0.4408	1.53e-05	0.0462868	+++++?+	7.1	SEPHS1
cg18212955	19	53606340	-8.1036	1.876	1.56e-05	0.0468644	-------	0	ZNF160
cg22606869	12	49658703	-10.607	2.4585	1.6e-05	0.0477322	-----?-	0	TUBA1C
cg27302963	3	184322008	-6.7134	1.5585	1.65e-05	0.0488438	------+	0
cg01591915	16	88509576	-9.0724	2.1065	1.66e-05	0.0488438	---+---	39.1
cg09136101	17	4403322	-9.2075	2.1391	1.68e-05	0.0490545	+---+?-	49.4	SPNS2
cg00021576	1	244211966	8.3889	1.9498	1.69e-05	0.0490545	+++++++	0
cg09920427	19	12777674	-8.0256	1.8665	1.71e-05	0.0492597	------+	0	WDR83
cg16563656	1	231114803	-13.3952	3.116	1.72e-05	0.0492597	------+	0	TTC13
cg01678790	14	102484867	20.5678	4.7881	1.74e-05	0.0495024	+++-+?-	0	DYNC1H1
cg05528568	3	126194162	-10.1917	2.3747	1.77e-05	0.0499784	----++-	43.5	ZXDC
cg22234930	15	72519739	4.0028	0.9329	1.78e-05	0.0499784	+++++++	0	PKM
cg00762512	4	39460606	-13.4035	3.1283	1.83e-05	0.0510487	----+?+	33.4	RPL9
cg26691175	1	229761129	-11.6088	2.7118	1.86e-05	0.0515508	-----?+	44.6	URB2
cg18315896	5	112043131	-10.6172	2.4837	1.91e-05	0.0519751	-------	0	APC
cg05275468	3	20082916	-13.6602	3.196	1.92e-05	0.0519751	------+	37.8	KAT2B
cg09646392	13	108921052	1.5063	0.3526	1.93e-05	0.0519751	+++-+++	60.9	TNFSF13B
cg16744973	20	738228	4.459	1.0435	1.93e-05	0.0519751	++?++++	33
cg24738006	20	60717729	-10.5737	2.4752	1.94e-05	0.0519751	---++-+	62.8	PSMA7
cg06719495	4	83788000	2.0188	0.4728	1.95e-05	0.0519751	+++++?+	0	SEC31A
cg05468843	11	117857990	2.7868	0.6528	1.96e-05	0.0519751	+++++++	0	IL10RA
cg13213118	12	93113987	-3.6803	0.8634	2.02e-05	0.0532375	------+	0
cg03970461	14	56046685	-12.2078	2.8664	2.05e-05	0.053381	------+	51.1	KTN1
cg18888461	11	18477379	-0.9317	0.2188	2.06e-05	0.053381	-----+-	0	LDHAL6A
cg10290527	8	98657037	-14.1524	3.324	2.07e-05	0.053381	-----++	44.4	MTDH
cg22989958	2	74783039	3.089	0.7259	2.09e-05	0.053381	+++++++	0	DOK1
cg07364657	8	97376970	-1.8955	0.4456	2.1e-05	0.053381	-------	0
cg11482422	10	11206813	-13.4554	3.1628	2.1e-05	0.053381	+--+---	17.4	CELF2
cg08707112	10	8095764	-7.7204	1.816	2.13e-05	0.0533954	----+-+	0	GATA3-AS1
cg25632983	12	132568608	-11.6936	2.7524	2.15e-05	0.0533954	-----?+	0	EP400P1
cg11615549	10	22605337	-9.3049	2.1903	2.16e-05	0.0533954	+----?+	68.5	COMMD3
cg21446345	15	70390985	-7.4297	1.7489	2.16e-05	0.0533954	-------	0	TLE3
cg11861730	11	128392683	-10.9834	2.5869	2.18e-05	0.0533954	---+---	29.7	ETS1
cg20931965	14	62186141	1.8786	0.4425	2.19e-05	0.0533954	++?++++	0	HIF1A
cg23789604	4	52883367	1.9965	0.4704	2.19e-05	0.0533954	+++++-+	24.9	LRRC66
cg20623052	11	65419955	-10.3431	2.4374	2.2e-05	0.0533954	---+--+	20.7
cg07453778	6	91325155	-4.3593	1.0279	2.22e-05	0.0535188	-----?-	0
cg18245652	19	39897242	-14.2169	3.3522	2.23e-05	0.0535188	-----?-	0	ZFP36
cg25872752	19	920370	-9.1132	2.1503	2.25e-05	0.0536988	-----+-	46.1	KISS1R
cg03476087	10	26506353	-5.2425	1.2387	2.32e-05	0.0550635	----+--	38.1	GAD2
cg03723902	19	18264353	-9.0101	2.1303	2.34e-05	0.0551659	------+	21.8	PIK3R2
cg00538017	6	64029870	3.3551	0.7933	2.35e-05	0.0551659	+++++++	2.8	LGSN
cg17966167	7	37488564	-9.9754	2.36	2.37e-05	0.0553331	+----?-	23	ELMO1
cg06435639	8	37756942	-10.8114	2.5592	2.39e-05	0.0554984	---+-++	59.3	RAB11FIP1
cg06588556	11	18477299	-0.7089	0.1679	2.41e-05	0.0555371	-----?-	0	LDHAL6A
cg22979080	17	4693765	-8.9929	2.1305	2.43e-05	0.0555371	------+	22.1
cg16673702	8	97507592	-7.9988	1.8961	2.46e-05	0.0555371	+-----+	27.4	SDC2
cg22016779	2	230452311	-2.4652	0.5849	2.5e-05	0.0555371	-------	0	DNER
cg05686542	5	102895791	2.6244	0.6228	2.51e-05	0.0555371	+++++-+	59	NUDT12
cg08775963	4	95129012	-13.2386	3.1421	2.52e-05	0.0555371	-------	0	SMARCAD1
cg25215340	11	2907127	-9.2993	2.2078	2.53e-05	0.0555371	------+	13.1	CDKN1C
cg08580254	17	38478807	-8.04	1.9094	2.55e-05	0.0555371	-------	0	RARA
cg14249155	9	124976040	-7.277	1.7282	2.55e-05	0.0555371	------+	0	LHX6
cg15356674	10	79471309	-7.4183	1.7622	2.56e-05	0.0555371	-----?+	0
cg09888721	21	40178652	-10.4095	2.4734	2.57e-05	0.0555371	----+-+	48.6	ETS2
cg23689615	15	74228839	2.0915	0.4969	2.57e-05	0.0555371	+++++++	14	LOXL1
cg05563107	19	50528575	-9.848	2.341	2.59e-05	0.0555371	---+--+	48.2	VRK3
cg01717706	16	11349308	-11.1137	2.6423	2.6e-05	0.0555371	-----?+	50.7	SOCS1
cg15873908	14	45415114	1.7639	0.4194	2.61e-05	0.0555371	+++-+?+	0	KLHL28
cg07336617	5	76935080	-5.291	1.2587	2.63e-05	0.0555371	----+--	75.2	OTP
cg03305017	7	151036715	1.7334	0.4127	2.66e-05	0.0555371	+-+++-+	63.7
cg16584911	7	128864557	-8.3487	1.9884	2.69e-05	0.0555371	+-----+	12.4	AHCYL2
cg03998605	8	21882061	-8.1386	1.9394	2.71e-05	0.0555371	----++-	37.6	NPM2
cg16975959	2	223184510	-7.5603	1.8015	2.71e-05	0.0555371	-------	25.1
cg03455458	1	213124545	-10.4308	2.4858	2.72e-05	0.0555371	------+	38.8	VASH2
cg17058475	11	68607737	4.8161	1.148	2.72e-05	0.0555371	+++++?-	0	CPT1A
cg19907483	19	6040198	3.5434	0.8445	2.72e-05	0.0555371	+++++?+	0	RFX2
cg09250072	14	59107737	2.7941	0.6661	2.73e-05	0.0555371	+++++--	0	DACT1
cg02013841	13	49159767	1.8211	0.4343	2.75e-05	0.0555371	+++++-+	27.6
cg00335802	18	10791505	-2.2448	0.5355	2.76e-05	0.0555371	-+-----	40	PIEZO2
cg07749891	5	135468350	-10.3035	2.4585	2.78e-05	0.0555371	-----?+	0	SMAD5
cg08056012	3	130612679	18.5583	4.4288	2.79e-05	0.0555371	+++++?+	0	ATP2C1
cg09799980	12	4398618	3.4686	0.8278	2.79e-05	0.0555371	+++++++	0	CCND2
cg06097977	7	150924442	-9.4094	2.2459	2.8e-05	0.0555371	------+	8.7	ABCF2
cg16717735	3	135913464	-9.798	2.3394	2.81e-05	0.0555371	------+	20.8	MSL2
cg06861181	16	81527237	2.3183	0.5536	2.82e-05	0.0555371	+++----	40.3	CMIP
cg08664652	17	28804287	-9.3548	2.2343	2.83e-05	0.0555371	------+	0	GOSR1
cg09861115	8	65286484	4.7513	1.135	2.84e-05	0.0555371	+++++++	0
cg02709261	1	179051893	-7.7523	1.8522	2.85e-05	0.0555371	+------	0	TOR3A
cg12796469	4	138466260	1.661	0.3969	2.86e-05	0.0555371	+++++??	0
cg01143145	6	33547969	-10.0394	2.3998	2.87e-05	0.0555371	------+	42.4	BAK1
cg17587610	11	61195387	1.567	0.3747	2.89e-05	0.0556166	+++++?+	46	CPSF7
cg21988233	19	58790252	-10.7321	2.5668	2.9e-05	0.0556166	---+-?+	34.1	ZNF8
cg09408116	16	58161544	4.2301	1.013	2.97e-05	0.0564658	+++++++	0	CFAP20
cg14481336	8	1145761	2.1462	0.5141	2.99e-05	0.0564658	+++++?+	0
cg11948341	1	55353149	-9.5442	2.2867	3e-05	0.0564658	---+++-	40.9	DHCR24
cg14571620	12	123717888	-12.158	2.9131	3e-05	0.0564658	-----++	38.3	C12orf65
cg16087679	17	33771828	2.416	0.579	3.01e-05	0.0564658	+++++?+	0	SLFN13
cg05821866	1	167905319	-9.3402	2.239	3.03e-05	0.0565938	------+	0	DCAF6
cg05950877	19	11784647	3.223	0.7734	3.08e-05	0.0570318	-++++++	0	ZNF833P
cg18770579	19	50191342	2.2178	0.5322	3.08e-05	0.0570318	++-++++	63.1	ADM5
cg09379188	8	59036394	1.7241	0.4139	3.11e-05	0.0570951	+++++?+	0	FAM110B
cg12302830	20	33297742	-6.0697	1.4572	3.11e-05	0.0570951	-------	0	TP53INP2
cg19770281	3	132261993	2.1336	0.5129	3.19e-05	0.0582495	+++++++	0
cg02510779	3	134205173	-12.1311	2.9169	3.2e-05	0.0582495	---+-?+	0	CEP63
cg19001794	17	1958162	-14.6832	3.5345	3.26e-05	0.0588896	----+-+	0	HIC1
cg06942904	5	131826485	-9.8102	2.3619	3.28e-05	0.0588896	-------	0	IRF1
cg07492320	19	36545155	-9.0305	2.1749	3.29e-05	0.0588896	---+--+	31.5	WDR62
cg27138727	3	107150777	-9.4086	2.2659	3.29e-05	0.0588896	---+--+	27.4
cg14543998	20	3220719	-9.2127	2.2197	3.32e-05	0.0591299	-----?+	8
cg20249550	19	13001990	-9.3207	2.247	3.35e-05	0.0591299	---+--+	57.6	GCDH
cg00259480	19	50321415	-11.9045	2.8707	3.37e-05	0.0591299	---+-?-	25.8	MED25
cg13728386	11	110101638	1.3713	0.3307	3.38e-05	0.0591299	++-++?+	23	RDX
cg07007778	13	111268017	-9.0389	2.1816	3.42e-05	0.0591299	-------	0	NAXD
cg01624164	5	179498943	-8.6918	2.0987	3.45e-05	0.0591299	---+---	57	RNF130
cg15108590	21	44494906	6.3489	1.5336	3.48e-05	0.0591299	+++++?+	38.7	CBS
cg16154372	14	96001342	-14.38	3.4736	3.48e-05	0.0591299	------+	0	GLRX5
cg09278276	11	66384033	-8.6045	2.0791	3.5e-05	0.0591299	------+	76.1	RBM14
cg09283396	2	62423333	-7.8531	1.8978	3.5e-05	0.0591299	-----+-	0	B3GNT2
cg15340526	3	50648891	-4.5529	1.1002	3.5e-05	0.0591299	-------	50.2	CISH
cg21437766	7	73498314	-8.9032	2.1516	3.5e-05	0.0591299	-------	0	LIMK1
cg16225441	17	40976328	-8.6224	2.0838	3.51e-05	0.0591299	-----++	30.6	BECN1
cg03740612	2	44659228	1.3665	0.3303	3.52e-05	0.0591299	+++++?+	29.5	CAMKMT
cg03261162	17	79791653	-8.5279	2.0617	3.53e-05	0.0591299	---+-?+	18.5	PPP1R27
cg02521930	20	44600922	-11.3282	2.7392	3.54e-05	0.0591299	-----?+	77.9	ZNF335
cg14831266	1	33283905	-9.7081	2.3481	3.56e-05	0.0591299	-------	4.2	YARS1
cg10652583	11	44338186	-5.7193	1.3838	3.58e-05	0.0591299	---+---	19.2
cg17156558	9	131670239	7.8616	1.9022	3.58e-05	0.0591299	+++++?-	23.3	LRRC8A
cg18438591	1	205473341	-1.8692	0.4524	3.6e-05	0.0591299	---+-+-	41	CDK18
cg03386971	22	46328304	-2.0592	0.4985	3.61e-05	0.0591299	-------	29.1	WNT7B
cg08460153	7	5461852	-10.1596	2.4598	3.62e-05	0.0591299	---+--+	53.6	TNRC18
cg17946043	7	30518245	-9.204	2.2284	3.62e-05	0.0591299	---+--+	47.9	NOD1
cg21684915	22	22020380	-9.1072	2.2057	3.65e-05	0.0593941	----+?+	61.2	PPIL2
cg00074184	1	116519323	-9.8567	2.389	3.69e-05	0.0595935	------+	31.2	SLC22A15
cg03430348	19	6502101	-8.9821	2.1767	3.69e-05	0.0595935	-------	22.9	TUBB4A
cg16746455	14	35343581	-8.9779	2.1773	3.73e-05	0.0600139	+---++-	17.6	BAZ1A
cg06236748	11	71935846	-8.4981	2.063	3.8e-05	0.0607675	-----?-	0	INPPL1
cg02125191	6	41755473	-10.57	2.5662	3.81e-05	0.0607675	------+	6.2	TOMM6
cg19243780	3	23567565	2.0418	0.4958	3.82e-05	0.0607675	++-++++	0	UBE2E2
cg26062113	19	30335247	-8.5956	2.0881	3.85e-05	0.0607675	+------	3.3
cg02004641	5	140306181	13.2862	3.2286	3.87e-05	0.0607675	+++-+?+	40.6	PCDHA7
cg03214212	7	16793334	-10.152	2.4674	3.88e-05	0.0607675	-----?+	29.7	TSPAN13
cg11412876	6	112194702	-4.9199	1.1958	3.88e-05	0.0607675	--+----	7.3	FYN
cg26315417	3	15112017	5.7329	1.3935	3.89e-05	0.0607675	++++--+	4.5	RBSN
cg22207171	2	219524576	-9.7777	2.3785	3.94e-05	0.0611924	---++-+	29.9	ZNF142
cg18594562	20	57797677	-4.5048	1.0963	3.98e-05	0.0611924	----+--	27.6	ZNF831
cg24844313	1	226926318	-8.7892	2.1401	4.01e-05	0.0611924	-------	0	ITPKB
cg09063372	1	156721491	-10.7873	2.6282	4.05e-05	0.0611924	-----?-	0	HDGF
cg17326090	22	28198472	-7.4145	1.8067	4.06e-05	0.0611924	-----?-	34.2	MN1
cg07011152	5	61682030	2.2572	0.5503	4.1e-05	0.0611924	+++-+?+	0	KIF2A
cg16225703	4	62383028	-1.2193	0.2972	4.1e-05	0.0611924	-----?-	0	ADGRL3
cg04402626	14	105956753	-6.9295	1.69	4.12e-05	0.0611924	+------	0	TEDC1
cg08125960	12	107713416	-10.2278	2.4957	4.16e-05	0.0611924	-----?+	2.8	BTBD11
cg09224753	22	39240424	-8.5385	2.084	4.18e-05	0.0611924	------+	21.6	NPTXR
cg07730270	5	16465981	-7.2415	1.7675	4.19e-05	0.0611924	-------	0	ZNF622
cg25275750	13	75918697	1.7463	0.4262	4.19e-05	0.0611924	+++++++	0	TBC1D4
cg18151519	1	193053877	1.5508	0.3786	4.2e-05	0.0611924	+++++?+	0	RO60
cg11074746	2	32236343	-10.769	2.6293	4.21e-05	0.0611924	----+--	30.1	MEMO1
cg11220635	14	68162577	-11.66	2.847	4.21e-05	0.0611924	------+	0	RDH11
cg16280705	5	110408910	22.878	5.5863	4.22e-05	0.0611924	+++++?+	0	TSLP
cg02754494	5	78810199	-7.8288	1.9128	4.26e-05	0.0611924	-------	0	HOMER1
cg13392258	17	77806190	1.9294	0.4714	4.26e-05	0.0611924	+++++++	10.1
cg09664445	17	2612406	2.572	0.6285	4.27e-05	0.0611924	++++-++	8.5	CLUH
cg24820250	12	10084936	2.5195	0.6158	4.29e-05	0.0611924	+++++?+	0	CLEC2A
cg00244040	14	61788914	-13.5046	3.3014	4.3e-05	0.0611924	------+	23.8	PRKCH
cg21490793	19	38827205	-9.7621	2.3865	4.3e-05	0.0611924	------+	33.1	CATSPERG
cg01190522	6	144606245	-8.7908	2.1491	4.31e-05	0.0611924	------+	20.4
cg21090962	3	51428456	-11.0187	2.6938	4.31e-05	0.0611924	-----?+	0	RBM15B
cg00629816	9	37784931	-9.2668	2.2659	4.32e-05	0.0611924	+----+-	56.1	EXOSC3
cg05744264	16	85831323	1.8813	0.4601	4.33e-05	0.0611924	+++++?+	0	EMC8
cg16347136	3	49377853	-9.5286	2.3301	4.33e-05	0.0611924	---+--+	54.1	USP4
cg03440757	1	220921412	6.352	1.5535	4.34e-05	0.0611924	+-+++?+	58.8	MTARC2
cg00441709	17	2528280	1.7498	0.4281	4.36e-05	0.0611924	+++++?+	42.8	PAFAH1B1
cg02819992	7	95099917	2.0566	0.5033	4.39e-05	0.0611924	++-++-+	40.4
cg03562414	19	52391078	1.524	0.373	4.39e-05	0.0611924	+++++?+	0	ZNF577
cg11816918	18	2656305	-10.2548	2.51	4.4e-05	0.0611924	-----?+	0	SMCHD1
cg27277104	2	200887939	1.917	0.4693	4.41e-05	0.0611924	+++++-+	10.4
cg24794228	19	52391166	1.5749	0.3856	4.42e-05	0.0611924	+++++++	0	ZNF577
cg26316101	2	85555559	-8.4477	2.0683	4.42e-05	0.0611924	---+-++	59.4	TGOLN2
cg09983915	17	40718885	-8.3361	2.0413	4.43e-05	0.0611924	----+-+	20.2	MLX
cg14437446	9	2817906	1.8674	0.4578	4.53e-05	0.0621739	+++++?+	53.2	PUM3
cg25408329	8	141457736	3.6571	0.8967	4.53e-05	0.0621739	++++-++	0	TRAPPC9
cg11346522	1	215178601	1.6832	0.4128	4.55e-05	0.0622495	+++++?+	0	KCNK2
cg11759246	18	9615209	-9.3945	2.3056	4.61e-05	0.0628702	-----++	41.8	PPP4R1
cg11668638	6	42952412	-9.0271	2.2161	4.63e-05	0.0629431	------+	28.8	PPP2R5D
cg21140898	1	51442318	1.6476	0.4048	4.71e-05	0.0638287	+++++++	7
cg01426818	17	77806444	2.2574	0.5549	4.73e-05	0.0638981	+++++++	0
cg08715135	8	126442747	-9.4736	2.3295	4.77e-05	0.0642365	----+--	0	TRIB1
cg07601932	22	42486924	-10.3692	2.5506	4.8e-05	0.0642402	-------	0	NDUFA6
cg00788375	19	7745377	-4.7911	1.1789	4.82e-05	0.0642402	-----?-	0	TRAPPC5
cg19663795	16	30393854	-7.2668	1.7881	4.82e-05	0.0642402	----+--	24.8	SEPTIN1
cg09142942	7	92464481	-9.2133	2.2675	4.84e-05	0.0642402	-----++	73.3	CDK6
cg13001142	6	147528521	1.5535	0.3824	4.85e-05	0.0642402	+++--++	0	STXBP5
cg06991829	15	90293883	-5.6399	1.3884	4.86e-05	0.0642402	-------	0.9	MESP1
cg14460564	9	34638005	-9.1903	2.2644	4.94e-05	0.0650974	-----?-	0	SIGMAR1
cg04969808	3	13922158	-9.6194	2.3717	4.99e-05	0.0653443	------+	18.9	WNT7A
cg14628889	2	99758281	-10.5785	2.6083	5e-05	0.0653443	-------	8.7	C2orf15
cg06974515	5	94956175	-7.689	1.8964	5.03e-05	0.0653443	------+	19.2	GPR150
cg22716773	12	75723785	-6.3574	1.5682	5.03e-05	0.0653443	---+-?-	64.5	CAPS2
cg02438591	16	2205559	-8.2808	2.0429	5.05e-05	0.0653443	-------	0	TRAF7
cg22346073	2	122402890	1.478	0.3646	5.05e-05	0.0653443	+-+++-+	68.6	CLASP1
cg00817502	4	119758193	-1.6097	0.3977	5.17e-05	0.0661493	--+----	26.7	SEC24D
cg05879919	14	102976503	-15.6148	3.8574	5.17e-05	0.0661493	+----?+	39.2	ANKRD9
cg15231794	19	4639844	-7.0893	1.7516	5.18e-05	0.0661493	+-----+	36.5	TNFAIP8L1
cg20644084	5	92960789	2.6597	0.6571	5.18e-05	0.0661493	+++++++	24.6	FAM172A
cg12564097	19	40732762	-2.3865	0.5899	5.21e-05	0.0661493	-------	42.3	CCNP
cg26707263	2	241526101	-19.8661	4.9102	5.21e-05	0.0661493	-----?+	0	CAPN10
cg23826559	6	74678454	1.6563	0.4094	5.22e-05	0.0661493	+++++++	0
cg10503028	9	127615433	-9.5181	2.3541	5.27e-05	0.0665865	-----?+	36.6	WDR38
cg08695707	1	197871847	-8.6317	2.1355	5.3e-05	0.0666605	------+	0	C1orf53
cg06448155	19	15236210	-9.3127	2.3048	5.33e-05	0.0666605	-----++	51.6	ILVBL
cg01686177	7	21452797	-2.4742	0.6124	5.34e-05	0.0666605	----++-	32.5
cg07739398	12	24365132	1.7983	0.4452	5.37e-05	0.0666605	+++++?+	0	SOX5
cg09062397	20	62289856	-6.7951	1.6825	5.38e-05	0.0666605	------+	8.8	RTEL1
cg13132650	12	92540005	-8.0481	1.9929	5.38e-05	0.0666605	------+	0	BTG1
cg11338121	7	95225986	-6.073	1.5039	5.39e-05	0.0666605	---+---	39.9	PDK4
cg13691961	12	89743281	1.261	0.3123	5.4e-05	0.0666605	+++++++	0	DUSP6
cg00842122	15	49616494	2.8433	0.7043	5.42e-05	0.0667157	+++++?+	0	GALK2
cg22191617	2	99758136	-8.9084	2.2088	5.51e-05	0.0676297	-----?+	68.2	C2orf15
cg18697049	6	111136368	-10.2488	2.5421	5.54e-05	0.0678042	----+--	0	CDK19
cg15271348	13	114292740	1.3977	0.3468	5.58e-05	0.0679883	+++++?+	37.5	TFDP1
cg07526042	12	94543680	-8.1545	2.0237	5.59e-05	0.0679883	------+	33.4	PLXNC1
cg01810713	16	85966031	2.6958	0.6694	5.64e-05	0.0679883	+++++?+	0
cg04387475	10	102747104	-10.2869	2.5542	5.64e-05	0.0679883	-----?+	0	MRPL43
cg17979863	2	231852034	-9.8524	2.4466	5.65e-05	0.0679883	----+--	0
cg24844377	13	111036881	-2.3275	0.5779	5.65e-05	0.0679883	-------	34.2	COL4A2
cg22028012	17	5974582	-6.5814	1.6349	5.68e-05	0.0681584	-----?-	0	WSCD1
cg25692139	17	79258813	1.9819	0.4924	5.7e-05	0.0682079	+++++++	0	SLC38A10
cg10207553	15	65277977	2.6465	0.658	5.78e-05	0.0689731	+++++++	0	SPG21
cg09208611	12	63544319	-7.1696	1.7832	5.8e-05	0.06902	-----?-	0	AVPR1A
cg13244260	10	112632027	-13.0607	3.249	5.82e-05	0.0690667	-----?-	0	PDCD4-AS1
cg27129297	1	155293118	-8.2368	2.0495	5.85e-05	0.0691792	-----?-	0	RUSC1
cg15835817	3	32433905	-7.3694	1.8345	5.89e-05	0.0691792	-----++	41.5	CMTM7
cg19011001	14	93539613	3.7374	0.9304	5.9e-05	0.0691792	++-++++	49.5	ITPK1
cg12411961	1	166845800	-8.873	2.2092	5.91e-05	0.0691792	---+--+	43.6	TADA1
cg14583550	9	98071630	1.4897	0.3709	5.91e-05	0.0691792	+++++?+	18.5	FANCC
cg10965178	1	43766752	2.6552	0.6615	5.97e-05	0.0694755	+++++++	0	TIE1
cg14709069	5	122580768	1.6868	0.4203	5.99e-05	0.0694755	+++++?+	0
cg05639533	7	5258428	3.3682	0.8393	6e-05	0.0694755	+++++++	0	WIPI2
cg20713439	5	140027088	-13.3388	3.3239	6e-05	0.0694755	-----?-	0	NDUFA2
cg14154819	8	1792023	-8.7872	2.192	6.1e-05	0.0704435	-------	17.3	ARHGEF10
cg25823578	14	52781312	-8.8491	2.2077	6.12e-05	0.0704528	------+	0	PTGER2
cg08988309	22	19718228	-9.0351	2.2549	6.15e-05	0.0704528	-------	0
cg21902955	6	110501077	-10.7121	2.6732	6.15e-05	0.0704528	---+-?+	53	WASF1
cg00014285	2	200716175	-12.6504	3.1577	6.17e-05	0.0704939	+--+-?+	15.4
cg07824483	17	79882042	3.3211	0.8296	6.25e-05	0.070956	+++++++	0	MAFG
cg22943590	2	66648797	2.1041	0.5256	6.25e-05	0.070956	+++-+++	50.9
cg09537621	13	114189998	4.137	1.0335	6.26e-05	0.070956	+++-+++	12.8	TMCO3
cg06442240	16	19129228	1.2268	0.3066	6.3e-05	0.0712215	+++++?+	0	ITPRIPL2
cg02722637	12	4922070	-1.3702	0.3426	6.35e-05	0.0714124	---+---	66.9	KCNA6
cg08155347	16	88704957	-3.3575	0.8397	6.37e-05	0.0714124	-------	0	IL17C
cg14097153	17	607441	1.6914	0.4231	6.39e-05	0.0714124	+++++?+	30.9	VPS53
cg04982951	10	8096635	-10.0147	2.5053	6.4e-05	0.0714124	+--+-?+	23.7	GATA3-AS1
cg16956745	1	36689900	-7.456	1.8651	6.4e-05	0.0714124	---+-+-	28	THRAP3
cg01862172	6	147829799	11.9566	2.9928	6.47e-05	0.0720064	+++++++	0	SAMD5
cg05396298	1	2430249	-2.3492	0.5885	6.56e-05	0.0726417	--+-++-	32.6	PLCH2
cg09264112	15	41056369	-7.1837	1.7998	6.57e-05	0.0726417	------+	0	GCHFR
cg18618815	17	48275324	-2.1864	0.5479	6.59e-05	0.0726417	-----+-	0	COL1A1
cg25834568	6	127439684	-6.7971	1.7038	6.62e-05	0.0726417	-------	0	RSPO3
cg27625491	7	80266930	1.7042	0.4273	6.65e-05	0.0726417	+++++++	7.2	CD36
cg08021564	10	73847318	-8.29	2.0788	6.67e-05	0.0726417	---+---	33.2	SPOCK2
cg02548606	15	77363299	-8.6145	2.1605	6.68e-05	0.0726417	+----+-	59.1	TSPAN3
cg09981361	8	109206108	-1.7731	0.4447	6.68e-05	0.0726417	-------	39.3
cg26510178	16	728470	4.552	1.1417	6.69e-05	0.0726417	+++++++	0
cg02967546	17	1619451	-8.9947	2.2561	6.7e-05	0.0726417	------+	0	MIR22HG
cg22575681	6	117923806	-9.4049	2.3595	6.72e-05	0.0726417	-------	0	GOPC
cg18527669	8	144509298	7.2902	1.8291	6.73e-05	0.0726417	++-++++	15.9
cg08423052	14	52780921	-7.911	1.9859	6.79e-05	0.0731057	+------	3	PTGER2
cg00732381	7	79166927	2.3697	0.5952	6.86e-05	0.0731894	+++-+?+	0
cg21010753	22	50898040	-12.9664	3.257	6.86e-05	0.0731894	-------	0	SBF1
cg01326123	6	63157784	1.7629	0.4429	6.89e-05	0.0731894	+++++-+	0
cg26299322	16	1660612	-13.9565	3.5065	6.89e-05	0.0731894	-----?-	0	IFT140
cg06682286	22	26879672	-8.772	2.2042	6.9e-05	0.0731894	-----+-	14.8	HPS4
cg20593436	11	65628026	-9.9933	2.511	6.9e-05	0.0731894	------+	0	MUS81
cg03333602	10	69370143	1.3717	0.345	7e-05	0.0740672	+++++?+	31.5	CTNNA3
cg26538782	19	10308540	1.7512	0.4405	7.03e-05	0.0742019	+++++?+	61.5
cg06525987	5	161494645	-3.2545	0.8191	7.09e-05	0.0746518	-----?-	2.8	GABRG2
cg16461729	14	102991223	-9.3287	2.3485	7.12e-05	0.0747612	------+	0
cg06726207	14	61190550	-6.4515	1.6243	7.14e-05	0.0747612	------+	5.4	SIX4
cg14596431	17	81009998	-8.6884	2.1879	7.16e-05	0.0747612	+-----+	2.8	B3GNTL1
cg09447811	3	121972621	1.6292	0.4103	7.17e-05	0.0747612	+++++++	0	CASR
cg04930661	10	1531405	1.7693	0.4457	7.19e-05	0.0747882	+++--++	5.9	ADARB2
cg07024017	16	619806	-12.8682	3.2436	7.27e-05	0.0754377	---++?-	25.6	PIGQ
cg16672810	17	8815876	3.6632	0.9236	7.3e-05	0.0755664	+++++?+	0	PIK3R5
cg15067350	13	66878738	1.4449	0.3645	7.35e-05	0.0757919	+++-+?+	15.1	PCDH9
cg10974463	14	24845722	2.3967	0.6046	7.36e-05	0.0757919	-++++++	0	NFATC4
cg13932916	7	39606965	1.4258	0.3597	7.38e-05	0.0757919	+++++++	0	YAE1
cg23709430	17	3977501	1.5003	0.3786	7.4e-05	0.0757919	+-++-++	0	ZZEF1
cg19126615	11	47290188	2.1547	0.5437	7.41e-05	0.0757919	++-++--	48.4	MADD
cg01437482	14	100772378	-9.6718	2.4415	7.45e-05	0.0760201	------+	30.8	SLC25A29
cg26691434	16	29675160	-6.9535	1.7562	7.51e-05	0.0764507	-------	0	SPN
cg07576186	3	58413668	0.3487	0.0881	7.55e-05	0.0764954	+?+++?-	0	PDHB
cg11809668	4	154435522	1.7316	0.4375	7.55e-05	0.0764954	+++++?+	59.7	TMEM131L
cg25011650	13	21635722	-9.4238	2.3814	7.58e-05	0.0765396	-----++	43	LATS2
cg00524374	10	3894968	1.9725	0.4985	7.59e-05	0.0765396	+++++-+	40.2
cg16928393	3	109033890	2.7518	0.6957	7.64e-05	0.0768055	++++--+	17	DPPA2
cg00771935	16	87386686	4.5835	1.1589	7.66e-05	0.0768055	+++-++-	42.1	FBXO31
cg22067795	2	174829788	-8.0506	2.0358	7.67e-05	0.0768055	-------	0	SP3
cg06847021	16	89165406	1.4148	0.3579	7.71e-05	0.0768841	+++++++	0	ACSF3
cg03593419	4	46995474	-10.0329	2.5383	7.73e-05	0.0768841	-----?+	0	GABRA4
cg01490821	2	170684022	-7.6572	1.938	7.78e-05	0.0768841	-------	0	UBR3
cg09212407	19	13987800	2.7678	0.7006	7.79e-05	0.0768841	+++++++	19.2	NANOS3
cg03352409	22	21336370	-8.8552	2.2419	7.82e-05	0.0768841	------+	42.6	LZTR1
cg26732252	10	45428474	-4.9854	1.2622	7.82e-05	0.0768841	-----?+	4.4	TMEM72
cg10099827	16	85551514	1.4468	0.3665	7.87e-05	0.0768841	++++-++	55.4
cg24361086	7	123388661	-9.5015	2.4066	7.88e-05	0.0768841	-----++	52.3	WASL
cg26522057	16	67184562	-9.6316	2.4399	7.89e-05	0.0768841	----+?-	0	B3GNT9
cg14471793	15	66994547	-7.8602	1.9915	7.91e-05	0.0768841	------+	37.5	SMAD6
cg05001964	16	54318808	-7.4419	1.8857	7.93e-05	0.0768841	--+--?-	60.7	IRX3
cg01538982	3	48481510	-4.316	1.0938	7.95e-05	0.0768841	----+--	0	CCDC51
cg03383661	6	42714115	-9.1262	2.3131	7.97e-05	0.0768841	------+	30.4	TBCC
cg15031579	22	42347906	-3.0279	0.7675	7.97e-05	0.0768841	-------	0	LINC00634
cg20674231	1	156190362	1.7097	0.4334	7.99e-05	0.0768841	+++++?-	30.5	PMF1
cg13020518	22	49575834	-2.8254	0.7163	8e-05	0.0768841	-------	0
cg17827632	1	161087992	-8.2843	2.1003	8e-05	0.0768841	-------	28.9	PFDN2
cg20433906	17	62076318	-11.3422	2.8755	8e-05	0.0768841	+----?+	74.9	PRR29
cg17813364	7	149321879	-8.2663	2.0968	8.07e-05	0.0769526	------+	0	ZNF767P
cg13762774	10	32048991	-10.3818	2.6336	8.08e-05	0.0769526	---+-?+	48.1
cg13778073	5	132387814	-7.8303	1.9866	8.1e-05	0.0769526	---+--+	71.1	HSPA4
cg03280299	7	116659609	1.6467	0.4178	8.11e-05	0.0769526	+++++?+	0	ST7
cg14742341	4	68563317	-3.9565	1.0039	8.11e-05	0.0769526	---+-?-	15.5	UBA6
cg06059318	7	72936700	-10.5087	2.6668	8.13e-05	0.0769526	+------	36.5	BAZ1B
cg15922513	12	131561251	-2.3928	0.6074	8.16e-05	0.0769526	-----+-	0	ADGRD1
cg17580616	11	47350136	2.1775	0.5527	8.16e-05	0.0769526	+++++++	5.2	MADD
cg08221811	20	61733863	-7.5558	1.9185	8.21e-05	0.0769526	-----++	67.7	HAR1A
cg08679180	11	73034459	-2.3156	0.588	8.22e-05	0.0769526	-----+-	1.8	ARHGEF17
cg25926446	6	99297626	1.6972	0.431	8.22e-05	0.0769526	+++-+?+	0
cg26075966	7	44999021	1.7572	0.4463	8.23e-05	0.0769526	+++++?+	16.2
cg00654637	9	131156065	4.2118	1.0697	8.24e-05	0.0769526	+++-+++	0	MIR219A2
cg07235253	7	99156031	-10.5498	2.6804	8.29e-05	0.0770844	-----?+	0	ZNF655
cg13454770	17	45909295	-7.7644	1.9727	8.29e-05	0.0770844	----++-	38.3	MRPL10
cg15324723	8	100811462	2.6927	0.6843	8.32e-05	0.0771963	+++++?+	0	VPS13B
cg06239355	5	32714010	-7.0361	1.7889	8.39e-05	0.0776034	+-----+	36.2	NPR3
cg16051718	4	6857986	1.4683	0.3733	8.4e-05	0.0776034	++++??+	0	KIAA0232
cg12309550	10	38143469	1.8007	0.4582	8.48e-05	0.0781743	+++++?+	14.5	ZNF248
cg25310592	11	5174413	1.7712	0.4509	8.56e-05	0.0787428	+++++?+	0	OR52A1
cg10635122	19	52391090	2.1353	0.5437	8.6e-05	0.0789418	+++++?+	20.2	ZNF577
cg08377570	13	49019222	1.1983	0.3053	8.65e-05	0.0792314	++++-?+	0	LPAR6
cg04111177	5	142783607	-8.4796	2.1613	8.73e-05	0.0797941	-------	0	NR3C1
cg15746583	2	87088834	-6.3726	1.6246	8.76e-05	0.0798329	---+-+-	53.5	CD8B
cg04380519	17	61778366	-8.6252	2.1992	8.78e-05	0.0798329	-------	2.1	LIMD2
cg21852721	4	71767868	-12.8826	3.285	8.79e-05	0.0798329	-----?+	0.4	MOB1B
cg27662633	7	30395138	1.5858	0.4044	8.81e-05	0.0798457	+++++++	0	ZNRF2
cg18947521	1	226250437	-6.9199	1.765	8.83e-05	0.0798585	------+	0	H3-3A
cg06976994	3	190929946	1.9341	0.4935	8.9e-05	0.0799216	+++++++	0	OSTN
cg21219785	9	96215191	-5.5662	1.4204	8.9e-05	0.0799216	------+	0	FAM120AOS
cg13883672	12	55247863	-1.4038	0.3583	8.92e-05	0.0799216	---+-?-	0	MUCL1
cg02052933	20	4795864	-7.0074	1.7886	8.93e-05	0.0799216	------+	6.3	RASSF2
cg02100828	2	54198338	-10.2675	2.6207	8.93e-05	0.0799216	-----+-	31.1	PSME4
cg13024368	11	12030088	-6.0159	1.5357	8.95e-05	0.0799341	-------	0	DKK3
cg17833980	5	70883096	-7.3077	1.8658	8.98e-05	0.0800356	------+	55.7	MCCC2
cg27321079	7	100034454	-6.5913	1.6833	9.02e-05	0.0802257	-----?+	56.6	PPP1R35
cg19123408	17	7232769	-8.4366	2.1559	9.11e-05	0.0808588	------+	0	NEURL4
cg11630152	7	19154096	-1.2814	0.3276	9.16e-05	0.0808946	--?----	48.7
cg08151281	1	167905380	-8.5061	2.1755	9.23e-05	0.0808946	---+--+	60.7	DCAF6
cg14508777	3	42847116	-1.4445	0.3694	9.23e-05	0.0808946	--?--++	19.2	HIGD1A
cg07423838	7	73062350	-9.5877	2.4527	9.26e-05	0.0808946	+--+-?-	31.6
cg22373676	13	30374285	1.4275	0.3652	9.27e-05	0.0808946	+++++-+	0	UBL3
cg01312762	22	42222192	2.8189	0.7212	9.29e-05	0.0808946	+++++++	0	CCDC134
cg09009111	18	2847309	-7.3896	1.8908	9.3e-05	0.0808946	------+	0	EMILIN2
cg04338428	19	42746319	-10.0608	2.5745	9.31e-05	0.0808946	---++++	42.7	GSK3A
cg08052292	3	56789178	7.5191	1.9242	9.32e-05	0.0808946	-+?++?-	66.9	ARHGEF3
cg15381708	4	99917024	-8.6088	2.203	9.32e-05	0.0808946	------+	0	METAP1
cg26990733	6	31371465	-6.3891	1.6351	9.33e-05	0.0808946	-----?+	0	MICA
cg27470827	7	82066996	1.7448	0.4466	9.34e-05	0.0808946	+++-+?+	0	CACNA2D1
cg17864040	1	78148524	-10.9657	2.8071	9.37e-05	0.0809147	------+	0	ZZZ3
cg07721490	22	29977228	-12.4505	3.1874	9.38e-05	0.0809147	---++?-	32.1	NIPSNAP1
cg23279887	19	19249481	-10.9198	2.7969	9.45e-05	0.0813552	+----?-	39.6	TMEM161A
cg04934807	2	47798679	-7.1915	1.8423	9.48e-05	0.0814503	-------	0	KCNK12
cg04684206	2	134983539	2.1845	0.5598	9.53e-05	0.0814945	++++++-	0
cg05778424	17	55169508	1.8623	0.4773	9.54e-05	0.0814945	+-++-++	0	AKAP1
cg00622580	2	62082097	-11.4577	2.9368	9.56e-05	0.0814945	-------	33.4	FAM161A
cg08615596	12	68758840	-5.3435	1.3698	9.58e-05	0.0814945	+----?-	0
cg16351184	9	140473184	-7.5626	1.9386	9.58e-05	0.0814945	+-----+	28.3	DPH7
cg02779230	1	28879417	-8.3799	2.1496	9.68e-05	0.0821824	---+-+-	36.1	TRNAU1AP
cg21696089	19	33793095	-8.3558	2.1446	9.77e-05	0.0827045	-------	16.4	CEBPA
cg09856066	7	77427649	-8.4966	2.1808	9.78e-05	0.0827045	-----?-	0	TMEM60
cg18451131	7	5396268	-11.7914	3.0275	9.83e-05	0.0828856	-----?-	0	TNRC18
cg19880462	10	61468548	-2.8204	0.7242	9.84e-05	0.0828856	---+---	0	SLC16A9
cg00362959	5	142150831	-9.206	2.3647	9.9e-05	0.0829871	------+	0	ARHGAP26
cg06026375	12	102591323	1.6085	0.4132	9.91e-05	0.0829871	+++-+?+	30.2	PMCH
cg15799967	19	40791436	-8.7412	2.2455	9.91e-05	0.0829871	---+--+	21.6	AKT2
cg05709923	22	44351079	-8.1682	2.0993	9.98e-05	0.0831706	-------	27.4	SAMM50
cg19376794	2	85843782	-12.7505	3.2769	9.98e-05	0.0831706	----+?+	36.3	USP39
cg16692439	22	26831446	2.3432	0.6023	9.99e-05	0.0831706	+++++++	0	ASPHD2
Coefficients (coef), standard errors (SE) are presented per 10% increase in methylation level.
Studies with non-European participants, with > 30% of children with overweight or obesity and studies in which the sample was selected on or enriched for any particular exposure or outcome (CHAMACOS, CHOP, DOMInO and PIAMA) were excluded.
Direction of effect shows studies in alphabetical order (Supplementary Data 1A-D).
We updated the gene names manually in all result files using the HUGO gene nomenclatures and, in case they were not found there, we used the NCBI gene website on August 13th, 2020.

## Sheet: Analysis D
Table S7D. Cross-sectional associations between DNA methylation and BMI in adolescence, excluding studies with participants of non-European ancestry, those with a high percentage (>30%) of children with overweight/obesity, and, finally, studies with a population for this analysis that was selected based on a particular exposure or outcome (N = 2,572). Results for CpGs with p-values < 1x10-4 are s…
CpG	CHR	Location	Coef	SE	P-value	FDR p-value	Direction of effect across cohorts	Isquared	Nearest gene
cg10040131	2	73178866	3.0465	0.5781	1.37e-07	0.0587656	++++++	0	SFXN5
cg17061862	11	9590431	-2.0964	0.4157	4.58e-07	0.0920804	--+---	52.1
cg06300222	6	38121432	3.8746	0.7784	6.44e-07	0.0920804	+++-++	59.2	ZFAND3
cg26572901	7	27070361	5.8808	1.2228	1.51e-06	0.144126	++++++	68.4
cg25032094	17	73583839	2.579	0.5385	1.68e-06	0.144126	++?+++	0	MYO15B
cg06933796	1	23925874	4.3599	0.94	3.51e-06	0.190228	++-+++	57.6
cg27166993	12	71833031	-10.0343	2.1677	3.67e-06	0.190228	-+----	0	LGR5
cg03500056	16	8814507	2.8887	0.625	3.81e-06	0.190228	++++++	0	ABAT
cg07094298	4	2748026	-1.8247	0.3984	4.65e-06	0.190228	--?---	58.8	TNIP2
cg01979157	1	2161013	-2.9192	0.6392	4.95e-06	0.190228	------	61.2	SKI
cg09678340	16	81506476	2.8514	0.6288	5.78e-06	0.190228	+++-++	57.8	CMIP
cg02458065	19	52598653	-4.6709	1.0303	5.8e-06	0.190228	-+----	16.8	ZNF841
cg13384122	8	146219353	-4.0823	0.9015	5.94e-06	0.190228	---+-+	3.5	ZNF252P
cg12484113	1	27898757	3.2467	0.723	7.1e-06	0.190228	++++++	0	AHDC1
cg17501210	6	166970252	-2.3402	0.5255	8.47e-06	0.190228	-+?---	58	RPS6KA2
cg19811934	14	92927763	-1.0526	0.2368	8.82e-06	0.190228	--?---	0	SLC24A4
cg00498089	6	170585887	2.3355	0.5266	9.22e-06	0.190228	+++-+-	29
cg10055655	4	83274896	-2.752	0.6216	9.53e-06	0.190228	---+--	34.2	HNRNPD
cg04686012	6	28293822	-2.3314	0.5274	9.85e-06	0.190228	-+----	44.5	ZSCAN31
cg01875106	11	132287342	-1.8078	0.4091	9.93e-06	0.190228	------	0	OPCML
cg01331275	2	9908576	2.3276	0.5268	9.96e-06	0.190228	++++++	0
cg26819861	11	46784979	2.3486	0.5321	1.01e-05	0.190228	++-++-	0	CKAP5
cg07728579	15	83475013	1.9691	0.4462	1.02e-05	0.190228	+-++++	65.8	FSD2
cg19713429	1	19810690	-3.3274	0.7577	1.13e-05	0.201962	------	3.1	CAPZB
cg22669566	12	679287	-3.5425	0.8171	1.45e-05	0.215386	--?---	0	NINJ2
cg24207786	7	23175327	1.7808	0.411	1.47e-05	0.215386	++?-++	0	KLHL7
cg18608055	19	1130866	-1.7591	0.4066	1.52e-05	0.215386	--?---	58.3	SBNO2
cg25921813	3	194797138	2.9013	0.6717	1.57e-05	0.215386	+-+-++	10.1	XXYLT1
cg10248785	3	18449805	2.6046	0.6035	1.59e-05	0.215386	++++++	0	SATB1
cg04607412	22	45073157	2.8427	0.6596	1.64e-05	0.215386	++++++	0	PRR5
cg27115863	22	37921640	-2.7295	0.6342	1.68e-05	0.215386	------	0
cg05122040	1	205903433	-2.001	0.4667	1.8e-05	0.215386	------	34.1	SLC26A9
cg25767985	11	43965591	-7.8109	1.8222	1.81e-05	0.215386	--?---	0
cg00322698	6	41069048	-2.8087	0.6554	1.83e-05	0.215386	--?---	0	NFYA
cg06724588	16	51185459	-5.0178	1.1724	1.87e-05	0.215386	--?---	0	SALL1
cg12642717	18	12255318	-4.9926	1.1677	1.91e-05	0.215386	-++---	0	CIDEA
cg13474848	9	14350791	2.0216	0.4731	1.93e-05	0.215386	++++++	0
cg26118367	2	240010016	4.0193	0.9421	1.99e-05	0.215386	++++++	0	HDAC4
cg06023901	6	57037482	-8.5925	2.0177	2.06e-05	0.215386	--?---	0	BAG2
cg16298547	5	60138761	-2.9882	0.7022	2.09e-05	0.215386	--+---	50.3	ELOVL7
cg15939937	19	14676202	1.021	0.2401	2.11e-05	0.215386	++++++	2.4	TECR
cg19695386	5	28810148	0.879	0.2067	2.11e-05	0.215386	+-?++-	0
cg08070771	3	147125758	2.2918	0.5397	2.17e-05	0.215386	+++?++	68	ZIC4
cg02734358	4	90227074	-2.1343	0.5036	2.25e-05	0.215386	------	47.8	GPRIN3
cg08582356	8	86351018	4.1591	0.9815	2.26e-05	0.215386	++++++	0	CA3
cg14341254	9	136499189	1.3216	0.3122	2.31e-05	0.215386	++++++	0
cg07775147	12	133101495	4.6139	1.0912	2.36e-05	0.215386	+++-++	73.8	FBRSL1
cg13790424	19	55631754	2.8076	0.6655	2.46e-05	0.219835	+-+-++	27.9
cg11935041	5	150977390	-2.0895	0.497	2.62e-05	0.226483	-+--+-	43
cg14042143	7	2646782	-1.4894	0.3544	2.64e-05	0.226483	------	0	IQCE
cg05307234	8	133786975	-4.5806	1.0931	2.79e-05	0.227422	------	0	PHF20L1
cg11058942	7	1287561	-8.4295	2.0125	2.81e-05	0.227422	---+--	0
cg12528835	19	50001058	-1.775	0.4238	2.81e-05	0.227422	--?---	0	RPS11
cg13615963	6	167536521	-2.7805	0.6655	2.94e-05	0.231029	------	1.2	CCR6
cg13119853	17	48939676	-2.1639	0.5184	2.99e-05	0.231029	-+?+?-	57.5	TOB1
cg11417092	7	1057285	3.1861	0.7644	3.07e-05	0.231029	++++++	0	C7orf50
cg14835876	2	20886519	-2.9765	0.7141	3.07e-05	0.231029	-+----	0	LDAH
cg20334849	11	86383300	-9.6991	2.3323	3.2e-05	0.233776	--?---	0	ME3
cg03574723	10	125425994	-2.8154	0.6775	3.25e-05	0.233776	------	0	GPR26
cg02059970	11	65402908	1.7688	0.4258	3.27e-05	0.233776	++++++	0	PCNX3
cg06500161	21	43656587	1.8325	0.4428	3.49e-05	0.245413	++++++	51.2	ABCG1
cg04894216	7	86377879	-2.1428	0.5187	3.61e-05	0.249757	-+?---	22.9	GRM3
cg26126740	20	42574332	1.9299	0.4681	3.75e-05	0.255325	+-?+++	68.2	TOX2
cg22608764	19	5998712	2.8813	0.7004	3.89e-05	0.258028	++-++-	63.6	RFX2
cg12923994	22	18277981	2.8735	0.6986	3.91e-05	0.258028	++++++	0	MICAL3
cg18098722	11	556889	2.2195	0.5404	4.01e-05	0.258611	++++++	4.7	LMNTD2
cg07352917	5	176230710	1.1993	0.2924	4.11e-05	0.258611	++++++	61.4
cg12170787	19	1130965	-3.3929	0.8274	4.12e-05	0.258611	--?---	5.6	SBNO2
cg02882044	5	71404593	6.9087	1.6858	4.16e-05	0.258611	+++++-	33.6	MAP1B
cg26354221	22	24822802	3.0512	0.7458	4.29e-05	0.262883	++++++	42.2	ADORA2A
cg17049889	13	20735370	7.4406	1.8203	4.36e-05	0.263409	-+-+++	0	GJA3
cg18006637	4	89713820	-1.532	0.3759	4.59e-05	0.26954	------	9.6	FAM13A
cg14765337	11	45931715	3.763	0.9239	4.64e-05	0.26954	++++++	0	PEX16
cg08146945	16	86538307	3.4626	0.8502	4.65e-05	0.26954	++++++	0
cg04342737	3	99979591	-7.8638	1.9408	5.08e-05	0.290539	-+----	0	TBC1D23
cg12036292	4	184319704	-9.8112	2.4271	5.29e-05	0.298569	-+----	0
cg02713162	5	141702373	1.3948	0.3457	5.48e-05	0.300262	+--++-	58.4	SPRY4
cg21453287	8	37963019	-8.4743	2.103	5.59e-05	0.300262	+-?---	0	ASH2L
cg03800922	6	74290220	-2.771	0.6878	5.61e-05	0.300262	------	54.5
cg18050634	17	79420145	1.5678	0.3893	5.65e-05	0.300262	+++-++	23.7	BAHCC1
cg03804126	16	5880449	-2.5537	0.6343	5.67e-05	0.300262	------	0
cg08305942	16	79692354	-1.8216	0.4545	6.12e-05	0.32014	------	63.6
cg02586712	15	42249569	-2.0864	0.5218	6.37e-05	0.324203	--+---	0	EHD4
cg01912455	22	24128528	2.154	0.5387	6.38e-05	0.324203	++++++	27.8	SMARCB1
cg11580948	4	81188405	4.993	1.25	6.49e-05	0.324203	++++++	0	FGF5
cg01381109	2	96054917	-4.0095	1.0039	6.5e-05	0.324203	------	0
cg03551508	8	1404023	-2.9498	0.7401	6.72e-05	0.329509	--?---	0
cg12962542	3	169042374	-1.2654	0.3176	6.76e-05	0.329509	------	0	MECOM
cg08224785	5	156696189	-1.5723	0.3949	6.85e-05	0.330144	-----+	0	CYFIP2
cg02046143	11	133797911	-1.7426	0.4384	7.06e-05	0.335615	------	0	IGSF9B
cg15747133	18	268601	7.7943	1.9621	7.12e-05	0.335615	++-+++	50.7	THOC1
cg25995397	2	73432912	-2.3673	0.5967	7.27e-05	0.338961	------	0	NOTO
cg09841001	17	79455736	1.2126	0.3063	7.51e-05	0.34103	+-++++	25.8
cg26340968	19	3798367	2.9031	0.7336	7.58e-05	0.34103	++++++	33.9	MATK
cg08525922	3	11643368	2.7901	0.7053	7.63e-05	0.34103	++++++	4.1	VGLL4
cg24403644	20	42574624	2.1493	0.5435	7.67e-05	0.34103	++++++	40.5	TOX2
cg01859237	5	95145218	-1.6359	0.4144	7.88e-05	0.34103	-+----	0
cg18618815	17	48275324	-2.2454	0.569	7.94e-05	0.34103	------	0	COL1A1
cg24283621	10	6246090	-12.2781	3.1113	7.94e-05	0.34103	-+?---	71.4	PFKFB3
cg05673882	5	74862702	-1.5568	0.3946	7.98e-05	0.34103	---+--	51.1	POLK
cg12938068	13	28549698	6.8357	1.7341	8.08e-05	0.34103	++?+++	0
cg24120696	8	53853604	-6.3552	1.6134	8.18e-05	0.34103	-+----	37.2
cg03354554	11	9781412	-2.5718	0.6536	8.33e-05	0.34103	---+--	38.8
cg21829328	22	24188134	-2.1375	0.5433	8.36e-05	0.34103	---+--	11
cg23058548	2	27798745	2.2518	0.5733	8.57e-05	0.34103	++++++	65.4	C2orf16
cg19771626	12	133127043	2.1855	0.5573	8.8e-05	0.34103	+--+-+	51.8	FBRSL1
cg22276896	19	42946985	2.0275	0.517	8.81e-05	0.34103	++?+++	64.9	CXCL17
cg09818637	17	20683924	-2.0095	0.5129	8.92e-05	0.34103	-+----	0
cg25631489	3	169900020	-2.115	0.5401	9.01e-05	0.34103	------	21.1	PHC3
cg07376029	4	72650992	-1.7581	0.4493	9.13e-05	0.34103	--?---	0	GC
cg11580897	1	23879671	1.0919	0.2792	9.21e-05	0.34103	+++-++	72.2
cg03347553	3	141499950	-3.8859	0.9938	9.22e-05	0.34103	--+---	0	GRK7
cg23238734	17	78661607	3.7544	0.9605	9.27e-05	0.34103	+-+++-	63	RPTOR
cg08624068	18	51881278	2.8721	0.7351	9.34e-05	0.34103	++?-++	41.9	STARD6
cg19397320	20	11871576	-10.1569	2.6014	9.44e-05	0.34103	-+?---	0	BTBD3
cg13737332	10	100993583	7.5672	1.9387	9.49e-05	0.34103	++++++	0	HPSE2
cg21699252	2	16079013	-3.0069	0.7705	9.52e-05	0.34103	----++	59.2
cg24931355	17	17696392	-3.6213	0.9282	9.56e-05	0.34103	--?---	0	RAI1
cg05937194	3	142607939	-10.314	2.6439	9.58e-05	0.34103	--?---	0	PCOLCE2
cg03015433	16	56623111	-4.8827	1.252	9.62e-05	0.34103	+-----	32.3	MT3
cg05895165	16	71668860	4.8195	1.2357	9.62e-05	0.34103	+++-++	32.3	MARVELD3
cg16915576	7	89978468	-2.7836	0.7141	9.7e-05	0.341047	---+--	0	GTPBP10
cg04786592	13	52375776	-2.2892	0.5876	9.79e-05	0.341413	-++---	38.1	DHRS12
Coefficients (coef), standard errors (SE) are presented per 10% increase in methylation level.
Studies with non-European participants, with > 30% of children with overweight or obesity and studies in which the sample was selected on or enriched for any particular exposure or outcome (STOPPA) were excluded.
Direction of effect shows studies in alphabetical order (Supplementary Data 1A-D).
We updated the gene names manually in all result files using the HUGO gene nomenclatures and, in case they were not found there, we used the NCBI gene website on August 13th, 2020.
