# Supplementary material for: DNA methylation and body mass index from birth to adolescence: meta-analyses of epigenome-wide association studies
Source: Genome Med. 2020 Nov 25;12:105. doi: 10.1186/s13073-020-00810-w (PMC7687793; doi:10.1186/s13073-020-00810-w)
Supplement: Supplementary file 10 — Additional file 10: Table S8. Look-up of the CpGs associated with BMI in previously reported candidate gene studies and smaller EWAS (N < 1000). [file 13073_2020_810_MOESM10_ESM.xlsx]

## Sheet: HIF3alpha gene
Table S8. Overlap of CpGs in the meta-analyses with CpGs associated with adiposity in previous literature.
Pan et al, N = 991 children Wang et al, N = 220 children Richmond et al, N = 1,000 mother-child pairs Dick et al, N = 479 adults		Analysis A Association of cord blood methylation with early child BMI (2-5y)				Analysis B Association between cord blood methylation with late child BMI (5-10y)				Analysis C Association between child blood methylation with child BMI (2-10y)				Analysis D Association between adolescent blood methylation with adolescent BMI (12-18y)
Bonferroni significance = 0.05/3 = 0.016
CpG	Chr, nearest gene	Coef	SE	P-value	CpG	Coef	SE	P-value	CpG	Coef	SE	P-value	CpG	Coef	SE	P-value
cg16672562	chr19,HIF3A	1.7261	1.2024	0.1511	cg16672562	1.5768	0.9532	0.0981	cg22891070	0.1162	0.1989	0.5591	cg27146050	0.4145	0.469	0.3768
cg27146050	chr19,HIF3A	0.2865	0.5479	0.601	cg27146050	0.352	0.3588	0.3265	cg27146050	0.2354	0.4219	0.577	cg22891070	0.1619	0.1979	0.4133
cg22891070	chr19,HIF3A	0.2456	1.0345	0.8124	cg22891070	0.1917	0.7966	0.8098	cg16672562	0.0558	0.1763	0.7518	cg16672562	0.1045	0.1696	0.538
Coefficients (coef), standard errors (SE) are presented per 100% increase in methylation level.
Bonferroni significant CpGs are marked green.

## Sheet: Godfrey et al
Table S8. Overlap of CpGs in the meta-analyses with CpGs associated with adiposity in previous literature (Godfrey et al).
		Analysis A Association of cord blood methylation with early child BMI (2-5y)				Analysis B Association between cord blood methylation with late child BMI (5-10y)				Analysis C Association between child blood methylation with child BMI (2-10y)				Analysis D Association between adolescent blood methylation with adolescent BMI (12-18y)
Godfrey et al, Cohort 1: N = 78 children Cohort 2: N = 239 children
Other array, CpGs not an Illumina array
CpG	Chr, nearest gene	Coef	SE	P-value	CpG	Coef	SE	P-value	CpG	Coef	SE	P-value	CpG	Coef	SE	P-value
cg136355885	chr9, RXRA	x	x	x		x	x	x		x	x	x		x	x	x
cg150315553	chr7, eNOS	x	x	x		x	x	x		x	x	x		x	x	x
Bonferroni significance = 0.05/44 = 0,0011
CpG	CpG	Coef	SE	P-value	CpG	Coef	SE	P-value	CpG	Coef	SE	P-value	CpG	Coef	SE	P-value
annotated to RXRA	cg21215436	-2.4071	1.0293	0.01935	cg14265220	-1.354	0.6303	0.03171	cg13847322	1.8975	0.5266	0.0003145	cg14265220	2.6599	0.7541	0.0004197
annotated to RXRA	cg24164254	0.6761	0.4106	0.09961	cg14545975	-0.6379	0.353	0.07074	cg00753924	-0.6865	0.2175	0.001594	cg02127980	1.2988	0.6514	0.04617
annotated to RXRA	cg14121282	-0.7771	0.5095	0.1272	cg24164254	0.476	0.2825	0.09197	cg14121282	1.2999	0.4769	0.006415	cg13689699	2.2654	1.1574	0.05031
annotated to RXRA	cg14472716	-0.8107	0.5532	0.1428	cg16408394	-2.5618	1.9847	0.1968	cg02319187	1.9048	0.7096	0.00727	cg13061648	-0.7672	0.4469	0.08603
annotated to RXRA	cg13687497	-0.5809	0.4149	0.1615	cg14121282	-0.5062	0.404	0.2103	cg13865488	-3.7851	1.5217	0.01287	cg13510651	0.7968	0.4931	0.1062
annotated to RXRA	cg13413384	-0.6867	0.5339	0.1984	cg13687497	-0.4086	0.3346	0.2221	cg13931640	1.4145	0.6748	0.03606	cg14204281	2.8779	1.7891	0.1077
annotated to RXRA	cg14204281	-1.8827	1.4704	0.2004	cg13865488	1.3169	1.1865	0.267	cg14472716	-1.108	0.6416	0.08418	cg14236758	0.9989	0.6402	0.1187
annotated to RXRA	cg14462321	0.9366	0.7434	0.2077	cg14051721	-0.4777	0.4446	0.2826	cg14484045	1.0549	0.6241	0.09097	cg13687497	0.6766	0.4517	0.1342
annotated to RXRA	cg00753924	-0.2351	0.1981	0.2353	cg02319187	-0.668	0.6247	0.2849	cg13413384	1.4354	0.8954	0.1089	cg24164254	-0.6953	0.4655	0.1353
annotated to RXRA	cg13677043	1.0966	0.9514	0.2491	cg13931640	-0.3806	0.3726	0.3071	cg21215436	1.3165	0.8413	0.1176	cg13425135	2.3234	1.6811	0.1669
annotated to RXRA	cg14468605	-2.3846	2.1104	0.2585	cg00753924	-0.1843	0.185	0.3193	cg13061648	0.6972	0.4558	0.1261	cg14121282	0.6989	0.5105	0.171
annotated to RXRA	cg02319187	-0.8609	0.8436	0.3074	cg14344989	0.8168	0.8242	0.3217	cg14204281	-2.7	1.8173	0.1374	cg13487983	1.2153	0.9988	0.2237
annotated to RXRA	cg16408394	-1.7861	1.8737	0.3404	cg13510651	-0.4519	0.46	0.326	cg24341498	-2.3569	1.6215	0.1461	cg02059519	0.5465	0.4634	0.2383
annotated to RXRA	cg13595495	1.0153	1.1017	0.3568	cg13413384	-0.3957	0.4491	0.3783	cg04875697	1.0724	0.7878	0.1735	cg13005613	0.351	0.3049	0.2495
annotated to RXRA	cg13061648	-0.5865	0.6527	0.3689	cg21201924	0.255	0.2961	0.3892	cg14236758	0.9589	0.7058	0.1743	cg14484045	0.6998	0.6481	0.2803
annotated to RXRA	cg13510651	-0.5562	0.657	0.3972	cg14570632	-0.4656	0.5459	0.3937	cg14154547	0.6017	0.449	0.1802	cg00545196	-0.397	0.4112	0.3343
annotated to RXRA	cg14654324	0.9621	1.1922	0.4197	cg14484045	0.3946	0.4813	0.4123	cg13005613	0.38	0.2991	0.2039	cg13978325	1.1607	1.3029	0.373
annotated to RXRA	cg13487983	-0.6044	0.7813	0.4392	cg21215436	0.4903	0.6113	0.4225	cg13746518	0.5967	0.4962	0.2291	cg24341498	-0.9864	1.1296	0.3826
annotated to RXRA	cg02059519	-0.3681	0.5227	0.4813	cg13595495	-0.6376	0.9088	0.4829	cg02127980	0.8287	0.7093	0.2427	cg14344989	0.9227	1.0765	0.3914
annotated to RXRA	cg14570632	-0.554	0.7923	0.4844	cg14468605	1.2449	1.8193	0.4938	cg13425135	2.0395	1.804	0.2582	cg14051721	0.4681	0.5809	0.4204
annotated to RXRA	cg13978325	0.6403	0.9708	0.5095	cg14154547	-0.2152	0.3195	0.5007	cg14051662	-0.5517	0.4992	0.2691	cg14570632	0.6332	0.7967	0.4267
annotated to RXRA	cg14236758	-0.3263	0.5105	0.5228	cg24341498	-0.5595	0.8507	0.5107	cg14265220	0.9382	0.9482	0.3224	cg14654324	1.169	1.5494	0.4505
annotated to RXRA	cg14484045	-0.4428	0.6946	0.5238	cg13689699	0.6415	1.2181	0.5985	cg13941235	-0.2769	0.2836	0.3287	cg14472716	0.5721	0.7777	0.462
annotated to RXRA	cg02127980	-0.3085	0.5277	0.5588	cg14051662	0.2269	0.4458	0.6108	cg14468605	1.9655	2.0212	0.3308	cg14468605	-1.2655	1.789	0.4793
annotated to RXRA	cg24341498	-0.4481	0.8907	0.6149	cg13677043	0.3634	0.7237	0.6156	cg13786567	-0.457	0.4862	0.3472	cg13413384	0.4691	0.6706	0.4842
annotated to RXRA	cg14154547	0.2347	0.4825	0.6266	cg13941235	0.1426	0.2874	0.6197	cg14344989	1.0301	1.1676	0.3776	cg09800519	-0.9323	1.4926	0.5322
annotated to RXRA	cg14051662	0.3283	0.6881	0.6333	cg13425135	0.6613	1.4326	0.6443	cg09800519	-0.9186	1.0908	0.3997	cg21201924	0.2243	0.361	0.5343
annotated to RXRA	cg13786567	0.1807	0.4739	0.703	cg14462321	-0.2892	0.6324	0.6475	cg13978325	-0.9954	1.1905	0.4031	cg21215436	0.524	0.9316	0.5738
annotated to RXRA	cg13425135	-0.7727	2.0501	0.7063	cg13978325	-0.4656	1.0278	0.6505	cg02059519	0.3323	0.421	0.4299	cg13746518	0.3472	0.6251	0.5786
annotated to RXRA	cg09800519	-0.3708	0.9982	0.7103	cg13786567	0.1706	0.3871	0.6593	cg21201924	0.2943	0.3962	0.4576	cg13941235	-0.1564	0.3048	0.608
annotated to RXRA	cg13931640	0.1607	0.4904	0.7432	cg13487983	0.3455	0.7953	0.664	cg13595495	0.7969	1.149	0.4879	cg13931640	0.2408	0.5841	0.6802
annotated to RXRA	cg13689699	0.5784	1.8456	0.754	cg13847322	0.1502	0.3501	0.6679	cg14462321	0.4948	0.7146	0.4887	cg13847322	0.1994	0.565	0.7242
annotated to RXRA	cg00545196	-0.1496	0.5448	0.7837	cg04875697	0.2513	0.6487	0.6984	cg14570632	-0.5689	0.9243	0.5382	cg16408394	-0.6523	2.0471	0.75
annotated to RXRA	cg13005613	-0.1103	0.4366	0.8006	cg09800519	0.3146	1.0299	0.76	cg13687497	0.2713	0.4427	0.54	cg14545975	0.1467	0.5609	0.7936
annotated to RXRA	cg04875697	-0.1409	0.766	0.854	cg13061648	0.1302	0.4527	0.7737	cg14654324	-1.0609	1.7818	0.5516	cg13865488	-0.3754	1.4709	0.7985
annotated to RXRA	cg21201924	-0.0813	0.4757	0.8643	cg14204281	0.4187	1.4891	0.7786	cg13487983	0.4875	0.9247	0.598	cg13786567	0.1121	0.4792	0.815
annotated to RXRA	cg14344989	0.1179	0.8102	0.8842	cg13746518	-0.1612	0.6277	0.7974	cg14051721	0.2764	0.5367	0.6066	cg13677043	0.1707	0.7811	0.827
annotated to RXRA	cg13847322	0.0349	0.483	0.9424	cg02127980	0.1069	0.47	0.8201	cg13689699	-0.5968	1.3272	0.6529	cg14462321	-0.164	0.7742	0.8322
annotated to RXRA	cg13746518	-0.0421	0.6634	0.9495	cg13005613	0.0497	0.2213	0.8225	cg00545196	0.1606	0.4455	0.7184	cg14154547	-0.0856	0.4541	0.8504
annotated to RXRA	cg14051721	-0.0257	0.529	0.9613	cg14236758	0.0918	0.4559	0.8403	cg13510651	0.1591	0.5946	0.7891	cg13595495	0.1325	0.9774	0.8922
annotated to RXRA	cg13865488	0.0316	1.148	0.978	cg14472716	-0.0673	0.5648	0.9052	cg16408394	-0.508	2.2683	0.8228	cg04875697	-0.0611	0.7443	0.9345
annotated to RXRA	cg13941235	0.0088	0.3365	0.9791	cg02059519	-0.0355	0.3437	0.9178	cg24164254	-0.1002	0.4589	0.8272	cg14051662	0.0458	0.5567	0.9345
annotated to RXRA	cg14265220	0.0211	0.8184	0.9795	cg14654324	-0.1015	1.1539	0.9299	cg14545975	-0.0469	0.5245	0.9287	cg00753924	-0.0157	0.284	0.956
annotated to RXRA	cg14545975	-0.0051	0.5259	0.9923	cg00545196	-0.013	0.3709	0.972	cg13677043	-0.038	0.75	0.9596	cg02319187	0.0025	0.7468	0.9973
Bonferroni significance = 0.05/33 = 0.0015
CpG	CpG	Coef	SE	P-value	CpG	Coef	SE	P-value	CpG	Coef	SE	P-value	CpG	Coef	SE	P-value
annotated to eNOS / NOS3	cg13024471	-2.2255	1.129	0.0487	cg00478390	-0.8693	0.4636	0.06079	cg25007250	-4.2379	1.586	0.007538	cg20068156	1.0452	0.3806	0.006027
annotated to eNOS / NOS3	cg07795016	-1.0623	0.6056	0.07943	cg16035633	0.5751	0.4033	0.1539	cg03842617	-1.8132	0.7802	0.02012	cg13024471	1.635	0.8692	0.05997
annotated to eNOS / NOS3	cg00700487	0.6485	0.3962	0.1017	cg25025646	1.4763	1.0613	0.1642	cg03469471	1.5204	0.6607	0.02139	cg21932452	0.7592	0.4087	0.06323
annotated to eNOS / NOS3	cg00478390	-0.9025	0.6139	0.1415	cg03842617	0.5789	0.4969	0.244	cg05337454	-3.5511	1.5651	0.02327	cg25007250	-2.2835	1.4992	0.1277
annotated to eNOS / NOS3	cg00571021	-0.7173	0.5082	0.1581	cg25136644	0.4684	0.4119	0.2555	cg17429236	1.092	0.5134	0.03343	cg21901847	-0.9187	0.6202	0.1385
annotated to eNOS / NOS3	cg07841866	0.7123	0.5654	0.2077	cg07841866	0.5119	0.455	0.2605	cg20068156	0.5958	0.3196	0.06235	cg19475224	0.6479	0.4385	0.1395
annotated to eNOS / NOS3	cg20498962	0.3604	0.3075	0.2413	cg19475224	-0.471	0.4187	0.2606	cg15183092	0.8882	0.5255	0.09103	cg00448659	1.0139	0.7181	0.158
annotated to eNOS / NOS3	cg26168651	0.4277	0.3981	0.2827	cg12294678	-0.4587	0.4606	0.3194	cg17690263	-1.2777	0.8762	0.1448	cg16035633	0.6759	0.4942	0.1715
annotated to eNOS / NOS3	cg25007250	1.3475	1.4781	0.362	cg00448659	-0.4613	0.482	0.3385	cg12294678	0.884	0.631	0.1612	cg07841866	0.6219	0.5156	0.2277
annotated to eNOS / NOS3	cg17429236	0.5109	0.5678	0.3682	cg26168651	0.3188	0.3725	0.3921	cg25136644	0.7454	0.5396	0.1671	cg13224213	0.8951	0.7784	0.2502
annotated to eNOS / NOS3	cg08018731	-0.7444	0.8381	0.3744	cg13024471	0.7349	0.8656	0.3959	cg24032393	-0.5158	0.3924	0.1887	cg24032393	-0.4309	0.3818	0.259
annotated to eNOS / NOS3	cg25025646	1.0846	1.2259	0.3763	cg16420354	0.4234	0.5196	0.4152	cg26168651	0.5388	0.4116	0.1905	cg00478390	-0.7826	0.7372	0.2885
annotated to eNOS / NOS3	cg15183092	0.4403	0.5071	0.3853	cg09519327	0.9971	1.3663	0.4655	cg07841866	-0.6939	0.5441	0.2022	cg15183092	0.6809	0.65	0.2948
annotated to eNOS / NOS3	cg21901847	-0.4466	0.5454	0.4129	cg08607625	0.4341	0.6473	0.5025	cg21932452	0.4753	0.4083	0.2444	cg25136644	-0.4758	0.5623	0.3974
annotated to eNOS / NOS3	cg02027878	-0.2969	0.445	0.5047	cg17690263	0.3792	0.6442	0.5562	cg08018731	-0.6623	0.6721	0.3244	cg17429236	0.418	0.535	0.4346
annotated to eNOS / NOS3	cg21932452	-0.2303	0.3536	0.5149	cg05337454	-0.4715	0.8498	0.5791	cg00571021	0.4909	0.5384	0.3619	cg12294678	0.4576	0.5877	0.4362
annotated to eNOS / NOS3	cg13224213	0.4582	0.7214	0.5253	cg15183092	0.2523	0.4801	0.5992	cg07795016	-0.5018	0.5737	0.3818	cg03842617	0.5532	0.8005	0.4895
annotated to eNOS / NOS3	cg16420354	-0.4599	0.7562	0.5431	cg13224213	0.3564	0.6865	0.6036	cg12547085	0.3488	0.4628	0.451	cg00571021	0.3802	0.5548	0.4932
annotated to eNOS / NOS3	cg17690263	-0.4329	0.7576	0.5677	cg17429236	0.2396	0.4624	0.6043	cg25025646	-0.7116	1.031	0.4901	cg25025646	-0.6742	1.0403	0.5169
annotated to eNOS / NOS3	cg08607625	0.4021	0.8175	0.6228	cg08018731	0.2241	0.4819	0.6419	cg13024471	-0.8136	1.2364	0.5105	cg10501602	-0.2251	0.3686	0.5414
annotated to eNOS / NOS3	cg09519327	-0.6425	1.3264	0.6281	cg02027878	0.1977	0.429	0.645	cg00700487	0.2056	0.3508	0.5578	cg16420354	-0.4688	0.8144	0.5649
annotated to eNOS / NOS3	cg25136644	-0.252	0.542	0.642	cg12547085	-0.1579	0.3593	0.6603	cg08607625	0.6338	1.106	0.5666	cg26168651	-0.2722	0.506	0.5906
annotated to eNOS / NOS3	cg10501602	0.1296	0.3128	0.6786	cg21901847	0.2074	0.4776	0.6641	cg19475224	0.2308	0.4503	0.6083	cg09519327	-0.7213	1.4198	0.6114
annotated to eNOS / NOS3	cg24032393	-0.1622	0.4142	0.6953	cg10501602	0.1166	0.2846	0.682	cg16420354	-0.3859	0.8046	0.6315	cg03469471	0.3437	0.7947	0.6654
annotated to eNOS / NOS3	cg03842617	-0.2465	0.681	0.7174	cg00571021	-0.1363	0.39	0.7267	cg20498962	-0.1122	0.2964	0.705	cg05337454	0.621	1.4624	0.6711
annotated to eNOS / NOS3	cg12547085	-0.1858	0.5614	0.7407	cg20498962	0.0984	0.302	0.7445	cg10501602	-0.1071	0.3076	0.7278	cg00700487	0.1054	0.4076	0.796
annotated to eNOS / NOS3	cg16035633	-0.1468	0.5105	0.7737	cg00700487	0.12	0.3866	0.7562	cg00478390	0.2668	0.7858	0.7342	cg08018731	-0.1382	0.6687	0.8363
annotated to eNOS / NOS3	cg05337454	0.334	1.1737	0.776	cg20068156	-0.0622	0.2426	0.7978	cg09519327	-0.3327	1.5518	0.8303	cg20498962	0.0731	0.3591	0.8386
annotated to eNOS / NOS3	cg12294678	0.1924	0.6898	0.7804	cg07795016	0.1206	0.4758	0.7999	cg02027878	0.0977	0.456	0.8304	cg08607625	0.228	1.2058	0.85
annotated to eNOS / NOS3	cg03469471	-0.1642	0.6181	0.7905	cg03469471	-0.1027	0.6394	0.8724	cg00448659	0.14	0.7041	0.8424	cg12547085	-0.0823	0.4402	0.8517
annotated to eNOS / NOS3	cg20068156	0.0351	0.3116	0.9104	cg24032393	-0.0275	0.3498	0.9373	cg21901847	0.0412	0.5607	0.9415	cg07795016	-0.031	0.6311	0.9608
annotated to eNOS / NOS3	cg19475224	-0.046	0.599	0.9387	cg21932452	-0.0199	0.2707	0.9414	cg16035633	0.0228	0.4911	0.963	cg02027878	-0.0077	0.5044	0.9878
annotated to eNOS / NOS3	cg00448659	0.0267	0.7124	0.9701	cg25007250	-0.0526	1.027	0.9592	cg13224213	-0.0301	0.7238	0.9668	cg17690263	-0.0103	0.9191	0.991
Coefficients (coef), standard errors (SE) are presented per 100% increase in methylation level.
Bonferroni significant CpGs are marked green.

## Sheet: Kuehnen et al
Table S8. Overlap of CpGs in the meta-analyses with CpGs associated with adiposity in previous literature (Kuehnen et al).
		Analysis A Association of cord blood methylation with early child BMI (2-5y)				Analysis B Association between cord blood methylation with late child BMI (5-10y)				Analysis C Association between child blood methylation with child BMI (2-10y)				Analysis D Association between adolescent blood methylation with adolescent BMI (12-18y)
Kuehnen et al, N = 107 children (71 obese / 36 normal weight)
Bonferroni significance = 0,05/26 = 0,0019
	CpG	Coef	SE	P-value	CpG	Coef	StdError	P-value	CpG	Coef	StdError	P-value	CpG	Coef	StdError	P-value
Annotated to POMC	cg23598419	1.6191	0.9312	0.08207	cg20807790	0.4431	0.2038	0.02967	cg14357535	-6.4069	2.482	0.009843	cg02079741	1.0885	0.3785	0.004028
Annotated to POMC	cg14357535	3.3022	2.0468	0.1067	cg24425171	-1.5217	0.7212	0.03487	cg24718866	5.1384	2.0688	0.013	cg09527270	0.9612	0.374	0.01018
Annotated to POMC	cg02079741	-0.6147	0.4488	0.1708	cg08030082	-1.1913	0.5655	0.03514	cg17736230	-1.48	0.9942	0.1366	cg03560973	1.1807	0.5127	0.02129
Annotated to POMC	cg00293936	1.4302	1.125	0.2036	cg02757179	-0.7071	0.355	0.04639	cg24425171	-0.8922	0.6233	0.1523	cg11894631	-0.7933	0.4386	0.07047
Annotated to POMC	cg24718866	-1.8293	1.6508	0.2678	cg03560973	-0.763	0.4032	0.05844	cg20807790	-0.3316	0.2395	0.1663	cg24718866	-3.1076	1.9263	0.1067
Annotated to POMC	cg11894631	-0.5195	0.5032	0.3019	cg06846259	-0.4984	0.2792	0.07421	cg09916783	-0.6499	0.4776	0.1736	cg10045137	-0.693	0.4488	0.1226
Annotated to POMC	cg06846259	0.2954	0.2983	0.322	cg13025668	1.3169	0.8042	0.1015	cg06846259	-0.3439	0.2561	0.1794	cg14170547	-1.3956	0.9942	0.1604
Annotated to POMC	cg08030082	-0.5401	0.5769	0.3492	cg02716646	-0.4586	0.3602	0.2029	cg03560973	0.5152	0.396	0.1932	cg16302441	0.8967	0.645	0.1645
Annotated to POMC	cg17736230	-0.7593	0.8206	0.3548	cg10045137	-0.3409	0.3021	0.2591	cg11894631	0.5479	0.4355	0.2083	cg09672383	0.921	0.6753	0.1726
Annotated to POMC	cg03560973	-0.3464	0.4002	0.3867	cg14170547	0.7788	0.7385	0.2916	cg00293936	-1.8123	1.4635	0.2156	cg24425171	0.9687	0.8257	0.2407
Annotated to POMC	cg23809645	-0.2193	0.2722	0.4204	cg23598419	-0.8497	0.8443	0.3142	cg09527270	0.4195	0.3388	0.2157	cg23809645	-0.2567	0.2475	0.2997
Annotated to POMC	cg02716646	-0.2944	0.3871	0.4469	cg09916783	-0.5953	0.5945	0.3167	cg00674304	-1.864	1.6162	0.2488	cg00674304	-1.124	1.4326	0.4327
Annotated to POMC	cg20807790	0.2188	0.318	0.4913	cg00293936	1.1688	1.1837	0.3234	cg23598419	-1.001	0.8926	0.2621	cg00293936	0.9159	1.4595	0.5303
Annotated to POMC	cg20387815	0.498	0.8175	0.5424	cg09672383	-0.4637	0.4802	0.3342	cg01926269	0.8835	0.9654	0.3601	cg08030082	-0.4553	0.8192	0.5783
Annotated to POMC	cg13025668	0.5493	0.9029	0.5429	cg14357535	1.8037	1.8884	0.3395	cg23809645	-0.1614	0.2137	0.4501	cg20807790	-0.1041	0.2078	0.6163
Annotated to POMC	cg16302441	-0.2329	0.397	0.5575	cg01926269	-0.873	0.945	0.3556	cg22900229	0.4814	0.6816	0.48	cg13025668	0.4045	0.8314	0.6266
Annotated to POMC	cg24425171	-0.394	0.6758	0.5599	cg09527270	-0.1833	0.2536	0.4698	cg09672383	-0.351	0.5184	0.4983	cg09916783	-0.2992	0.6437	0.6421
Annotated to POMC	cg09672383	-0.2553	0.4851	0.5987	cg22900229	-0.583	0.9827	0.553	cg08030082	0.3542	0.6341	0.5765	cg20387815	-0.3468	0.7756	0.6548
Annotated to POMC	cg22900229	0.4958	0.9982	0.6194	cg11894631	-0.1249	0.3502	0.7214	cg02079741	-0.1738	0.3785	0.646	cg22900229	-0.3607	1.0575	0.733
Annotated to POMC	cg01926269	0.4347	0.8884	0.6247	cg24718866	-0.3363	1.4394	0.8153	cg10045137	0.1561	0.3771	0.6789	cg02757179	-0.173	0.5321	0.7452
Annotated to POMC	cg09527270	-0.1462	0.312	0.6393	cg16302441	0.0439	0.4275	0.9182	cg16302441	-0.1253	0.4435	0.7776	cg14357535	0.6507	2.0572	0.7518
Annotated to POMC	cg10045137	0.1581	0.3471	0.6488	cg17736230	0.066	0.8558	0.9385	cg02757179	-0.0813	0.3755	0.8287	cg02716646	0.1292	0.4759	0.786
Annotated to POMC	cg09916783	0.1644	0.6082	0.787	cg00674304	0.0629	1.3775	0.9636	cg13025668	0.1114	0.7654	0.8842	cg06846259	-0.0962	0.3641	0.7916
Annotated to POMC	cg14170547	-0.217	0.9566	0.8206	cg20387815	-0.0193	0.7511	0.9795	cg02716646	-0.0307	0.3772	0.9351	cg23598419	-0.1585	0.808	0.8445
Annotated to POMC	cg02757179	0.0232	0.4057	0.9544	cg23809645	0.0029	0.1925	0.9878	cg20387815	-0.0542	0.6797	0.9365	cg01926269	0.2071	1.1885	0.8617
Annotated to POMC	cg00674304	-0.0353	1.4394	0.9804	cg02079741	0.0057	0.3801	0.9881	cg14170547	0.0201	1.1026	0.9855	cg17736230	-0.0412	1.1491	0.9714
Coefficients (coef), standard errors (SE) are presented per 100% increase in methylation level.
Bonferroni significant CpGs are marked green

## Sheet: Li et al
Table S8. Overlap of CpGs in the meta-analyses with CpGs associated with adiposity in previous literature (Li et al).
	Analysis A Association of cord blood methylation with early child BMI (2-5y)				Analysis B Association between cord blood methylation with late child BMI (5-10y)				Analysis C Association between child blood methylation with child BMI (2-10y)				Analysis D Association between adolescence blood methylation with adolescence BMI (12-18y)
Li et al, N = 479
Bonferroni significance = 0.05/9 = 0.0056
CpG	Coef	SE	P-value	CpG	Coef	SE	P-value	CpG	Coef	SE	P-value	CpG	Coef	SE	P-value
cg06181567	-1.5918	1.1928	0.182	cg10542883	1.5698	0.7818	0.04464	cg18181703	1.5901	0.4673	0.0006674	cg18181703	-0.981	0.5252	0.06179
cg10542883	0.8969	0.8447	0.2883	cg18181703	1.1087	0.5713	0.05228	cg18640030	-0.3146	0.2265	0.1649	cg12992827	-0.4976	0.3706	0.1793
cg18640030	0.1657	0.2594	0.5231	cg18640030	-0.276	0.2244	0.2187	cg24197445	-1.2133	0.9708	0.2114	cg10542883	-1.7207	1.3366	0.198
cg12992827	0.1599	0.2884	0.5793	cg00636368	0.3277	0.3724	0.3789	cg12992827	0.4042	0.3474	0.2446	cg00636368	-0.6782	0.6008	0.2589
cg18181703	0.2662	0.616	0.6656	cg12992827	0.1319	0.2397	0.582	cg00636368	-0.3417	0.4544	0.4521	cg24197445	-1.0041	0.9046	0.267
cg00636368	0.1701	0.4088	0.6772	cg06181567	0.2353	0.8458	0.7809	cg10542883	-0.3853	1.211	0.7503	cg06181567	1.0186	1.3336	0.445
cg24197445	-0.0429	0.8324	0.9589	cg24197445	-0.1502	0.6769	0.8244	cg06181567	-0.2266	1.389	0.8704	cg18640030	0.0315	0.263	0.9046
cg11529924	NA	NA	NA	cg11529924	NA	NA	NA	cg11529924	NA	NA	NA	cg11529924	NA	NA	NA
cg18865207	NA	NA	NA	cg18865207	NA	NA	NA	cg18865207	NA	NA	NA	cg18865207	NA	NA	NA
Coefficients (coef), standard errors (SE) are presented per 100% increase in methylation level.
Bonferroni significant CpGs are marked green.

## Sheet: Lillycrop et al
Table S8. Overlap of CpGs in the meta-analyses with CpGs associated with adiposity in previous literature (Lillycrop et al).
	Analysis A Association of cord blood methylation with early child BMI (2-5y)				Analysis B Association between cord blood methylation with late child BMI (5-10y)				Analysis C Association between child blood methylation with child BMI (2-10y)				Analysis D Association between adolescent blood methylation with adolescent BMI (12-18y)
Lillycrop et al, Cohort 1: N = 258 children Cohort 2: N = 242 children
Bonferroni significance = 0.05 / 5 = 0.01
CpG	Coef	SE	P-value	CpG	Coef	SE	P-value	CpG	Coef	SE	P-value	CpG	Coef	SE	P-value
cg12840719	1.2907	0.7894	0.102	cg03079681	2.0769	1.4231	0.1445	cg07562918	-0.9586	0.8877	0.2802	cg12840719	1.4553	1.3339	0.2753
cg07562918	-0.7332	0.9281	0.4295	cg04026675	0.7747	0.7178	0.2805	cg03079681	0.7852	1.9237	0.6831	cg13601799	-1.7443	1.8144	0.3364
cg04026675	-0.4671	0.7132	0.5125	cg12840719	0.8412	0.8237	0.3071	cg12840719	-0.3641	1.0044	0.7169	cg04026675	-0.8813	0.9272	0.3418
cg13601799	-0.5252	1.437	0.7148	cg13601799	-0.6654	1.2819	0.6037	cg04026675	0.1948	0.9493	0.8374	cg07562918	0.9449	0.9982	0.3439
cg03079681	0.098	1.4453	0.946	cg07562918	-0.2436	0.9115	0.7892	cg13601799	0.2517	1.5516	0.8711	cg03079681	-1.4251	1.9979	0.4757
Coefficients (coef), standard errors (SE) are presented per 100% increase in methylation level.
Bonferroni significant CpGs are marked green.

## Sheet: Rzehak et al
Table S8. Overlap of CpGs in the meta-analyses with CpGs associated with adiposity in previous literature (Rzehak et al).
	Analysis A Association of cord blood methylation with early child BMI (2-5y)				Analysis B Association between cord blood methylation with late child BMI (5-10y)				Analysis C Association between child blood methylation with child BMI (2-10y)				Analysis D Association between adolescent blood methylation with adolescent BMI (12-18y)
Rzehak et al, N = 374 children
Bonferroni significance = 0.05/2 = 0.025
CpG	Coef	SE	P-value	CpG	Coef	SE	P-value	CpG	Coef	SE	P-value	CpG	Coef	SE	P-value
cg01706498	-1.937	0.6815	0.004479	cg01706498	-0.8066	0.5247	0.1243	cg01706498	0.5421	0.6695	0.4181	cg01706498	1.2183	0.7322	0.09611
cg13850887	1.9069	1.0184	0.06116	cg13850887	0.8725	0.7876	0.2679	cg13850887	-1.0534	1.3919	0.4492	cg13850887	1.0557	1.2226	0.3879
Coefficients (coef), standard errors (SE) are presented per 100% increase in methylation level.
Bonferroni significant CpGs are marked green.
