# Supplementary material for: DNA methylation and body mass index from birth to adolescence: meta-analyses of epigenome-wide association studies
Source: Genome Med. 2020 Nov 25;12:105. doi: 10.1186/s13073-020-00810-w (PMC7687793; doi:10.1186/s13073-020-00810-w)
Supplement: Supplementary file 11 — Additional file 11: Table S9. Results of enrichment analyses for CpGs associated with BMI in previously reported large EWAS (N≥1000). [file 13073_2020_810_MOESM11_ESM.xlsx]

## Sheet: AIi p-value < 1x10-5
Table S9. Results of enrichment analyses in the four meta-analyses for CpGs associated with BMI in previous literature (Ali et al) using a p-value < 1 x10-5.
	Analysis A Association of cord blood methylation with early child BMI (2-5y)				Analysis B Association between cord blood methylation with late child BMI (5-10y)				Analysis C Association between child blood methylation with child BMI (2-10y)				Analysis D Association between adolescence blood methylation with adolescence BMI (12-18y)
Ali et al, N discovery = 192, N replication = 1,052	Absolute overlap N = 0 Penrichment = 1				Absolute overlap N = 0 Penrichment = 1				Absolute overlap N = 0 Penrichment = 1				Absolute overlap N = 0 Penrichment = 1
CpG	Coef	SE	P-value	CpG	Coef	SE	P-value	CpG	Coef	SE	P-value	CpG	Coef	SE	P-value
cg18181703	0.2662	0.616	0.6656	cg18181703	1.1087	0.5713	0.05228	cg18181703	1.5901	0.4673	0.0006674	cg18181703	-0.981	0.5252	0.06179
cg04502490	-0.2011	0.5249	0.7017	cg04502490	0.6218	0.5046	0.2178	cg02988947	0.3475	0.6276	0.5798	cg04502490	-1.0532	0.7615	0.1667
cg02988947	0.1312	0.5802	0.8211	cg02988947	0.0073	0.5616	0.9896	cg04502490	0.2732	0.5829	0.6393	cg02988947	-0.6918	0.6485	0.2861
Coefficients (coef), standard errors (SE) are presented per 100% increase in methylation level.
CpGs with a p-value < 1x10-5 in our analyses are marked green.

## Sheet: AIi p-value < 0.05
Table S9. Results of enrichment analyses in the four meta-analyses for CpGs associated with BMI in previous literature (Ali et al) using a p-value < 1 x10-5.
	Analysis A Association of cord blood methylation with early child BMI (2-5y)				Analysis B Association between cord blood methylation with late child BMI (5-10y)				Analysis C Association between child blood methylation with child BMI (2-10y)				Analysis D Association between adolescence blood methylation with adolescence BMI (12-18y)
Ali et al, N discovery = 192, N replication = 1,052	Absolute overlap N = 0 Penrichment = 1				Absolute overlap N = 0 Penrichment = 1				Absolute overlap N = 1 Penrichment = 0.9923				Absolute overlap N = 0 Penrichment = 1
CpG	Coef	SE	P-value	CpG	Coef	SE	P-value	CpG	Coef	SE	P-value	CpG	Coef	SE	P-value
cg18181703	0.2662	0.616	0.6656	cg18181703	1.1087	0.5713	0.05228	cg18181703	1.5901	0.4673	0.0006674	cg18181703	-0.981	0.5252	0.06179
cg04502490	-0.2011	0.5249	0.7017	cg04502490	0.6218	0.5046	0.2178	cg02988947	0.3475	0.6276	0.5798	cg04502490	-1.0532	0.7615	0.1667
cg02988947	0.1312	0.5802	0.8211	cg02988947	0.0073	0.5616	0.9896	cg04502490	0.2732	0.5829	0.6393	cg02988947	-0.6918	0.6485	0.2861
Coefficients (coef), standard errors (SE) are presented per 100% increase in methylation level.
CpGs with a p-value < 0.05 in our analyses are marked green.

## Sheet: Aslibekyan p-value < 1x10-5
Table S9. Results of enrichment analyses in the four meta-analyses for CpGs associated with BMI in previous literature (Ali et al) using a p-value < 1 x10-5.
	Analysis A Association of cord blood methylation with early child BMI (2-5y)				Analysis B Association between cord blood methylation with late child BMI (5-10y)				Analysis C Association between child blood methylation with child BMI (2-10y)				Analysis D Association between adolescence blood methylation with adolescence BMI (12-18y)
Aslibekyan et al, N discovery = 991, N replication = 2,377 + 2,097	Absolute overlap N = 0 Penrichment = 1				Absolute overlap N = 0 Penrichment = 1				Absolute overlap N = 0 Penrichment = 1				Absolute overlap N = 0 Penrichment = 1
CpG	Coef	SE	P-value	CpG	Coef	SE	P-value	CpG	Coef	SE	P-value	CpG	Coef	SE	P-value
cg07504977	0.5265	0.404	0.1925	cg07504977	0.5842	0.3946	0.1388	cg26680760	-0.8758	0.3944	0.02636	cg17287155	2.6117	0.6701	9.71e-05
cg26164488	-0.3442	0.3301	0.2971	cg14476101	0.366	0.2877	0.2033	cg26140475	1.0654	0.6303	0.09099	cg07504977	1.2372	0.5527	0.02519
cg26140475	-0.3945	0.4658	0.3971	cg17287155	0.4509	0.4534	0.32	cg07504977	0.6986	0.4465	0.1176	cg00574958	-2.1301	1.237	0.08507
cg14476101	0.1738	0.3742	0.6423	cg26140475	-0.4495	0.46	0.3286	cg00574958	1.3222	1.0684	0.2159	cg04332373	1.6058	1.036	0.1211
cg17287155	0.1701	0.5724	0.7664	cg04332373	-0.6137	0.7416	0.408	cg26164488	0.4402	0.4172	0.2913	cg14476101	-0.3851	0.2679	0.1507
cg26680760	0.1205	0.442	0.7852	cg26164488	-0.1728	0.2663	0.5165	cg17287155	-0.4697	0.5572	0.3992	cg26140475	-0.517	0.7114	0.4674
cg00574958	0.2188	0.8618	0.7996	cg00574958	0.303	0.8536	0.7226	cg04332373	0.0878	0.7748	0.9098	cg26164488	0.1472	0.4276	0.7307
cg04332373	-0.0008	0.7148	0.9991	cg26680760	-0.0175	0.3448	0.9596	cg14476101	-0.0083	0.2514	0.9738	cg26680760	-0.1231	0.4086	0.7633
Coefficients (coef), standard errors (SE) are presented per 100% increase in methylation level.
CpGs with a p-value < 1x10-5 in our analyses are marked green.

## Sheet: Aslibekyan p-value < 0.05
Table S9. Results of enrichment analyses in the four meta-analyses for CpGs associated with BMI in previous literature (Ali et al) using a p-value < 1 x10-5.
	Analysis A Association of cord blood methylation with early child BMI (2-5y)				Analysis B Association between cord blood methylation with late child BMI (5-10y)				Analysis C Association between child blood methylation with child BMI (2-10y)				Analysis D Association between adolescence blood methylation with adolescence BMI (12-18y)
Aslibekyan et al, N discovery = 991, N replication = 2,377 + 2,097	Absolute overlap N = 0 Penrichment = 1				Absolute overlap N = 0 Penrichment = 1				Absolute overlap N = 1 Penrichment = 0.5139				Absolute overlap N = 2 Penrichment = 0.0768
CpG	Coef	SE	P-value	CpG	Coef	SE	P-value	CpG	Coef	SE	P-value	CpG	Coef	SE	P-value
cg07504977	0.5265	0.404	0.1925	cg07504977	0.5842	0.3946	0.1388	cg26680760	-0.8758	0.3944	0.02636	cg17287155	2.6117	0.6701	9.71e-05
cg26164488	-0.3442	0.3301	0.2971	cg14476101	0.366	0.2877	0.2033	cg26140475	1.0654	0.6303	0.09099	cg07504977	1.2372	0.5527	0.02519
cg26140475	-0.3945	0.4658	0.3971	cg17287155	0.4509	0.4534	0.32	cg07504977	0.6986	0.4465	0.1176	cg00574958	-2.1301	1.237	0.08507
cg14476101	0.1738	0.3742	0.6423	cg26140475	-0.4495	0.46	0.3286	cg00574958	1.3222	1.0684	0.2159	cg04332373	1.6058	1.036	0.1211
cg17287155	0.1701	0.5724	0.7664	cg04332373	-0.6137	0.7416	0.408	cg26164488	0.4402	0.4172	0.2913	cg14476101	-0.3851	0.2679	0.1507
cg26680760	0.1205	0.442	0.7852	cg26164488	-0.1728	0.2663	0.5165	cg17287155	-0.4697	0.5572	0.3992	cg26140475	-0.517	0.7114	0.4674
cg00574958	0.2188	0.8618	0.7996	cg00574958	0.303	0.8536	0.7226	cg04332373	0.0878	0.7748	0.9098	cg26164488	0.1472	0.4276	0.7307
cg04332373	-0.0008	0.7148	0.9991	cg26680760	-0.0175	0.3448	0.9596	cg14476101	-0.0083	0.2514	0.9738	cg26680760	-0.1231	0.4086	0.7633
Coefficients (coef), standard errors (SE) are presented per 100% increase in methylation level.
CpGs with a p-value < 0.05 in our analyses are marked green.

## Sheet: Campanella p-value < 1x10-5
Table S9. Results of enrichment analyses in the four meta-analyses for CpGs associated with BMI in previous literature (Campenalla et al) using a p-value < 1 x10-5.
	Analysis A Association of cord blood methylation with early child BMI (2-5y)				Analysis B Association between cord blood methylation with late child BMI (5-10y)				Analysis C Association between child blood methylation with child BMI (2-10y)				Analysis D Association between adolescence blood methylation with adolescence BMI (12-18y)
Campanella et al, N = 1,941	Absolute overlap N = 0 Penrichment = 1				Absolute overlap N = 0 Penrichment = 1				Absolute overlap N = 0 Penrichment = 1				Absolute overlap N = 1 Penrichment = 0.0033
CpG	Coef	SE	P-value	CpG	Coef	SE	P-value	CpG	Coef	SE	P-value	CpG	Coef	SE	P-value
cg17061862	-0.6754	0.2648	0.01076	cg01115923	1.3796	0.5634	0.01434	cg17061862	-1.403	0.3875	0.0002936	cg17061862	-2.0645	0.4146	6.39e-07
cg11661512	-1.3586	0.6501	0.03662	cg19750657	0.5533	0.3165	0.08049	cg14492061	2.5677	1.0655	0.01596	cg06500161	1.8117	0.4404	3.89e-05
cg04927537	-0.7831	0.3884	0.04381	cg06087826	0.3276	0.2357	0.1645	cg26950531	-0.7188	0.3097	0.02028	cg11024682	2.9854	0.7769	0.0001216
cg18098839	0.9974	0.5197	0.05496	cg18098839	0.6581	0.5029	0.1907	cg19750657	0.8853	0.4094	0.03058	cg27243685	2.0115	0.5516	0.0002655
cg13286614	1.3896	0.7976	0.08146	cg11661512	-0.6364	0.5558	0.2522	cg19249811	1.6282	0.7608	0.03235	cg27117792	-1.6577	0.5081	0.001104
cg26950531	-0.4022	0.2622	0.125	cg26950531	0.2719	0.2446	0.2663	cg03619256	-0.7549	0.3643	0.03823	cg18098839	-2.9855	0.9517	0.001706
cg03619256	0.6313	0.4861	0.1941	cg13286614	0.7679	0.7249	0.2894	cg02119938	-1.5206	0.8025	0.05812	cg24174557	-1.4167	0.4591	0.002028
cg06164260	-0.7399	0.5758	0.1988	cg19249811	-0.426	0.4689	0.3636	cg04927537	0.6436	0.3434	0.06089	cg02119938	-2.3739	0.7982	0.002938
cg06500161	-0.6062	0.4741	0.2011	cg11024682	-0.5521	0.7642	0.47	cg13286614	1.8107	1.0916	0.09715	cg04927537	1.0025	0.3438	0.003545
cg01115923	-1.0001	0.8193	0.2222	cg09831562	-0.1699	0.3038	0.5761	cg01115923	-1.0792	0.6602	0.1021	cg19750657	1.1613	0.4372	0.007908
cg01538605	0.5091	0.4201	0.2256	cg24174557	0.1323	0.2626	0.6146	cg06087826	-0.4952	0.3259	0.1287	cg09831562	1.0027	0.3818	0.008623
cg09831562	-0.343	0.3596	0.3402	cg03619256	0.1263	0.2933	0.6668	cg09831562	0.4788	0.332	0.1493	cg06164260	-1.4395	0.7931	0.06952
cg15059608	0.457	0.5549	0.4102	cg27117792	-0.1401	0.3298	0.6711	cg11024682	1.1062	0.8373	0.1865	cg26950531	-0.7609	0.4316	0.07791
cg27243685	-0.5329	0.6529	0.4144	cg16797901	0.2247	0.5777	0.6973	cg00574958	1.3222	1.0684	0.2159	cg00574958	-2.1301	1.237	0.08507
cg24174557	0.2111	0.3388	0.5332	cg17061862	-0.0813	0.2127	0.7024	cg18098839	-0.7694	0.6506	0.237	cg01538605	-0.3746	0.266	0.1591
cg19249811	0.437	0.7774	0.5741	cg06500161	-0.1314	0.3562	0.7123	cg06164260	-0.879	0.7884	0.2649	cg06087826	0.3948	0.3151	0.2103
cg11024682	-0.3893	0.7436	0.6006	cg14492061	0.2511	0.7066	0.7224	cg15059608	0.4736	0.6737	0.4821	cg19249811	0.93	0.9496	0.3274
cg02119938	-0.1253	0.3819	0.7429	cg00574958	0.303	0.8536	0.7226	cg11661512	-0.4481	0.6867	0.514	cg15059608	0.8216	0.9886	0.406
cg00574958	0.2188	0.8618	0.7996	cg01538605	0.0768	0.2325	0.7411	cg24174557	-0.2463	0.3896	0.5272	cg14492061	0.7252	0.9035	0.4222
cg19750657	-0.0919	0.395	0.816	cg27243685	-0.1214	0.5081	0.8111	cg27243685	0.3128	0.5675	0.5815	cg03619256	-0.2305	0.3289	0.4835
cg06087826	0.081	0.4232	0.8483	cg02119938	0.0718	0.3094	0.8165	cg06500161	0.2575	0.503	0.6086	cg13286614	-0.9237	1.3365	0.4895
cg14492061	-0.1624	1.0153	0.8729	cg15059608	0.1046	0.527	0.8427	cg27117792	-0.2201	0.4314	0.6099	cg16797901	-0.3178	0.7543	0.6735
cg27117792	-0.0414	0.3736	0.9118	cg04927537	0.0296	0.27	0.9126	cg16797901	-0.2203	0.8211	0.7885	cg11661512	0.1489	0.6725	0.8248
cg16797901	-0.0701	0.7714	0.9276	cg06164260	0.044	0.4301	0.9185	cg01538605	-0.055	0.2934	0.8513	cg01115923	0.1168	0.6199	0.8505
cg16258657	NA	NA	NA	cg16258657	NA	NA	NA	cg16258657	NA	NA	NA	cg16258657	NA	NA	NA
cg23172671	NA	NA	NA	cg23172671	NA	NA	NA	cg23172671	NA	NA	NA	cg23172671	NA	NA	NA
Coefficients (coef), standard errors (SE) are presented per 100% increase in methylation level.
CpGs with a p-value < 1x10-5 in our analyses are marked green.

## Sheet: Campanella p-value < 0.05 
Table S9. Results of enrichment analyses in the four meta-analyses for CpGs associated with BMI in previous literature (Campenalla et al) using a p-value < 0.05.
	Analysis A Association of cord blood methylation with early child BMI (2-5y)				Analysis B Association between cord blood methylation with late child BMI (5-10y)				Analysis C Association between child blood methylation with child BMI (2-10y)				Analysis D Association between adolescence blood methylation with adolescence BMI (12-18y)
Campanella et al, N = 1,941	Absolute overlap N = 3 Penrichment = 0.1555				Absolute overlap N = 1 Penrichment = 0.7218				Absolute overlap N = 6 Penrichment = 0.0209				Absolute overlap N = 11 Penrichment = 1.0058 x 10-7
CpG	Coef	SE	P-value	CpG	Coef	SE	P-value	CpG	Coef	SE	P-value	CpG	Coef	SE	P-value
cg17061862	-0.6754	0.2648	0.01076	cg01115923	1.3796	0.5634	0.01434	cg17061862	-1.403	0.3875	0.0002936	cg17061862	-2.0645	0.4146	6.39e-07
cg11661512	-1.3586	0.6501	0.03662	cg19750657	0.5533	0.3165	0.08049	cg14492061	2.5677	1.0655	0.01596	cg06500161	1.8117	0.4404	3.89e-05
cg04927537	-0.7831	0.3884	0.04381	cg06087826	0.3276	0.2357	0.1645	cg26950531	-0.7188	0.3097	0.02028	cg11024682	2.9854	0.7769	0.0001216
cg18098839	0.9974	0.5197	0.05496	cg18098839	0.6581	0.5029	0.1907	cg19750657	0.8853	0.4094	0.03058	cg27243685	2.0115	0.5516	0.0002655
cg13286614	1.3896	0.7976	0.08146	cg11661512	-0.6364	0.5558	0.2522	cg19249811	1.6282	0.7608	0.03235	cg27117792	-1.6577	0.5081	0.001104
cg26950531	-0.4022	0.2622	0.125	cg26950531	0.2719	0.2446	0.2663	cg03619256	-0.7549	0.3643	0.03823	cg18098839	-2.9855	0.9517	0.001706
cg03619256	0.6313	0.4861	0.1941	cg13286614	0.7679	0.7249	0.2894	cg02119938	-1.5206	0.8025	0.05812	cg24174557	-1.4167	0.4591	0.002028
cg06164260	-0.7399	0.5758	0.1988	cg19249811	-0.426	0.4689	0.3636	cg04927537	0.6436	0.3434	0.06089	cg02119938	-2.3739	0.7982	0.002938
cg06500161	-0.6062	0.4741	0.2011	cg11024682	-0.5521	0.7642	0.47	cg13286614	1.8107	1.0916	0.09715	cg04927537	1.0025	0.3438	0.003545
cg01115923	-1.0001	0.8193	0.2222	cg09831562	-0.1699	0.3038	0.5761	cg01115923	-1.0792	0.6602	0.1021	cg19750657	1.1613	0.4372	0.007908
cg01538605	0.5091	0.4201	0.2256	cg24174557	0.1323	0.2626	0.6146	cg06087826	-0.4952	0.3259	0.1287	cg09831562	1.0027	0.3818	0.008623
cg09831562	-0.343	0.3596	0.3402	cg03619256	0.1263	0.2933	0.6668	cg09831562	0.4788	0.332	0.1493	cg06164260	-1.4395	0.7931	0.06952
cg15059608	0.457	0.5549	0.4102	cg27117792	-0.1401	0.3298	0.6711	cg11024682	1.1062	0.8373	0.1865	cg26950531	-0.7609	0.4316	0.07791
cg27243685	-0.5329	0.6529	0.4144	cg16797901	0.2247	0.5777	0.6973	cg00574958	1.3222	1.0684	0.2159	cg00574958	-2.1301	1.237	0.08507
cg24174557	0.2111	0.3388	0.5332	cg17061862	-0.0813	0.2127	0.7024	cg18098839	-0.7694	0.6506	0.237	cg01538605	-0.3746	0.266	0.1591
cg19249811	0.437	0.7774	0.5741	cg06500161	-0.1314	0.3562	0.7123	cg06164260	-0.879	0.7884	0.2649	cg06087826	0.3948	0.3151	0.2103
cg11024682	-0.3893	0.7436	0.6006	cg14492061	0.2511	0.7066	0.7224	cg15059608	0.4736	0.6737	0.4821	cg19249811	0.93	0.9496	0.3274
cg02119938	-0.1253	0.3819	0.7429	cg00574958	0.303	0.8536	0.7226	cg11661512	-0.4481	0.6867	0.514	cg15059608	0.8216	0.9886	0.406
cg00574958	0.2188	0.8618	0.7996	cg01538605	0.0768	0.2325	0.7411	cg24174557	-0.2463	0.3896	0.5272	cg14492061	0.7252	0.9035	0.4222
cg19750657	-0.0919	0.395	0.816	cg27243685	-0.1214	0.5081	0.8111	cg27243685	0.3128	0.5675	0.5815	cg03619256	-0.2305	0.3289	0.4835
cg06087826	0.081	0.4232	0.8483	cg02119938	0.0718	0.3094	0.8165	cg06500161	0.2575	0.503	0.6086	cg13286614	-0.9237	1.3365	0.4895
cg14492061	-0.1624	1.0153	0.8729	cg15059608	0.1046	0.527	0.8427	cg27117792	-0.2201	0.4314	0.6099	cg16797901	-0.3178	0.7543	0.6735
cg27117792	-0.0414	0.3736	0.9118	cg04927537	0.0296	0.27	0.9126	cg16797901	-0.2203	0.8211	0.7885	cg11661512	0.1489	0.6725	0.8248
cg16797901	-0.0701	0.7714	0.9276	cg06164260	0.044	0.4301	0.9185	cg01538605	-0.055	0.2934	0.8513	cg01115923	0.1168	0.6199	0.8505
cg16258657	NA	NA	NA	cg16258657	NA	NA	NA	cg16258657	NA	NA	NA	cg16258657	NA	NA	NA
cg23172671	NA	NA	NA	cg23172671	NA	NA	NA	cg23172671	NA	NA	NA	cg23172671	NA	NA	NA
Coefficients (coef), standard errors (SE) are presented per 100% increase in methylation level.
CpGs with a p-value < 0.05 in our analyses are marked green.

## Sheet: Geurts p-value < 1x10-5
Table S9. Results of enrichment analyses in the four meta-analyses for CpGs associated with BMI in previous literature (Geurts et al) using a p-value < 0.05.
	Analysis A Association of cord blood methylation with early child BMI (2-5y)				Analysis B Association between cord blood methylation with late child BMI (5-10y)				Analysis C Association between child blood methylation with child BMI (2-10y)				Analysis D Association between adolescence blood methylation with adolescence BMI (12-18y)
Geurts et al, N = 5,361	Absolute overlap N = 0 Penrichment = 1				Absolute overlap N = 0 Penrichment = 1				Absolute overlap N = 2 Penrichment = 0.0006				Absolute overlap N = 2 Penrichment = 0.0002
CpG	Coef	SE	P-value	CpG	Coef	SE	P-value	CpG	Coef	SE	P-value	CpG	Coef	SE	P-value
cg04858631	1.1186	0.3613	0.001964	cg24420089	-1.1338	0.3887	0.003535	cg03500056	3.0577	0.5767	1.15e-07	cg03500056	3.1518	0.6099	2.37e-07
cg25510090	-3.7644	1.2274	0.002162	cg16611584	0.5233	0.194	0.006991	cg09664445	2.5408	0.5541	4.54e-06	cg12484113	3.1606	0.707	7.8e-06
cg19211853	0.9269	0.327	0.004592	cg20782117	0.7932	0.3064	0.00962	cg04583842	1.7873	0.4064	1.09e-05	cg17501210	-2.3025	0.5224	1.05e-05
cg07563400	-1.3718	0.5351	0.01036	cg18608055	0.7794	0.316	0.01365	cg12484113	3.0015	0.7155	2.73e-05	cg07094298	-1.7248	0.3934	1.16e-05
cg26403843	0.6808	0.268	0.01107	cg08594681	-0.6117	0.2592	0.01827	cg13708645	1.5214	0.3667	3.34e-05	cg08305942	-1.9359	0.4502	1.71e-05
cg17058475	-2.392	0.9788	0.01454	cg04858631	0.6822	0.2964	0.02136	cg26995224	1.0753	0.2662	5.35e-05	cg18608055	-1.7224	0.4037	1.99e-05
cg08309687	0.7746	0.3392	0.02239	cg24709951	0.8429	0.3691	0.02238	cg10151085	3.6067	0.8937	5.44e-05	cg06500161	1.8117	0.4404	3.89e-05
cg10548968	-0.8965	0.3999	0.02498	cg26033520	0.7376	0.3326	0.02657	cg03438773	2.2582	0.5644	6.3e-05	cg12170787	-3.3929	0.8274	4.12e-05
cg06560379	1.4973	0.6886	0.02968	cg01581222	-1.8479	0.8385	0.02754	cg11658419	2.2611	0.5666	6.59e-05	cg12593793	-2.5263	0.6538	0.0001114
cg26103104	-0.9321	0.4503	0.03844	cg13708645	0.6957	0.3268	0.03327	cg13691961	1.1158	0.2857	9.41e-05	cg02734358	-1.8731	0.4867	0.000119
cg14992144	-1.3903	0.6822	0.04156	cg19695507	-1.7513	0.8267	0.03413	cg17058475	3.4729	0.9067	0.000128	cg11024682	2.9854	0.7769	0.0001216
cg04927537	-0.7831	0.3884	0.04381	cg26403843	0.4997	0.2413	0.03838	cg16611584	0.8253	0.2187	0.0001612	cg02211741	3.1937	0.8381	0.0001385
cg19373099	-0.5769	0.2975	0.05248	cg00549475	-0.7585	0.3799	0.04585	cg06810647	2.6135	0.702	0.0001969	cg11468085	2.0641	0.5565	0.0002081
cg00714874	-0.99	0.5171	0.05554	cg18181703	1.1087	0.5713	0.05228	cg09608652	2.7001	0.7293	0.0002136	cg08972190	2.1361	0.5765	0.0002113
cg04583842	0.8541	0.4543	0.06011	cg09142829	-1.9061	0.9909	0.05441	cg10927968	1.3368	0.3746	0.000359	cg21604136	3.1314	0.8651	0.0002947
cg12570716	-0.9106	0.4857	0.06082	cg08972190	0.7376	0.3926	0.06026	cg01749249	-2.2226	0.6268	0.0003914	cg09142829	2.9441	0.8148	0.0003026
cg06397161	-0.8016	0.432	0.0635	cg06898549	-0.5665	0.3035	0.06197	cg12593793	-2.4914	0.7048	0.0004078	cg06946797	-2.1718	0.6028	0.0003148
cg09608652	1.2969	0.7064	0.06638	cg17313519	-1.7369	0.9419	0.06518	cg06207201	-1.6064	0.4581	0.0004539	cg08944236	2.1919	0.6113	0.000336
cg21604136	-1.2771	0.7001	0.06812	cg12170787	1.1194	0.6091	0.06608	cg09915396	2.4058	0.6889	0.0004792	cg17901584	-1.1949	0.3352	0.000364
cg10151085	-1.8908	1.0448	0.07033	cg07805604	-1.1868	0.6467	0.06646	cg01975495	1.5864	0.4552	0.0004914	cg01243823	-1.3197	0.3724	0.0003949
cg25771013	-1.6871	0.9609	0.07912	cg00988346	-1.2189	0.6671	0.06767	cg07805604	2.1762	0.6282	0.0005322	cg07573872	-1.7363	0.5026	0.0005515
cg10601624	-0.604	0.3521	0.08626	cg19750657	0.5533	0.3165	0.08049	cg25510090	3.5488	1.0325	0.0005879	cg22103219	-2.1136	0.6176	0.0006214
cg05648510	-0.6328	0.369	0.08639	cg09915396	0.738	0.4307	0.08662	cg17194270	1.1322	0.3302	0.0006064	cg04757345	-1.4401	0.4227	0.0006562
cg23679992	-1.0343	0.6102	0.09007	cg14145338	-0.4359	0.2549	0.08723	cg18181703	1.5901	0.4673	0.0006674	cg09915396	2.6773	0.7893	0.0006932
cg07805604	-1.1158	0.66	0.09093	cg26103104	-0.7392	0.4355	0.08959	cg08244301	1.859	0.5472	0.00068	cg12194745	1.6502	0.5104	0.001225
cg13691961	0.526	0.3118	0.09161	cg24727480	0.7347	0.4336	0.0902	cg03339910	2.0833	0.6308	0.0009572	cg13708645	1.2566	0.394	0.001424
cg11202345	-0.7697	0.4743	0.1046	cg22068629	-1.5076	0.9046	0.09562	cg13097800	-1.7821	0.5406	0.0009795	cg11071202	2.1732	0.688	0.001585
cg12484113	1.1236	0.697	0.107	cg00050692	0.638	0.3858	0.09819	cg22707529	2.3865	0.7371	0.001205	cg15721584	1.2501	0.3964	0.001614
cg11468085	0.8263	0.5243	0.1151	cg10438589	-0.6149	0.3749	0.101	cg18062721	0.8425	0.2671	0.001605	cg26253134	-2.3427	0.7458	0.001682
cg07573872	0.7087	0.4501	0.1154	cg14992144	-0.8888	0.5511	0.1068	cg03803086	1.8107	0.5759	0.001666	cg21545535	2.3654	0.7554	0.00174
cg06100161	-0.8005	0.5227	0.1257	cg25510090	-1.85	1.1481	0.1071	cg05915981	2.4873	0.7976	0.001818	cg16140253	2.498	0.7979	0.001743
cg16611584	0.3442	0.2251	0.1263	cg05339976	0.9824	0.6098	0.1072	cg17822325	1.3233	0.4253	0.001863	cg24174557	-1.4167	0.4591	0.002028
cg14939082	1.0264	0.684	0.1335	cg01117339	-0.4039	0.2556	0.1141	cg26033520	1.2781	0.4168	0.002165	cg22534374	-1.1165	0.3619	0.002037
cg03346692	0.5191	0.3495	0.1374	cg19118951	-0.709	0.4499	0.1151	cg02940165	2.9795	0.974	0.00222	cg26103104	1.0151	0.33	0.002098
cg06690548	-1.1313	0.7623	0.1378	cg12582959	-1.3823	0.887	0.1192	cg16257983	-4.2444	1.3907	0.002274	cg00973118	1.6358	0.5346	0.002213
cg22438763	-1.5901	1.0842	0.1425	cg01543603	-0.9917	0.6381	0.1201	cg22627406	2.5571	0.8517	0.00268	cg24420089	-1.5599	0.5118	0.002305
cg19118951	-0.7756	0.5294	0.1429	cg06810647	1.8233	1.1779	0.1216	cg25178683	0.9707	0.3303	0.003294	cg09469355	-1.5807	0.5208	0.002403
cg12582959	-1.1574	0.8001	0.148	cg08129017	-0.7754	0.5068	0.1261	cg02050917	1.7123	0.5867	0.003515	cg01172150	2.5661	0.8483	0.002488
cg25130381	-0.8446	0.5872	0.1504	cg10151085	-1.6252	1.0636	0.1265	cg06872964	0.733	0.2532	0.003797	cg05873267	2.5912	0.87	0.002898
cg23032421	-0.3561	0.2485	0.1519	cg14761417	1.0645	0.6967	0.1266	cg11071202	1.544	0.5337	0.003814	cg13097800	-1.6448	0.5527	0.002921
cg00826902	-0.9973	0.7023	0.1556	cg16594806	0.4962	0.3261	0.1281	cg24679890	1.5206	0.5273	0.003932	cg02119938	-2.3739	0.7982	0.002938
cg10438589	-0.6024	0.4258	0.1571	cg25467336	0.3582	0.2381	0.1325	cg25600410	-1.6459	0.574	0.004137	cg14145338	1.2522	0.4212	0.002948
cg20181887	-0.3422	0.2433	0.1596	cg21766592	-0.8462	0.5752	0.1413	cg05978306	1.244	0.4352	0.004254	cg02716826	-2.081	0.7027	0.00306
cg19000647	-1.1806	0.8415	0.1606	cg16520815	0.516	0.3611	0.1529	cg26403843	0.8424	0.3018	0.005245	cg04927537	1.0025	0.3438	0.003545
cg06872964	-0.6066	0.436	0.1642	cg18119407	0.4805	0.3362	0.153	cg10601624	-1.7432	0.6256	0.005329	cg04583842	1.3069	0.4561	0.004169
cg06762457	-0.5984	0.4361	0.1701	cg03607951	0.6121	0.4286	0.1533	cg11832534	1.7027	0.6165	0.005744	cg02711608	-2.4801	0.8674	0.004247
cg10822172	-0.6699	0.4908	0.1723	cg17194270	0.4498	0.3153	0.1538	cg06192883	1.6285	0.5917	0.005918	cg22707529	2.0649	0.7223	0.004254
cg04816311	0.3425	0.2581	0.1845	cg09608652	0.9551	0.6794	0.1598	cg22534374	-0.9574	0.3496	0.006174	cg04424621	-1.9822	0.6956	0.004375
cg22446998	-0.596	0.4518	0.1872	cg19211853	-0.4151	0.296	0.1609	cg08309687	-0.8183	0.2994	0.006277	cg10601624	-1.8129	0.6395	0.004585
cg17822325	0.4889	0.3707	0.1873	cg10601624	0.4204	0.2999	0.1611	cg01813139	2.0984	0.7719	0.006558	cg06192883	1.9445	0.6917	0.004933
cg10852154	-0.9278	0.7107	0.1917	cg10576245	0.6163	0.4472	0.1681	cg07306253	1.6361	0.6157	0.007881	cg00050692	-1.7456	0.631	0.00567
cg11658419	-0.8993	0.6919	0.1937	cg16258657	0.5303	0.3911	0.1752	cg24727480	1.7335	0.6625	0.008884	cg16611584	0.6131	0.2226	0.005876
cg13097800	0.5983	0.4625	0.1959	cg09152259	0.4733	0.3504	0.1767	cg14237301	1.0958	0.4256	0.01003	cg01492538	1.9505	0.7099	0.006003
cg06164260	-0.7399	0.5758	0.1988	cg19000647	-1.136	0.8415	0.177	cg10852154	1.5222	0.5953	0.01056	cg21179618	1.8676	0.6798	0.006012
cg06500161	-0.6062	0.4741	0.2011	cg17822325	0.4676	0.3546	0.1873	cg10438589	0.8082	0.318	0.01104	cg20871826	2.6268	0.9586	0.00614
cg02150354	-1.8768	1.4739	0.2029	cg19881557	-0.4185	0.3176	0.1877	cg06617876	-1.5165	0.6045	0.01212	cg25365958	1.5593	0.5703	0.006252
cg00973118	0.542	0.4262	0.2035	cg12194745	0.4277	0.3298	0.1947	cg09142829	1.718	0.6877	0.01249	cg24550880	1.7502	0.6405	0.006282
cg06003184	0.3088	0.247	0.2111	cg14939082	0.8759	0.6766	0.1955	cg05648510	1.0789	0.432	0.0125	cg12030667	2.4156	0.8933	0.006847
cg13558754	-1.2947	1.0492	0.2172	cg04084236	0.8154	0.6329	0.1976	cg13641690	-1.5441	0.6183	0.01251	cg08129017	1.4942	0.5549	0.007092
cg25178683	-0.5057	0.4122	0.2199	cg10852154	-0.8551	0.668	0.2005	cg25365958	1.3049	0.5368	0.01506	cg24709951	-0.9864	0.3678	0.007321
cg17501210	-0.9423	0.7694	0.2206	cg14476101	0.366	0.2877	0.2033	cg26257082	2.0359	0.8427	0.01569	cg03068497	-0.749	0.2801	0.007495
cg20494738	-0.6509	0.5335	0.2224	cg18062721	0.4633	0.3749	0.2166	cg07012687	1.0279	0.4255	0.0157	cg09152259	-1.0441	0.3906	0.007513
cg20294789	1.2586	1.0359	0.2244	cg10822172	-0.4739	0.3853	0.2188	cg14939082	1.684	0.6974	0.01575	cg25817701	1.3118	0.4924	0.007721
cg21545535	-0.7804	0.6448	0.2262	cg05978306	-0.3559	0.2913	0.2218	cg11574975	1.9205	0.7967	0.01593	cg19750657	1.1613	0.4372	0.007908
cg18062721	0.4847	0.4026	0.2286	cg11524400	0.426	0.3498	0.2233	cg19016694	-1.4488	0.6014	0.016	cg04980428	2.3072	0.8692	0.007947
cg19360907	-0.3931	0.33	0.2336	cg15721584	-0.3766	0.3103	0.225	cg05845030	-0.8137	0.3385	0.01623	cg20494738	1.9534	0.7391	0.008216
cg03345232	0.4797	0.4049	0.2361	cg07012687	0.4445	0.3715	0.2315	cg05873267	1.8585	0.7765	0.0167	cg08244301	1.6749	0.6439	0.009284
cg24550880	-0.657	0.557	0.2382	cg24550880	-0.5989	0.5042	0.2349	cg07565956	1.6101	0.6739	0.01688	cg17894755	1.958	0.7554	0.009541
cg26376241	0.263	0.2255	0.2435	cg03345232	0.453	0.3819	0.2355	cg22068629	1.3218	0.5588	0.01801	cg01413354	-0.6492	0.2515	0.009857
cg03957124	0.3999	0.3452	0.2467	cg22132509	-0.7151	0.6055	0.2376	cg18608055	0.9544	0.4051	0.01846	cg26376241	-0.7916	0.3104	0.01077
cg23038074	0.9943	0.8634	0.2495	cg07573872	0.4364	0.373	0.242	cg17894755	1.5779	0.6725	0.01897	cg07960624	-0.82	0.3239	0.01136
cg26315985	0.5441	0.4824	0.2594	cg16257983	-1.2373	1.0707	0.2478	cg16140253	1.9676	0.8401	0.01917	cg26315985	-0.9689	0.3834	0.01151
cg19015264	-0.7447	0.6678	0.2648	cg22446998	0.4315	0.3744	0.2491	cg11202345	1.2884	0.5512	0.01941	cg10852154	1.8123	0.7308	0.01313
cg00988346	-0.7624	0.6867	0.2669	cg02150354	-1.7588	1.5274	0.2495	cg22904711	0.8458	0.362	0.01945	cg06762457	-0.9415	0.3811	0.01349
cg05845030	0.3763	0.3419	0.2709	cg21920570	-0.6288	0.549	0.252	cg12582959	1.5169	0.6492	0.01946	cg19413066	-0.8985	0.3637	0.0135
cg05339976	-0.8573	0.7794	0.2714	cg12484113	0.7948	0.7018	0.2574	cg26399994	-1.1396	0.4877	0.01947	cg16594806	-1.0964	0.4465	0.01406
cg01798813	-0.7413	0.6754	0.2724	cg11658419	-0.7549	0.6774	0.2651	cg17901584	-0.8688	0.3747	0.02041	cg11658419	1.4646	0.5976	0.01425
cg22627406	-1.6023	1.4634	0.2736	cg09469355	-0.3607	0.3281	0.2716	cg13222915	-1.0302	0.4512	0.02242	cg03803086	1.5769	0.6436	0.01427
cg05441854	-1.7508	1.6096	0.2767	cg00973118	0.4252	0.3891	0.2745	cg13558754	0.8951	0.3927	0.02265	cg25104397	1.796	0.7343	0.01445
cg05095590	-0.2245	0.207	0.2781	cg25365958	0.5385	0.494	0.2757	cg14225168	-0.8446	0.3735	0.02375	cg26257082	2.3939	0.993	0.01591
cg18500988	-0.8354	0.7772	0.2825	cg07153010	-0.6312	0.5842	0.2799	cg12623364	1.5692	0.6941	0.02377	cg01117339	-0.8621	0.3581	0.01607
cg12170787	0.684	0.6472	0.2906	cg07565956	0.5869	0.5553	0.2905	cg21604136	1.7583	0.7851	0.02512	cg19211853	-1.0244	0.4267	0.01636
cg02711608	0.6858	0.6501	0.2914	cg05648510	-0.3753	0.358	0.2945	cg25817701	0.9359	0.4181	0.02518	cg21766592	-1.7935	0.751	0.01694
cg24727480	0.4836	0.4619	0.2951	cg00239353	0.6641	0.6369	0.2971	cg12194745	1.1404	0.5127	0.02614	cg25178683	0.8607	0.3612	0.01718
cg03310939	-0.4149	0.3971	0.2961	cg07306253	0.5282	0.5108	0.3012	cg01543603	1.8765	0.8442	0.02623	cg07306253	1.7387	0.7316	0.01747
cg01749249	-0.5621	0.5423	0.2999	cg24679890	1.1396	1.1171	0.3077	cg03717755	0.7041	0.3185	0.02705	cg22695729	2.2698	0.9619	0.01829
cg19695507	-0.9311	0.8996	0.3007	cg01492538	0.6509	0.6459	0.3136	cg15721584	0.6977	0.3162	0.02737	cg11376147	-2.7912	1.1847	0.01847
cg13912858	0.7666	0.7429	0.3021	cg19413066	0.2854	0.2913	0.3272	cg09082287	2.3334	1.0747	0.02992	cg26894079	-0.9263	0.3956	0.0192
cg06207201	-0.5199	0.5096	0.3076	cg22012981	-0.5304	0.5442	0.3297	cg20865323	2.1005	0.9705	0.03044	cg06207201	-1.0137	0.4335	0.01936
cg01581222	-0.9187	0.902	0.3084	cg11376147	-0.7307	0.7544	0.3327	cg19750657	0.8853	0.4094	0.03058	cg25607249	-1.7948	0.7675	0.01936
cg13433363	-0.4778	0.4716	0.311	cg26376241	0.1913	0.1983	0.3347	cg12542255	0.4051	0.1877	0.03094	cg00695799	-1.6303	0.7013	0.0201
cg11106652	-0.2992	0.2958	0.3117	cg21429551	0.2245	0.2352	0.3398	cg05339976	-1.2491	0.5842	0.03252	cg22012981	1.5027	0.654	0.02157
cg03297731	0.487	0.4819	0.3123	cg20496314	0.4613	0.4913	0.3477	cg19881557	0.8558	0.4022	0.03335	cg26008365	1.2571	0.5474	0.02166
cg20782117	0.3977	0.3969	0.3163	cg04816311	-0.1955	0.209	0.3495	cg04757345	-0.8325	0.3922	0.03377	cg13442606	-1.1604	0.5056	0.02172
cg11574975	-1.5815	1.6092	0.3257	cg14237301	-0.364	0.3912	0.3521	cg26103104	0.5117	0.2411	0.03377	cg26033520	1.0647	0.4764	0.02542
cg18608055	0.4058	0.4162	0.3296	cg04528038	-0.6769	0.73	0.3538	cg25104397	1.2895	0.6194	0.03735	cg09608652	2.1652	0.9716	0.02584
cg23095383	-0.8773	0.9017	0.3306	cg02734358	0.2578	0.2785	0.3545	cg03607951	0.5206	0.2501	0.03736	cg11524400	1.0913	0.4934	0.02698
cg26328951	1.1716	1.2131	0.3341	cg00945209	-0.2603	0.2813	0.3548	cg16024891	0.9319	0.4487	0.03779	cg01749249	-1.3856	0.6281	0.02738
cg14225168	-0.3293	0.3416	0.3351	cg17346145	-0.6234	0.6777	0.3576	cg22103219	-1.1748	0.5793	0.04255	cg07942622	2.6104	1.1899	0.02826
cg26008365	-0.9598	0.9978	0.3361	cg11202345	-0.396	0.4309	0.3581	cg03346692	-0.6843	0.3412	0.0449	cg24243879	1.3868	0.6349	0.02893
cg22695729	0.682	0.7097	0.3366	cg20865323	1.249	1.4024	0.3731	cg04337828	1.2996	0.6488	0.04517	cg20181887	0.7804	0.3574	0.02902
cg22805381	0.7086	0.7375	0.3366	cg13433363	-0.3931	0.4422	0.3741	cg17346145	1.4431	0.7214	0.04546	cg10927968	1.0575	0.4912	0.03134
cg25467336	-0.2834	0.2951	0.3369	cg26894079	-0.2883	0.3257	0.376	cg07573872	0.9039	0.4556	0.04728	cg03297731	-1.0894	0.5062	0.03138
cg02050917	-0.5302	0.5525	0.3372	cg06872964	0.3134	0.3569	0.3798	cg26562921	0.9914	0.5099	0.05187	cg10151085	1.9937	0.928	0.03168
cg06092310	-0.8286	0.8819	0.3475	cg00916899	-0.5951	0.6791	0.3809	cg19413066	-0.7665	0.3968	0.05341	cg18119407	-1.1558	0.5431	0.03332
cg09664445	-0.4109	0.4408	0.3512	cg26995224	0.2724	0.3119	0.3824	cg09152259	-0.6998	0.3626	0.05357	cg25649826	1.2711	0.5978	0.03346
cg09082287	-1.0473	1.1634	0.368	cg05922563	0.258	0.3022	0.3931	cg00695799	1.0932	0.5713	0.05566	cg22953759	-1.2672	0.5974	0.03391
cg05978306	0.3285	0.3726	0.3779	cg07235935	-0.2492	0.2953	0.3988	cg00714874	-0.9848	0.5178	0.0572	cg01581222	1.835	0.8676	0.03443
cg13442606	0.441	0.5028	0.3804	cg22304262	-0.2661	0.3187	0.4037	cg02119938	-1.5206	0.8025	0.05812	cg06092310	1.7104	0.8181	0.03656
cg06096336	0.3212	0.3697	0.3849	cg24243879	0.3803	0.457	0.4054	cg10663078	1.5721	0.836	0.06003	cg03725309	-1.4042	0.672	0.03667
cg11039729	-1.1004	1.2668	0.385	cg14225168	-0.1866	0.2264	0.4098	cg01798813	1.3362	0.7117	0.06046	cg11258381	-1.0993	0.5269	0.03696
cg01117339	-0.3232	0.3798	0.3948	cg01749249	0.3388	0.4154	0.4147	cg04927537	0.6436	0.3434	0.06089	cg00916899	1.7886	0.858	0.03709
cg10927968	-0.2323	0.2736	0.396	cg11832534	-0.6331	0.7771	0.4152	cg26894079	-0.6754	0.3607	0.06114	cg05242915	0.8927	0.4282	0.03711
cg15721584	-0.3018	0.3593	0.4009	cg22904711	0.201	0.2472	0.4163	cg26470501	1.024	0.5475	0.06144	cg23213230	1.9062	0.9271	0.03977
cg07565956	-0.4648	0.5628	0.4089	cg04980428	0.5573	0.6874	0.4175	cg00826902	0.804	0.4302	0.06166	cg04528038	1.746	0.8505	0.04008
cg10663078	-1.0525	1.2754	0.4093	cg25130381	0.3791	0.4723	0.4222	cg09613192	0.7644	0.4111	0.06298	cg07565956	1.4948	0.7334	0.04154
cg09469355	0.4159	0.5042	0.4094	cg25600410	0.3626	0.4558	0.4263	cg25393284	-0.9007	0.4868	0.0643	cg22068629	1.3799	0.6816	0.04292
cg03607951	0.3955	0.4803	0.4102	cg06092310	0.6489	0.8177	0.4274	cg22012981	1.1352	0.6203	0.06723	cg12582959	1.5499	0.7679	0.04356
cg09915396	-0.394	0.4784	0.4102	cg02940165	0.9922	1.2537	0.4287	cg23095383	-0.802	0.4384	0.0673	cg05095590	0.7178	0.3574	0.04462
cg08129017	-0.4554	0.5544	0.4115	cg07094298	-0.1977	0.2501	0.4293	cg24202916	-0.824	0.4609	0.07378	cg23247968	1.8514	0.9246	0.04525
cg00050692	0.4339	0.5305	0.4134	cg19016694	0.2919	0.3751	0.4365	cg25771013	1.1405	0.6395	0.07451	cg09613192	0.7507	0.3757	0.04571
cg16258657	0.3961	0.4849	0.414	cg25178683	0.2317	0.2985	0.4376	cg06946797	-0.9212	0.517	0.0748	cg18062721	0.6604	0.3311	0.04611
cg26894079	-0.3265	0.4011	0.4157	cg14531564	-1.0206	1.317	0.4384	cg14145338	0.7301	0.4135	0.07744	cg19360907	1.7447	0.8753	0.04623
cg01413354	0.1287	0.1589	0.4179	cg25817701	0.2329	0.3049	0.4449	cg06397161	0.797	0.4521	0.07792	cg20782117	-0.8315	0.4172	0.04623
cg12338137	-0.4076	0.5102	0.4244	cg10663078	0.9806	1.2865	0.4459	cg22132509	0.9861	0.5641	0.08044	cg24679890	0.9865	0.5032	0.04994
cg12194745	0.3299	0.4149	0.4265	cg25393284	0.3732	0.492	0.4481	cg03318904	0.8104	0.464	0.08073	cg06397161	0.813	0.4156	0.05046
cg02716826	0.3867	0.4866	0.4268	cg03500056	0.5791	0.7646	0.4488	cg07153010	0.9753	0.56	0.08156	cg06560379	-2.1976	1.1253	0.05083
cg22534374	0.2607	0.3295	0.4289	cg13912858	0.4864	0.659	0.4605	cg07960624	-0.4888	0.2808	0.08169	cg04858631	0.7606	0.3922	0.05245
cg01243823	-0.3271	0.4138	0.4292	cg08309687	0.1994	0.2725	0.4644	cg02150354	1.7759	1.0395	0.08755	cg14324502	0.8265	0.427	0.05293
cg11832534	-0.7466	0.9447	0.4294	cg26751588	0.4231	0.5844	0.469	cg14761417	-1.1014	0.6453	0.08785	cg05845030	-0.6199	0.3206	0.05317
cg12542255	0.1193	0.1515	0.4308	cg11024682	-0.5521	0.7642	0.47	cg08944236	0.8672	0.5132	0.09108	cg23032421	-0.8123	0.4217	0.05407
cg17894755	0.5683	0.7275	0.4347	cg26610247	0.3063	0.4256	0.4718	cg08594681	0.6558	0.3884	0.09131	cg04545296	0.972	0.5052	0.05436
cg26470501	0.4596	0.5888	0.4351	cg26315985	0.263	0.3685	0.4755	cg01492538	1.012	0.6134	0.09897	cg24727480	1.6093	0.8447	0.05677
cg24243879	0.3677	0.4713	0.4353	cg03310939	-0.2508	0.352	0.4762	cg08696931	0.9501	0.576	0.09903	cg07235935	-0.7053	0.3709	0.05724
cg17313519	-0.7528	0.9719	0.4386	cg19390658	-0.1894	0.2698	0.4827	cg26328951	-0.725	0.4417	0.1007	cg22304262	-0.8378	0.4438	0.05907
cg01492538	-0.5126	0.6645	0.4405	cg16024891	0.4074	0.585	0.4861	cg01243823	-0.476	0.2904	0.1012	cg17346145	1.3923	0.7377	0.05911
cg03339910	0.5758	0.7488	0.4419	cg06100161	-0.3133	0.4509	0.4871	cg13997435	-0.7938	0.4894	0.1048	cg18181703	-0.981	0.5252	0.06179
cg21920570	-0.4401	0.5737	0.443	cg19015264	-0.478	0.6912	0.4892	cg26751588	-0.5404	0.3336	0.1052	cg03607951	0.5472	0.2951	0.06375
cg24931632	1.0324	1.3631	0.4488	cg27312979	0.2995	0.4333	0.4894	cg10987503	0.6638	0.4101	0.1055	cg10548968	-0.644	0.3477	0.064
cg04757345	0.3069	0.4102	0.4543	cg05873267	-0.4475	0.6577	0.4962	cg12170787	1.0891	0.6808	0.1097	cg24202916	-0.8505	0.4621	0.06571
cg15681255	0.5272	0.7227	0.4657	cg22695729	0.4552	0.6701	0.4969	cg02211741	1.3056	0.8283	0.115	cg01798813	1.5534	0.8484	0.06709
cg03068497	0.1998	0.2747	0.467	cg19360907	-0.201	0.2971	0.4986	cg26361535	0.6084	0.3935	0.1221	cg12678073	1.7484	0.9566	0.0676
cg14145338	-0.2619	0.3637	0.4715	cg13097800	0.2898	0.4303	0.5007	cg19118951	0.798	0.5163	0.1222	cg00741986	-0.9365	0.5124	0.06763
cg00741986	-0.344	0.4809	0.4744	cg08788930	-0.1455	0.2164	0.5013	cg02056751	0.6302	0.4119	0.126	cg06164260	-1.4395	0.7931	0.06952
cg21429551	0.1882	0.2688	0.4839	cg21545535	-0.4131	0.6148	0.5016	cg00973118	0.7595	0.5028	0.1309	cg19837174	-0.6832	0.3837	0.07494
cg09613192	-0.2628	0.3769	0.4857	cg20494738	0.2542	0.38	0.5035	cg14992144	0.8535	0.5671	0.1323	cg15416877	1.9581	1.1195	0.08029
cg23072008	-0.7039	1.0263	0.4928	cg11071202	-0.3669	0.5541	0.5078	cg06092310	0.9587	0.6496	0.14	cg22446998	-0.8529	0.4906	0.08213
cg02940165	0.8691	1.2874	0.4996	cg12623364	0.4146	0.6358	0.5144	cg15240476	-1.1367	0.771	0.1404	cg25130381	1.2269	0.7072	0.08276
cg03318904	-0.3469	0.5143	0.5	cg12338137	0.2463	0.378	0.5146	cg04545296	0.8001	0.5518	0.1471	cg00574958	-2.1301	1.237	0.08507
cg21766592	-0.4302	0.6418	0.5027	cg13997435	-0.2401	0.3736	0.5205	cg01117339	-0.5579	0.3864	0.1488	cg26995224	0.481	0.2814	0.08735
cg12678073	0.5483	0.8211	0.5043	cg00741986	0.254	0.3957	0.5209	cg16520815	0.5607	0.3894	0.1499	cg05648510	0.8791	0.5176	0.08947
cg22012981	-0.4713	0.7107	0.5073	cg04583842	0.2787	0.4362	0.5228	cg24931632	1.0889	0.765	0.1546	cg04347477	0.8025	0.4741	0.09052
cg16749578	-0.6077	0.9176	0.5078	cg02641539	-0.4084	0.6522	0.5312	cg00916899	0.9912	0.6968	0.1548	cg04337828	1.3022	0.7704	0.09097
cg25104397	-0.4674	0.708	0.5092	cg12678073	0.5119	0.8181	0.5315	cg15681255	1.041	0.7348	0.1566	cg03318904	0.8917	0.5289	0.09182
cg26361535	-0.2887	0.4374	0.5092	cg17901584	0.1803	0.2918	0.5367	cg21179618	0.7747	0.557	0.1643	cg08788930	0.5289	0.3225	0.101
cg00567854	0.4183	0.6516	0.5209	cg02050917	-0.3112	0.51	0.5418	cg04528038	1.2089	0.8697	0.1645	cg06617876	-1.0494	0.6405	0.1013
cg21179618	-0.3411	0.5343	0.5232	cg25104397	0.3908	0.644	0.544	cg07235935	-0.4723	0.3405	0.1654	cg17194270	0.5402	0.3302	0.1019
cg13784312	0.2161	0.3444	0.5303	cg01975495	0.2054	0.3412	0.5473	cg12030667	1.1674	0.842	0.1656	cg26403843	0.5259	0.3272	0.108
cg24174557	0.2111	0.3388	0.5332	cg20181887	-0.1313	0.219	0.5488	cg11039729	1.1102	0.8102	0.1706	cg06872964	0.4763	0.2966	0.1083
cg20865323	-0.8652	1.3972	0.5358	cg07960624	-0.156	0.2629	0.5529	cg11258381	-0.7726	0.5657	0.172	cg12542255	0.3816	0.2376	0.1083
cg26562921	-0.2823	0.4565	0.5363	cg26687842	0.1875	0.3185	0.556	cg20871826	1.1381	0.8356	0.1732	cg25393284	-0.8106	0.5062	0.1093
cg12623364	0.4185	0.6807	0.5387	cg03346692	-0.1743	0.2974	0.5578	cg16594806	0.598	0.4432	0.1772	cg19000647	1.2962	0.8096	0.1094
cg00945209	0.1856	0.3056	0.5435	cg03957124	-0.1555	0.2661	0.5589	cg04424621	0.7083	0.525	0.1774	cg23679992	-0.8198	0.5133	0.1102
cg11376147	0.4632	0.7865	0.5559	cg04347477	0.1373	0.2375	0.5632	cg00945209	-0.635	0.4755	0.1817	cg03717755	0.5674	0.3574	0.1124
cg00695799	0.2907	0.4977	0.5592	cg10927968	-0.1386	0.2452	0.572	cg07942622	1.033	0.774	0.182	cg19016694	-0.835	0.5265	0.1127
cg02641539	-0.4399	0.7545	0.5599	cg27063372	0.1794	0.3198	0.5749	cg11024682	1.1062	0.8373	0.1865	cg22522509	1.8149	1.1521	0.1152
cg24202916	-0.2679	0.4617	0.5617	cg22438763	0.521	0.9331	0.5766	cg19566658	0.8676	0.6796	0.2017	cg01813139	1.3967	0.8905	0.1168
cg26751588	0.4917	0.8481	0.5621	cg19837174	0.2903	0.5207	0.5771	cg08129017	0.6381	0.5002	0.2021	cg25630910	1.6009	1.0208	0.1168
cg01172150	-0.5595	0.9803	0.5682	cg09613192	0.1672	0.3056	0.5843	cg09469355	-0.6065	0.476	0.2026	cg10042645	0.4739	0.3032	0.1181
cg10042645	0.1792	0.3141	0.5683	cg08944236	0.6201	1.1399	0.5864	cg20496314	0.7369	0.5793	0.2034	cg14939082	1.315	0.8423	0.1185
cg06617876	-0.3956	0.6956	0.5696	cg22534374	-0.1437	0.2657	0.5886	cg25607249	-0.9701	0.7697	0.2075	cg03345232	0.7057	0.4545	0.1205
cg14531564	-0.9562	1.6822	0.5698	cg06003184	0.121	0.2243	0.5896	cg06100161	0.3613	0.2883	0.2101	cg10663078	1.5097	0.9805	0.1236
cg15416877	-0.5837	1.028	0.5702	cg03339910	-0.3842	0.7242	0.5957	cg22438763	0.4747	0.3795	0.211	cg03346692	-0.6094	0.4019	0.1294
cg00549475	-0.205	0.3641	0.5735	cg21604136	0.3633	0.6857	0.5962	cg02716826	-0.7373	0.5922	0.2131	cg27380499	0.9109	0.6013	0.1298
cg03725309	0.2404	0.428	0.5743	cg23072008	0.5277	0.999	0.5973	cg00574958	1.3222	1.0684	0.2159	cg20865323	1.6077	1.0698	0.1329
cg16520815	-0.2204	0.3928	0.5747	cg26253134	-0.2537	0.492	0.6061	cg23679992	-0.6284	0.5103	0.2182	cg01975495	0.7703	0.5146	0.1345
cg07942622	-0.5912	1.0631	0.5782	cg13558754	-0.5112	0.996	0.6078	cg26610247	0.6567	0.543	0.2265	cg15681255	1.2648	0.8454	0.1347
cg07235935	0.2048	0.3796	0.5895	cg08696931	0.5182	1.0115	0.6085	cg05441854	0.7758	0.6415	0.2266	cg02641539	-1.1891	0.7961	0.1352
cg11024682	-0.3893	0.7436	0.6006	cg24931632	0.6636	1.3004	0.6098	cg19695507	1.0634	0.8909	0.2326	cg12570716	-0.9976	0.6735	0.1386
cg25817701	0.1949	0.3779	0.6061	cg17501210	-0.341	0.6717	0.6117	cg01172150	0.8837	0.7548	0.2417	cg21429551	-0.479	0.3246	0.14
cg19566658	-0.2628	0.5125	0.6081	cg23038074	0.447	0.8847	0.6134	cg20181887	0.3858	0.3296	0.2418	cg07805604	1.1277	0.7643	0.1401
cg24679890	-0.6159	1.2176	0.613	cg24174557	0.1323	0.2626	0.6146	cg18500988	0.8926	0.7734	0.2484	cg06003184	0.3825	0.2599	0.1411
cg26257082	-0.3489	0.7026	0.6195	cg19373099	-0.1203	0.247	0.6262	cg26008365	0.6272	0.5468	0.2513	cg00714874	-0.7334	0.4992	0.1418
cg01975495	-0.1896	0.3832	0.6208	cg06096336	0.1509	0.31	0.6263	cg20494738	0.8504	0.7425	0.2521	cg13997435	-0.8048	0.5536	0.146
cg16594806	0.2015	0.4167	0.6288	cg02716826	0.2213	0.4562	0.6276	cg00567854	-0.7291	0.6425	0.2565	cg06810647	1.1731	0.8098	0.1474
cg25365958	0.2827	0.5862	0.6296	cg15416877	-0.5008	1.0399	0.6301	cg06164260	-0.879	0.7884	0.2649	cg21113318	0.7276	0.503	0.148
cg27312979	0.2347	0.4901	0.632	cg26399994	-0.3436	0.7223	0.6342	cg02641539	-0.9266	0.8392	0.2696	cg14476101	-0.3851	0.2679	0.1507
cg20496314	0.2598	0.5501	0.6367	cg03068497	0.1051	0.2217	0.6355	cg22805381	-0.595	0.5427	0.2729	cg13784312	-1.1345	0.7936	0.1528
cg07094298	-0.1314	0.2803	0.6393	cg03318904	-0.1784	0.3773	0.6364	cg18119407	-0.501	0.4604	0.2764	cg13691961	0.4625	0.3326	0.1643
cg14476101	0.1738	0.3742	0.6423	cg06617876	0.1947	0.4141	0.6383	cg24709951	-0.3515	0.3247	0.2791	cg22132509	0.9531	0.6917	0.1682
ch.1.171672612F	0.325	0.7048	0.6447	cg21179618	0.244	0.5191	0.6384	cg06421614	1.1298	1.0528	0.2832	cg00826902	0.5772	0.4299	0.1794
cg08972190	-0.2306	0.501	0.6454	cg20871826	-0.358	0.7638	0.6393	cg21319458	0.6277	0.5869	0.2848	cg07012687	0.6095	0.4681	0.1929
cg26399994	-0.397	0.8708	0.6484	cg11106652	-0.1086	0.2399	0.6506	cg19000647	0.6844	0.6515	0.2935	cg00988346	1.0566	0.8116	0.193
cg14237301	-0.2064	0.4558	0.6506	cg06946797	0.2468	0.5602	0.6595	cg20294789	1.1058	1.0559	0.295	cg23072008	1.6341	1.2673	0.1972
cg11524400	-0.1864	0.4133	0.652	cg08305942	-0.1334	0.3029	0.6597	cg14531564	-0.4814	0.4615	0.2969	cg19695507	1.217	1.0051	0.2259
cg08244301	0.1902	0.4346	0.6616	cg22805381	0.2568	0.597	0.6671	cg03297731	-0.5168	0.4971	0.2985	cg10987503	0.4984	0.4117	0.226
cg07153010	-0.2915	0.6697	0.6634	cg03438773	-0.2303	0.5355	0.6672	cg10822172	-0.454	0.4506	0.3137	cg17058475	1.1399	0.9608	0.2355
cg18181703	0.2662	0.616	0.6656	cg01413354	-0.055	0.1293	0.6703	cg04980428	0.7757	0.7726	0.3154	cg03957124	-0.449	0.3872	0.2463
cg00239353	-0.3316	0.7715	0.6673	cg25630910	-0.2784	0.6541	0.6703	cg23032421	-0.3709	0.3698	0.3158	cg20496314	0.6461	0.5603	0.2489
cg26253134	-0.2359	0.55	0.668	cg10987503	-0.1402	0.3305	0.6713	cg19211853	-0.4188	0.4184	0.3169	cg00549475	0.7779	0.6837	0.2553
cg22522509	0.3085	0.7297	0.6725	cg11574975	0.6136	1.447	0.6716	cg22695729	0.8694	0.8692	0.3172	cg09664445	0.6155	0.5414	0.2556
cg06192883	-0.2262	0.5362	0.6732	cg06207201	-0.1465	0.3467	0.6725	cg27312979	0.4188	0.4187	0.3172	cg06898549	0.414	0.367	0.2592
cg16140253	0.2548	0.6088	0.6756	cg24202916	-0.1663	0.394	0.673	cg25467336	0.357	0.359	0.32	cg17822325	0.515	0.4669	0.2701
cg05873267	-0.2654	0.6351	0.676	cg13442606	0.1765	0.4187	0.6734	cg14324502	0.3075	0.3174	0.3327	cg26687842	0.5443	0.4982	0.2746
cg02211741	-0.2927	0.7072	0.679	cg22522509	0.297	0.7099	0.6757	cg01581222	0.7916	0.8202	0.3345	cg13641690	-0.6584	0.6047	0.2763
cg03500056	0.3193	0.8051	0.6917	cg04545296	0.2165	0.5264	0.6808	cg23694492	0.4964	0.5241	0.3435	cg11202345	0.6829	0.6422	0.2876
cg03438773	0.2261	0.5869	0.7001	cg11525020	-0.1169	0.285	0.6816	cg15416877	0.9165	0.9767	0.3481	cg05922563	0.6068	0.5714	0.2882
cg22904711	0.1172	0.3044	0.7002	cg09082287	-0.4266	1.0645	0.6886	cg03345232	0.3934	0.4211	0.3502	cg21319458	0.6798	0.6437	0.2909
cg05922563	-0.1258	0.3272	0.7006	cg26328951	0.3732	0.9385	0.6908	cg08305942	-0.3875	0.4201	0.3564	cg04816311	0.3342	0.3214	0.2984
cg21187669	-0.1737	0.4518	0.7006	cg13222915	0.1605	0.4043	0.6914	cg06690548	0.6178	0.6719	0.3579	cg08309687	-0.3271	0.3146	0.2986
cg10987503	-0.1781	0.4721	0.706	cg00695799	-0.178	0.4541	0.695	cg10042645	0.2845	0.3096	0.358	cg23038074	1.2714	1.2333	0.3026
cg13708645	-0.1268	0.3434	0.7118	cg12085570	-0.4899	1.2709	0.6999	cg26687842	-0.4234	0.4653	0.3628	cg27312979	-0.3531	0.344	0.3047
cg11258381	0.3838	1.0397	0.712	cg18500988	-0.3093	0.8098	0.7025	cg02711608	-0.6722	0.7451	0.367	cg14992144	0.6276	0.6174	0.3094
cg13222915	-0.1898	0.5256	0.718	cg26470501	-0.1616	0.4295	0.7068	cg13912858	0.6875	0.7621	0.367	cg13912858	0.8099	0.8012	0.3121
cg26610247	0.155	0.4333	0.7205	cg01172150	-0.3684	0.9824	0.7077	cg19373099	0.2582	0.2941	0.38	cg26470501	-0.5794	0.5781	0.3163
cg14761417	-0.3283	0.9488	0.7293	cg07563400	-0.1924	0.5162	0.7094	cg23072008	0.6654	0.7594	0.3809	cg19566658	0.657	0.657	0.3173
cg25393284	-0.1873	0.5521	0.7344	cg25649826	-0.157	0.4234	0.7108	cg04816311	0.2701	0.3086	0.3814	cg00567854	0.6137	0.6184	0.321
cg11525020	0.1428	0.4233	0.7358	cg06500161	-0.1314	0.3562	0.7123	cg12338137	-0.3905	0.4514	0.387	cg19881557	0.4643	0.4705	0.3238
cg21113318	-0.1726	0.5218	0.7408	cg00574958	0.303	0.8536	0.7226	cg11106652	0.2545	0.2962	0.3901	cg23694492	-0.5718	0.5898	0.3323
cg02119938	-0.1253	0.3819	0.7429	cg00714874	0.1319	0.3818	0.7297	cg00239353	-0.3713	0.448	0.4072	cg05978306	0.4511	0.4736	0.3408
cg26995224	-0.1089	0.3325	0.7434	cg06192883	0.1874	0.5433	0.7301	cg00988346	0.5711	0.6906	0.4083	cg10576245	0.6546	0.6881	0.3415
cg13997435	-0.165	0.5057	0.7442	cg09664445	-0.1053	0.3064	0.7312	cg25130381	0.4877	0.5904	0.4088	cg06690548	-0.6867	0.7279	0.3455
cg20871826	-0.2382	0.7415	0.748	cg16749578	-0.2866	0.8573	0.7382	cg24550880	0.4971	0.6126	0.4171	cg10438589	0.313	0.3377	0.3541
cg04084236	0.2101	0.6569	0.7491	cg17058475	0.3237	0.9782	0.7407	cg22522509	0.7278	0.9074	0.4225	cg22805381	-0.5067	0.5476	0.3549
cg21242002	0.1651	0.5191	0.7504	cg23679992	0.148	0.4686	0.7522	cg07094298	-0.2701	0.3497	0.4399	cg26751588	-0.263	0.2846	0.3555
cg05242915	-0.1622	0.5216	0.7558	cg22953759	-0.1226	0.3902	0.7533	cg23247968	0.624	0.8169	0.4449	cg26562921	0.5561	0.6076	0.36
cg02734358	0.0985	0.3316	0.7665	cg05095590	-0.0608	0.1947	0.7548	cg17313519	0.483	0.6353	0.4471	cg14531564	-0.5068	0.5577	0.3635
cg04528038	-0.2192	0.7776	0.7781	cg04424621	-0.1398	0.4587	0.7606	cg24420089	0.3335	0.4462	0.4549	cg04084236	0.8189	0.9028	0.3643
cg11071202	0.1646	0.5877	0.7794	cg12593793	-0.1689	0.5637	0.7645	cg23213230	0.5993	0.8172	0.4634	cg02050917	0.5172	0.5705	0.3646
cg22132509	-0.1681	0.6083	0.7822	cg05242915	0.113	0.3825	0.7677	cg25649826	0.3681	0.5084	0.4691	cg06096336	0.2975	0.3288	0.3657
cg16257983	-0.2918	1.0623	0.7835	cg02211741	-0.1925	0.6657	0.7725	cg17501210	0.369	0.5177	0.476	cg19390658	-0.3485	0.3915	0.3733
cg08594681	0.0881	0.3223	0.7845	cg03717755	0.0742	0.2576	0.7733	cg19015264	-0.5098	0.7252	0.4821	cg00239353	-0.3945	0.4485	0.3791
cg00916899	0.1965	0.7607	0.7962	cg01813139	0.2017	0.7255	0.781	cg11376147	0.6602	0.9452	0.4849	cg00945209	-0.5196	0.5908	0.3791
cg19016694	0.1213	0.4714	0.797	cg10548968	-0.0957	0.3536	0.7867	cg26376241	0.1726	0.2474	0.4853	cg26399994	-0.3712	0.4349	0.3933
cg00574958	0.2188	0.8618	0.7996	cg23095383	0.1681	0.6332	0.7906	cg05095590	-0.1662	0.2382	0.4854	cg11106652	-0.2732	0.3241	0.3994
cg19390658	0.0824	0.3275	0.8013	cg25607249	-0.1368	0.5176	0.7915	cg19390658	0.2577	0.3767	0.4939	cg16749578	0.6331	0.7776	0.4155
cg22304262	-0.092	0.3861	0.8116	cg26361535	-0.0806	0.3067	0.7927	cg12085570	-0.7456	1.0952	0.496	cg11039729	0.7637	0.9478	0.4204
cg26033520	-0.1016	0.4308	0.8136	cg23213230	-0.2413	0.9385	0.7971	cg25630910	0.6244	0.9229	0.4987	cg12085570	0.7317	0.9089	0.4208
cg19750657	-0.0919	0.395	0.816	cg23032421	0.0549	0.2167	0.8	cg16749578	-0.4251	0.6403	0.5068	cg25467336	0.3597	0.4488	0.4229
cg23213230	-0.223	0.9834	0.8206	cg17894755	0.1589	0.6418	0.8044	cg26253134	0.4868	0.7408	0.5111	cg25771013	0.5529	0.6918	0.4242
cg19413066	-0.0988	0.4645	0.8316	ch.1.171672612F	-0.1782	0.7339	0.8081	cg00050692	-0.3991	0.615	0.5164	cg13433363	0.53	0.6846	0.4388
cg04337828	-0.1186	0.57	0.8352	cg26562921	-0.1077	0.4517	0.8115	cg24174557	-0.2463	0.3896	0.5272	cg16520815	0.3764	0.4883	0.4408
cg08788930	0.0777	0.3767	0.8366	cg11258381	-0.2002	0.8412	0.8119	cg13442606	0.3035	0.4843	0.5309	cg03339910	0.5873	0.7635	0.4418
cg03803086	0.1711	0.8388	0.8383	cg02119938	0.0718	0.3094	0.8165	cg10576245	0.362	0.5843	0.5355	cg19118951	0.4835	0.6349	0.4463
cg18119407	0.0955	0.4799	0.8422	cg16140253	0.1331	0.5741	0.8166	cg08972190	0.3226	0.5357	0.5471	cg21187669	-0.2692	0.3535	0.4464
cg21319458	-0.1204	0.6055	0.8424	cg25771013	0.2076	0.896	0.8168	cg19837174	0.2076	0.3448	0.5472	cg21920570	0.6016	0.7924	0.4477
cg19837174	-0.1145	0.5763	0.8425	cg07942622	-0.2115	1.0096	0.834	cg20782117	-0.2304	0.3914	0.556	cg22904711	0.3085	0.4137	0.4559
cg05915981	0.1943	0.979	0.8426	cg22103219	-0.1046	0.502	0.835	cg12570716	0.3351	0.5817	0.5646	cg24931632	0.6461	0.8714	0.4584
cg25630910	-0.1315	0.6656	0.8434	cg03297731	-0.0768	0.3727	0.8368	cg07563400	0.3026	0.5346	0.5715	cg16024891	0.3775	0.5323	0.4781
cg23247968	-0.1548	0.7926	0.8451	cg06560379	-0.1316	0.663	0.8427	cg04347477	-0.2104	0.4016	0.6004	cg22627406	0.7655	1.0864	0.481
cg22707529	0.2224	1.1475	0.8463	cg05845030	-0.051	0.2623	0.8459	cg27380499	0.2708	0.5189	0.6017	cg26610247	0.392	0.5648	0.4876
cg09142829	0.2063	1.0841	0.849	cg03803086	0.1559	0.8184	0.8489	cg06003184	0.1206	0.2345	0.6071	cg12338137	-0.3017	0.4506	0.503
cg25649826	0.0947	0.5159	0.8544	cg05441854	0.3037	1.6368	0.8528	cg06500161	0.2575	0.503	0.6086	cg13222915	-0.2817	0.4209	0.5033
cg24709951	0.0736	0.4319	0.8647	cg21319458	0.1192	0.6451	0.8534	cg05242915	0.2119	0.422	0.6156	cg06421614	0.7054	1.077	0.5125
cg25607249	0.0986	0.5891	0.8671	cg12542255	-0.026	0.1418	0.8547	cg12678073	0.4411	0.9033	0.6253	cg20294789	0.6857	1.0918	0.53
cg06421614	0.2011	1.2065	0.8676	cg06690548	0.1025	0.5863	0.8612	cg03310939	0.3177	0.6525	0.6263	cg02056751	-0.2918	0.4651	0.5304
cg15240476	-0.1352	0.8282	0.8703	cg12030667	-0.1295	0.7491	0.8627	cg06560379	-0.428	0.891	0.631	cg05915981	0.5604	0.9182	0.5417
cg08944236	0.1684	1.1258	0.8811	cg10042645	0.0408	0.2475	0.8692	cg21545535	0.3379	0.7172	0.6375	cg14225168	-0.2514	0.4169	0.5465
cg08696931	0.1455	1.0041	0.8848	cg08244301	-0.0648	0.4015	0.8717	cg00549475	-0.2276	0.5124	0.657	cg12623364	0.5034	0.8432	0.5505
cg23694492	0.1215	0.8488	0.8862	cg01243823	0.0482	0.3038	0.874	cg00741986	-0.2106	0.4775	0.6592	cg25600410	-0.3447	0.5879	0.5577
cg14324502	-0.044	0.3261	0.8926	cg23247968	0.1192	0.7827	0.8789	cg11468085	0.2163	0.5042	0.6679	cg07563400	-0.3719	0.649	0.5666
cg22068629	-0.1384	1.0562	0.8958	cg11039729	0.1819	1.216	0.8811	cg21429551	0.1046	0.2554	0.6822	cg11525020	0.1764	0.336	0.5996
cg02056751	0.0568	0.463	0.9024	cg14324502	-0.037	0.2542	0.8843	cg02734358	0.1546	0.3924	0.6936	cg18500988	0.4588	0.8879	0.6053
cg07012687	-0.0495	0.4258	0.9074	cg02056751	-0.0503	0.3459	0.8844	cg21766592	0.2457	0.6704	0.714	cg22438763	0.2244	0.4348	0.6058
cg22103219	0.0597	0.5186	0.9084	cg04757345	-0.0557	0.3891	0.8861	cg22953759	0.2047	0.57	0.7195	cg16257983	-0.733	1.5137	0.6282
cg01543603	0.0749	0.6941	0.9141	cg22627406	-0.1931	1.3825	0.8889	cg21920570	0.2369	0.6599	0.7196	cg17313519	0.3854	0.8355	0.6446
cg06946797	0.0638	0.6015	0.9155	cg06421614	-0.1741	1.2472	0.889	cg26315985	0.1296	0.3688	0.7253	cg03438773	0.3585	0.7971	0.6529
cg04980428	0.071	0.6768	0.9165	cg19566658	-0.0604	0.443	0.8915	cg11524400	0.1587	0.456	0.7278	cg19373099	-0.1383	0.315	0.6606
cg04424621	-0.0501	0.5061	0.9211	cg15681255	0.0866	0.6756	0.898	cg11525020	-0.1148	0.3514	0.7438	cg19015264	0.3383	0.8775	0.6998
cg07306253	0.0506	0.5178	0.9222	cg04337828	0.0721	0.5796	0.901	cg21242002	-0.1572	0.4924	0.7496	cg11832534	0.2198	0.6427	0.7323
cg10576245	0.0457	0.4709	0.9227	cg21113318	-0.0586	0.4882	0.9045	cg05922563	0.1245	0.4145	0.7639	cg08594681	-0.219	0.6454	0.7343
cg12085570	-0.1178	1.3462	0.9303	cg13784312	0.0373	0.3282	0.9095	cg08788930	0.0944	0.3276	0.7732	cg27063372	0.1539	0.4565	0.7361
cg04545296	-0.0491	0.6255	0.9374	cg04927537	0.0296	0.27	0.9126	cg22304262	-0.1228	0.4578	0.7885	cg05441854	-0.2049	0.6277	0.7441
cg08305942	-0.0285	0.3903	0.9417	cg05915981	-0.106	1.0152	0.9169	cg27063372	0.1146	0.4282	0.789	cg02150354	0.3784	1.2198	0.7564
cg17194270	0.0255	0.3747	0.9457	cg06164260	0.044	0.4301	0.9185	cg22446998	-0.1173	0.4459	0.7925	ch.1.171672612F	0.3339	1.1022	0.762
cg17901584	-0.0223	0.3364	0.9471	cg06762457	-0.0348	0.3447	0.9195	cg06762457	-0.0905	0.361	0.8019	cg13558754	-0.1216	0.4416	0.7831
cg24420089	-0.0245	0.3941	0.9505	cg11468085	0.0499	0.5018	0.9208	cg13784312	0.1629	0.6647	0.8064	cg23095383	-0.0939	0.398	0.8136
cg09152259	-0.0249	0.4365	0.9545	cg26008365	0.0908	0.9538	0.9242	cg21113318	0.1146	0.4986	0.8182	cg08696931	0.1384	0.6394	0.8286
cg04347477	0.016	0.2867	0.9554	cg13691961	-0.0237	0.254	0.9258	cg16258657	0.0858	0.3845	0.8235	cg01543603	0.1989	0.976	0.8385
cg16024891	-0.0303	0.6265	0.9614	cg20294789	-0.0908	1.0675	0.9322	cg06096336	-0.0657	0.3052	0.8296	cg11574975	-0.1366	0.6744	0.8395
cg26687842	-0.0208	0.5452	0.9696	cg22707529	-0.0981	1.1826	0.9339	cg24243879	0.1138	0.5657	0.8406	cg05339976	-0.1125	0.566	0.8424
cg12030667	0.0272	0.7772	0.9721	cg23694492	0.0601	0.7316	0.9346	cg03725309	0.0934	0.5668	0.8692	cg03310939	-0.1573	0.8452	0.8524
cg12593793	-0.0197	0.5697	0.9724	cg01798813	-0.0404	0.5217	0.9382	cg06898549	0.0534	0.3498	0.8787	cg10822172	0.0816	0.4526	0.8569
cg22953759	0.0138	0.4595	0.976	cg03725309	0.0305	0.3932	0.9382	cg13433363	0.0936	0.6219	0.8804	cg09082287	0.1772	0.9867	0.8575
cg25600410	-0.0163	0.5665	0.977	cg27380499	0.0336	0.4346	0.9383	cg03068497	0.0326	0.25	0.8962	cg14237301	0.0686	0.4613	0.8817
cg13641690	-0.0186	0.6625	0.9776	cg13641690	-0.0366	0.49	0.9405	cg21187669	-0.0452	0.3545	0.8986	cg25510090	0.1345	0.916	0.8833
cg06810647	-0.0296	1.1564	0.9796	cg26257082	-0.0481	0.6938	0.9447	cg01413354	0.0233	0.2169	0.9145	cg14761417	0.058	0.5458	0.9154
cg19881557	-0.0079	0.3407	0.9814	cg00567854	-0.0395	0.586	0.9462	cg04084236	0.0483	0.7937	0.9515	cg21242002	-0.0508	0.5234	0.9226
cg17346145	0.0168	0.7518	0.9821	cg15240476	0.0434	0.676	0.9488	ch.1.171672612F	0.0459	0.9182	0.9601	cg07153010	-0.0447	0.5532	0.9356
cg27063372	-0.0078	0.3588	0.9826	cg02711608	-0.027	0.6565	0.9672	cg19360907	0.0232	0.4978	0.9629	cg16258657	0.032	0.4107	0.9379
cg01813139	-0.0128	0.7332	0.9861	cg00826902	0.0167	0.5008	0.9734	cg23038074	-0.0356	1.0504	0.973	cg06100161	-0.024	0.3339	0.9426
cg06898549	-0.0028	0.3465	0.9935	cg21187669	-0.0079	0.3637	0.9827	cg14476101	-0.0083	0.2514	0.9738	cg02940165	0.0642	1.0607	0.9518
cg27380499	-0.0034	0.5205	0.9948	cg06397161	0.0054	0.3248	0.9866	cg10548968	0.0068	0.3552	0.9848	cg15240476	-0.0262	0.7068	0.9704
cg07960624	-0.0008	0.3279	0.998	cg12570716	0.0039	0.4518	0.9932	cg04858631	0.0067	0.3688	0.9854	cg26328951	-0.0169	0.4585	0.9706
cg03717755	0.0003	0.3347	0.9993	cg21242002	0.0029	0.3754	0.9938	cg03957124	-0.0071	0.3925	0.9855	cg26361535	0.0002	0.3814	0.9996
cg00184953	NA	NA	NA	cg00184953	NA	NA	NA	cg00184953	NA	NA	NA	cg00184953	NA	NA	NA
cg02181920	NA	NA	NA	cg02181920	NA	NA	NA	cg02181920	NA	NA	NA	cg02181920	NA	NA	NA
cg04560098	NA	NA	NA	cg04560098	NA	NA	NA	cg04560098	NA	NA	NA	cg04560098	NA	NA	NA
cg06506868	NA	NA	NA	cg06506868	NA	NA	NA	cg06506868	NA	NA	NA	cg06506868	NA	NA	NA
cg10505902	NA	NA	NA	cg10505902	NA	NA	NA	cg10505902	NA	NA	NA	cg10505902	NA	NA	NA
cg11554650	NA	NA	NA	cg11554650	NA	NA	NA	cg11554650	NA	NA	NA	cg11554650	NA	NA	NA
cg13123009	NA	NA	NA	cg13123009	NA	NA	NA	cg13123009	NA	NA	NA	cg13123009	NA	NA	NA
cg13606255	NA	NA	NA	cg13606255	NA	NA	NA	cg13606255	NA	NA	NA	cg13606255	NA	NA	NA
cg17811434	NA	NA	NA	cg17811434	NA	NA	NA	cg17811434	NA	NA	NA	cg17811434	NA	NA	NA
cg17903229	NA	NA	NA	cg17903229	NA	NA	NA	cg17903229	NA	NA	NA	cg17903229	NA	NA	NA
cg18172751	NA	NA	NA	cg18172751	NA	NA	NA	cg18172751	NA	NA	NA	cg18172751	NA	NA	NA
cg20445774	NA	NA	NA	cg20445774	NA	NA	NA	cg20445774	NA	NA	NA	cg20445774	NA	NA	NA
cg21826978	NA	NA	NA	cg21826978	NA	NA	NA	cg21826978	NA	NA	NA	cg21826978	NA	NA	NA
cg24452282	NA	NA	NA	cg24452282	NA	NA	NA	cg24452282	NA	NA	NA	cg24452282	NA	NA	NA
cg25158622	NA	NA	NA	cg25158622	NA	NA	NA	cg25158622	NA	NA	NA	cg25158622	NA	NA	NA
Coefficients (coef), standard errors (SE) are presented per 100% increase in methylation level.
CpGs with a p-value < 1x10-5 in our analyses are marked green.

## Sheet: Geurts p-value < 0.05
Table S9. Results of enrichment analyses in the four meta-analyses for CpGs associated with BMI in previous literature (Geurts et al) using a p-value < 0.05.
	Analysis A Association of cord blood methylation with early child BMI (2-5y)				Analysis B Association between cord blood methylation with late child BMI (5-10y)				Analysis C Association between child blood methylation with child BMI (2-10y)				Analysis D Association between adolescence blood methylation with adolescence BMI (12-18y)
Geurts et al, Discovery N = 5,361	Absolute overlap N = 12 Penrichment = 0.8961				Absolute overlap N = 13 Penrichment = 0.7288708				Absolute overlap N = 103 Penrichment = 3.9238 x 10-34				Absolute overlap N = 125 Penrichment = 6.6331 x 10-70
CpG	Coef	SE	P-value	CpG	Coef	SE	P-value	CpG	Coef	SE	P-value	CpG	Coef	SE	P-value
cg04858631	1.1186	0.3613	0.001964	cg24420089	-1.1338	0.3887	0.003535	cg03500056	3.0577	0.5767	1.15e-07	cg03500056	3.1518	0.6099	2.37e-07
cg25510090	-3.7644	1.2274	0.002162	cg16611584	0.5233	0.194	0.006991	cg09664445	2.5408	0.5541	4.54e-06	cg12484113	3.1606	0.707	7.8e-06
cg19211853	0.9269	0.327	0.004592	cg20782117	0.7932	0.3064	0.00962	cg04583842	1.7873	0.4064	1.09e-05	cg17501210	-2.3025	0.5224	1.05e-05
cg07563400	-1.3718	0.5351	0.01036	cg18608055	0.7794	0.316	0.01365	cg12484113	3.0015	0.7155	2.73e-05	cg07094298	-1.7248	0.3934	1.16e-05
cg26403843	0.6808	0.268	0.01107	cg08594681	-0.6117	0.2592	0.01827	cg13708645	1.5214	0.3667	3.34e-05	cg08305942	-1.9359	0.4502	1.71e-05
cg17058475	-2.392	0.9788	0.01454	cg04858631	0.6822	0.2964	0.02136	cg26995224	1.0753	0.2662	5.35e-05	cg18608055	-1.7224	0.4037	1.99e-05
cg08309687	0.7746	0.3392	0.02239	cg24709951	0.8429	0.3691	0.02238	cg10151085	3.6067	0.8937	5.44e-05	cg06500161	1.8117	0.4404	3.89e-05
cg10548968	-0.8965	0.3999	0.02498	cg26033520	0.7376	0.3326	0.02657	cg03438773	2.2582	0.5644	6.3e-05	cg12170787	-3.3929	0.8274	4.12e-05
cg06560379	1.4973	0.6886	0.02968	cg01581222	-1.8479	0.8385	0.02754	cg11658419	2.2611	0.5666	6.59e-05	cg12593793	-2.5263	0.6538	0.0001114
cg26103104	-0.9321	0.4503	0.03844	cg13708645	0.6957	0.3268	0.03327	cg13691961	1.1158	0.2857	9.41e-05	cg02734358	-1.8731	0.4867	0.000119
cg14992144	-1.3903	0.6822	0.04156	cg19695507	-1.7513	0.8267	0.03413	cg17058475	3.4729	0.9067	0.000128	cg11024682	2.9854	0.7769	0.0001216
cg04927537	-0.7831	0.3884	0.04381	cg26403843	0.4997	0.2413	0.03838	cg16611584	0.8253	0.2187	0.0001612	cg02211741	3.1937	0.8381	0.0001385
cg19373099	-0.5769	0.2975	0.05248	cg00549475	-0.7585	0.3799	0.04585	cg06810647	2.6135	0.702	0.0001969	cg11468085	2.0641	0.5565	0.0002081
cg00714874	-0.99	0.5171	0.05554	cg18181703	1.1087	0.5713	0.05228	cg09608652	2.7001	0.7293	0.0002136	cg08972190	2.1361	0.5765	0.0002113
cg04583842	0.8541	0.4543	0.06011	cg09142829	-1.9061	0.9909	0.05441	cg10927968	1.3368	0.3746	0.000359	cg21604136	3.1314	0.8651	0.0002947
cg12570716	-0.9106	0.4857	0.06082	cg08972190	0.7376	0.3926	0.06026	cg01749249	-2.2226	0.6268	0.0003914	cg09142829	2.9441	0.8148	0.0003026
cg06397161	-0.8016	0.432	0.0635	cg06898549	-0.5665	0.3035	0.06197	cg12593793	-2.4914	0.7048	0.0004078	cg06946797	-2.1718	0.6028	0.0003148
cg09608652	1.2969	0.7064	0.06638	cg17313519	-1.7369	0.9419	0.06518	cg06207201	-1.6064	0.4581	0.0004539	cg08944236	2.1919	0.6113	0.000336
cg21604136	-1.2771	0.7001	0.06812	cg12170787	1.1194	0.6091	0.06608	cg09915396	2.4058	0.6889	0.0004792	cg17901584	-1.1949	0.3352	0.000364
cg10151085	-1.8908	1.0448	0.07033	cg07805604	-1.1868	0.6467	0.06646	cg01975495	1.5864	0.4552	0.0004914	cg01243823	-1.3197	0.3724	0.0003949
cg25771013	-1.6871	0.9609	0.07912	cg00988346	-1.2189	0.6671	0.06767	cg07805604	2.1762	0.6282	0.0005322	cg07573872	-1.7363	0.5026	0.0005515
cg10601624	-0.604	0.3521	0.08626	cg19750657	0.5533	0.3165	0.08049	cg25510090	3.5488	1.0325	0.0005879	cg22103219	-2.1136	0.6176	0.0006214
cg05648510	-0.6328	0.369	0.08639	cg09915396	0.738	0.4307	0.08662	cg17194270	1.1322	0.3302	0.0006064	cg04757345	-1.4401	0.4227	0.0006562
cg23679992	-1.0343	0.6102	0.09007	cg14145338	-0.4359	0.2549	0.08723	cg18181703	1.5901	0.4673	0.0006674	cg09915396	2.6773	0.7893	0.0006932
cg07805604	-1.1158	0.66	0.09093	cg26103104	-0.7392	0.4355	0.08959	cg08244301	1.859	0.5472	0.00068	cg12194745	1.6502	0.5104	0.001225
cg13691961	0.526	0.3118	0.09161	cg24727480	0.7347	0.4336	0.0902	cg03339910	2.0833	0.6308	0.0009572	cg13708645	1.2566	0.394	0.001424
cg11202345	-0.7697	0.4743	0.1046	cg22068629	-1.5076	0.9046	0.09562	cg13097800	-1.7821	0.5406	0.0009795	cg11071202	2.1732	0.688	0.001585
cg12484113	1.1236	0.697	0.107	cg00050692	0.638	0.3858	0.09819	cg22707529	2.3865	0.7371	0.001205	cg15721584	1.2501	0.3964	0.001614
cg11468085	0.8263	0.5243	0.1151	cg10438589	-0.6149	0.3749	0.101	cg18062721	0.8425	0.2671	0.001605	cg26253134	-2.3427	0.7458	0.001682
cg07573872	0.7087	0.4501	0.1154	cg14992144	-0.8888	0.5511	0.1068	cg03803086	1.8107	0.5759	0.001666	cg21545535	2.3654	0.7554	0.00174
cg06100161	-0.8005	0.5227	0.1257	cg25510090	-1.85	1.1481	0.1071	cg05915981	2.4873	0.7976	0.001818	cg16140253	2.498	0.7979	0.001743
cg16611584	0.3442	0.2251	0.1263	cg05339976	0.9824	0.6098	0.1072	cg17822325	1.3233	0.4253	0.001863	cg24174557	-1.4167	0.4591	0.002028
cg14939082	1.0264	0.684	0.1335	cg01117339	-0.4039	0.2556	0.1141	cg26033520	1.2781	0.4168	0.002165	cg22534374	-1.1165	0.3619	0.002037
cg03346692	0.5191	0.3495	0.1374	cg19118951	-0.709	0.4499	0.1151	cg02940165	2.9795	0.974	0.00222	cg26103104	1.0151	0.33	0.002098
cg06690548	-1.1313	0.7623	0.1378	cg12582959	-1.3823	0.887	0.1192	cg16257983	-4.2444	1.3907	0.002274	cg00973118	1.6358	0.5346	0.002213
cg22438763	-1.5901	1.0842	0.1425	cg01543603	-0.9917	0.6381	0.1201	cg22627406	2.5571	0.8517	0.00268	cg24420089	-1.5599	0.5118	0.002305
cg19118951	-0.7756	0.5294	0.1429	cg06810647	1.8233	1.1779	0.1216	cg25178683	0.9707	0.3303	0.003294	cg09469355	-1.5807	0.5208	0.002403
cg12582959	-1.1574	0.8001	0.148	cg08129017	-0.7754	0.5068	0.1261	cg02050917	1.7123	0.5867	0.003515	cg01172150	2.5661	0.8483	0.002488
cg25130381	-0.8446	0.5872	0.1504	cg10151085	-1.6252	1.0636	0.1265	cg06872964	0.733	0.2532	0.003797	cg05873267	2.5912	0.87	0.002898
cg23032421	-0.3561	0.2485	0.1519	cg14761417	1.0645	0.6967	0.1266	cg11071202	1.544	0.5337	0.003814	cg13097800	-1.6448	0.5527	0.002921
cg00826902	-0.9973	0.7023	0.1556	cg16594806	0.4962	0.3261	0.1281	cg24679890	1.5206	0.5273	0.003932	cg02119938	-2.3739	0.7982	0.002938
cg10438589	-0.6024	0.4258	0.1571	cg25467336	0.3582	0.2381	0.1325	cg25600410	-1.6459	0.574	0.004137	cg14145338	1.2522	0.4212	0.002948
cg20181887	-0.3422	0.2433	0.1596	cg21766592	-0.8462	0.5752	0.1413	cg05978306	1.244	0.4352	0.004254	cg02716826	-2.081	0.7027	0.00306
cg19000647	-1.1806	0.8415	0.1606	cg16520815	0.516	0.3611	0.1529	cg26403843	0.8424	0.3018	0.005245	cg04927537	1.0025	0.3438	0.003545
cg06872964	-0.6066	0.436	0.1642	cg18119407	0.4805	0.3362	0.153	cg10601624	-1.7432	0.6256	0.005329	cg04583842	1.3069	0.4561	0.004169
cg06762457	-0.5984	0.4361	0.1701	cg03607951	0.6121	0.4286	0.1533	cg11832534	1.7027	0.6165	0.005744	cg02711608	-2.4801	0.8674	0.004247
cg10822172	-0.6699	0.4908	0.1723	cg17194270	0.4498	0.3153	0.1538	cg06192883	1.6285	0.5917	0.005918	cg22707529	2.0649	0.7223	0.004254
cg04816311	0.3425	0.2581	0.1845	cg09608652	0.9551	0.6794	0.1598	cg22534374	-0.9574	0.3496	0.006174	cg04424621	-1.9822	0.6956	0.004375
cg22446998	-0.596	0.4518	0.1872	cg19211853	-0.4151	0.296	0.1609	cg08309687	-0.8183	0.2994	0.006277	cg10601624	-1.8129	0.6395	0.004585
cg17822325	0.4889	0.3707	0.1873	cg10601624	0.4204	0.2999	0.1611	cg01813139	2.0984	0.7719	0.006558	cg06192883	1.9445	0.6917	0.004933
cg10852154	-0.9278	0.7107	0.1917	cg10576245	0.6163	0.4472	0.1681	cg07306253	1.6361	0.6157	0.007881	cg00050692	-1.7456	0.631	0.00567
cg11658419	-0.8993	0.6919	0.1937	cg16258657	0.5303	0.3911	0.1752	cg24727480	1.7335	0.6625	0.008884	cg16611584	0.6131	0.2226	0.005876
cg13097800	0.5983	0.4625	0.1959	cg09152259	0.4733	0.3504	0.1767	cg14237301	1.0958	0.4256	0.01003	cg01492538	1.9505	0.7099	0.006003
cg06164260	-0.7399	0.5758	0.1988	cg19000647	-1.136	0.8415	0.177	cg10852154	1.5222	0.5953	0.01056	cg21179618	1.8676	0.6798	0.006012
cg06500161	-0.6062	0.4741	0.2011	cg17822325	0.4676	0.3546	0.1873	cg10438589	0.8082	0.318	0.01104	cg20871826	2.6268	0.9586	0.00614
cg02150354	-1.8768	1.4739	0.2029	cg19881557	-0.4185	0.3176	0.1877	cg06617876	-1.5165	0.6045	0.01212	cg25365958	1.5593	0.5703	0.006252
cg00973118	0.542	0.4262	0.2035	cg12194745	0.4277	0.3298	0.1947	cg09142829	1.718	0.6877	0.01249	cg24550880	1.7502	0.6405	0.006282
cg06003184	0.3088	0.247	0.2111	cg14939082	0.8759	0.6766	0.1955	cg05648510	1.0789	0.432	0.0125	cg12030667	2.4156	0.8933	0.006847
cg13558754	-1.2947	1.0492	0.2172	cg04084236	0.8154	0.6329	0.1976	cg13641690	-1.5441	0.6183	0.01251	cg08129017	1.4942	0.5549	0.007092
cg25178683	-0.5057	0.4122	0.2199	cg10852154	-0.8551	0.668	0.2005	cg25365958	1.3049	0.5368	0.01506	cg24709951	-0.9864	0.3678	0.007321
cg17501210	-0.9423	0.7694	0.2206	cg14476101	0.366	0.2877	0.2033	cg26257082	2.0359	0.8427	0.01569	cg03068497	-0.749	0.2801	0.007495
cg20494738	-0.6509	0.5335	0.2224	cg18062721	0.4633	0.3749	0.2166	cg07012687	1.0279	0.4255	0.0157	cg09152259	-1.0441	0.3906	0.007513
cg20294789	1.2586	1.0359	0.2244	cg10822172	-0.4739	0.3853	0.2188	cg14939082	1.684	0.6974	0.01575	cg25817701	1.3118	0.4924	0.007721
cg21545535	-0.7804	0.6448	0.2262	cg05978306	-0.3559	0.2913	0.2218	cg11574975	1.9205	0.7967	0.01593	cg19750657	1.1613	0.4372	0.007908
cg18062721	0.4847	0.4026	0.2286	cg11524400	0.426	0.3498	0.2233	cg19016694	-1.4488	0.6014	0.016	cg04980428	2.3072	0.8692	0.007947
cg19360907	-0.3931	0.33	0.2336	cg15721584	-0.3766	0.3103	0.225	cg05845030	-0.8137	0.3385	0.01623	cg20494738	1.9534	0.7391	0.008216
cg03345232	0.4797	0.4049	0.2361	cg07012687	0.4445	0.3715	0.2315	cg05873267	1.8585	0.7765	0.0167	cg08244301	1.6749	0.6439	0.009284
cg24550880	-0.657	0.557	0.2382	cg24550880	-0.5989	0.5042	0.2349	cg07565956	1.6101	0.6739	0.01688	cg17894755	1.958	0.7554	0.009541
cg26376241	0.263	0.2255	0.2435	cg03345232	0.453	0.3819	0.2355	cg22068629	1.3218	0.5588	0.01801	cg01413354	-0.6492	0.2515	0.009857
cg03957124	0.3999	0.3452	0.2467	cg22132509	-0.7151	0.6055	0.2376	cg18608055	0.9544	0.4051	0.01846	cg26376241	-0.7916	0.3104	0.01077
cg23038074	0.9943	0.8634	0.2495	cg07573872	0.4364	0.373	0.242	cg17894755	1.5779	0.6725	0.01897	cg07960624	-0.82	0.3239	0.01136
cg26315985	0.5441	0.4824	0.2594	cg16257983	-1.2373	1.0707	0.2478	cg16140253	1.9676	0.8401	0.01917	cg26315985	-0.9689	0.3834	0.01151
cg19015264	-0.7447	0.6678	0.2648	cg22446998	0.4315	0.3744	0.2491	cg11202345	1.2884	0.5512	0.01941	cg10852154	1.8123	0.7308	0.01313
cg00988346	-0.7624	0.6867	0.2669	cg02150354	-1.7588	1.5274	0.2495	cg22904711	0.8458	0.362	0.01945	cg06762457	-0.9415	0.3811	0.01349
cg05845030	0.3763	0.3419	0.2709	cg21920570	-0.6288	0.549	0.252	cg12582959	1.5169	0.6492	0.01946	cg19413066	-0.8985	0.3637	0.0135
cg05339976	-0.8573	0.7794	0.2714	cg12484113	0.7948	0.7018	0.2574	cg26399994	-1.1396	0.4877	0.01947	cg16594806	-1.0964	0.4465	0.01406
cg01798813	-0.7413	0.6754	0.2724	cg11658419	-0.7549	0.6774	0.2651	cg17901584	-0.8688	0.3747	0.02041	cg11658419	1.4646	0.5976	0.01425
cg22627406	-1.6023	1.4634	0.2736	cg09469355	-0.3607	0.3281	0.2716	cg13222915	-1.0302	0.4512	0.02242	cg03803086	1.5769	0.6436	0.01427
cg05441854	-1.7508	1.6096	0.2767	cg00973118	0.4252	0.3891	0.2745	cg13558754	0.8951	0.3927	0.02265	cg25104397	1.796	0.7343	0.01445
cg05095590	-0.2245	0.207	0.2781	cg25365958	0.5385	0.494	0.2757	cg14225168	-0.8446	0.3735	0.02375	cg26257082	2.3939	0.993	0.01591
cg18500988	-0.8354	0.7772	0.2825	cg07153010	-0.6312	0.5842	0.2799	cg12623364	1.5692	0.6941	0.02377	cg01117339	-0.8621	0.3581	0.01607
cg12170787	0.684	0.6472	0.2906	cg07565956	0.5869	0.5553	0.2905	cg21604136	1.7583	0.7851	0.02512	cg19211853	-1.0244	0.4267	0.01636
cg02711608	0.6858	0.6501	0.2914	cg05648510	-0.3753	0.358	0.2945	cg25817701	0.9359	0.4181	0.02518	cg21766592	-1.7935	0.751	0.01694
cg24727480	0.4836	0.4619	0.2951	cg00239353	0.6641	0.6369	0.2971	cg12194745	1.1404	0.5127	0.02614	cg25178683	0.8607	0.3612	0.01718
cg03310939	-0.4149	0.3971	0.2961	cg07306253	0.5282	0.5108	0.3012	cg01543603	1.8765	0.8442	0.02623	cg07306253	1.7387	0.7316	0.01747
cg01749249	-0.5621	0.5423	0.2999	cg24679890	1.1396	1.1171	0.3077	cg03717755	0.7041	0.3185	0.02705	cg22695729	2.2698	0.9619	0.01829
cg19695507	-0.9311	0.8996	0.3007	cg01492538	0.6509	0.6459	0.3136	cg15721584	0.6977	0.3162	0.02737	cg11376147	-2.7912	1.1847	0.01847
cg13912858	0.7666	0.7429	0.3021	cg19413066	0.2854	0.2913	0.3272	cg09082287	2.3334	1.0747	0.02992	cg26894079	-0.9263	0.3956	0.0192
cg06207201	-0.5199	0.5096	0.3076	cg22012981	-0.5304	0.5442	0.3297	cg20865323	2.1005	0.9705	0.03044	cg06207201	-1.0137	0.4335	0.01936
cg01581222	-0.9187	0.902	0.3084	cg11376147	-0.7307	0.7544	0.3327	cg19750657	0.8853	0.4094	0.03058	cg25607249	-1.7948	0.7675	0.01936
cg13433363	-0.4778	0.4716	0.311	cg26376241	0.1913	0.1983	0.3347	cg12542255	0.4051	0.1877	0.03094	cg00695799	-1.6303	0.7013	0.0201
cg11106652	-0.2992	0.2958	0.3117	cg21429551	0.2245	0.2352	0.3398	cg05339976	-1.2491	0.5842	0.03252	cg22012981	1.5027	0.654	0.02157
cg03297731	0.487	0.4819	0.3123	cg20496314	0.4613	0.4913	0.3477	cg19881557	0.8558	0.4022	0.03335	cg26008365	1.2571	0.5474	0.02166
cg20782117	0.3977	0.3969	0.3163	cg04816311	-0.1955	0.209	0.3495	cg04757345	-0.8325	0.3922	0.03377	cg13442606	-1.1604	0.5056	0.02172
cg11574975	-1.5815	1.6092	0.3257	cg14237301	-0.364	0.3912	0.3521	cg26103104	0.5117	0.2411	0.03377	cg26033520	1.0647	0.4764	0.02542
cg18608055	0.4058	0.4162	0.3296	cg04528038	-0.6769	0.73	0.3538	cg25104397	1.2895	0.6194	0.03735	cg09608652	2.1652	0.9716	0.02584
cg23095383	-0.8773	0.9017	0.3306	cg02734358	0.2578	0.2785	0.3545	cg03607951	0.5206	0.2501	0.03736	cg11524400	1.0913	0.4934	0.02698
cg26328951	1.1716	1.2131	0.3341	cg00945209	-0.2603	0.2813	0.3548	cg16024891	0.9319	0.4487	0.03779	cg01749249	-1.3856	0.6281	0.02738
cg14225168	-0.3293	0.3416	0.3351	cg17346145	-0.6234	0.6777	0.3576	cg22103219	-1.1748	0.5793	0.04255	cg07942622	2.6104	1.1899	0.02826
cg26008365	-0.9598	0.9978	0.3361	cg11202345	-0.396	0.4309	0.3581	cg03346692	-0.6843	0.3412	0.0449	cg24243879	1.3868	0.6349	0.02893
cg22695729	0.682	0.7097	0.3366	cg20865323	1.249	1.4024	0.3731	cg04337828	1.2996	0.6488	0.04517	cg20181887	0.7804	0.3574	0.02902
cg22805381	0.7086	0.7375	0.3366	cg13433363	-0.3931	0.4422	0.3741	cg17346145	1.4431	0.7214	0.04546	cg10927968	1.0575	0.4912	0.03134
cg25467336	-0.2834	0.2951	0.3369	cg26894079	-0.2883	0.3257	0.376	cg07573872	0.9039	0.4556	0.04728	cg03297731	-1.0894	0.5062	0.03138
cg02050917	-0.5302	0.5525	0.3372	cg06872964	0.3134	0.3569	0.3798	cg26562921	0.9914	0.5099	0.05187	cg10151085	1.9937	0.928	0.03168
cg06092310	-0.8286	0.8819	0.3475	cg00916899	-0.5951	0.6791	0.3809	cg19413066	-0.7665	0.3968	0.05341	cg18119407	-1.1558	0.5431	0.03332
cg09664445	-0.4109	0.4408	0.3512	cg26995224	0.2724	0.3119	0.3824	cg09152259	-0.6998	0.3626	0.05357	cg25649826	1.2711	0.5978	0.03346
cg09082287	-1.0473	1.1634	0.368	cg05922563	0.258	0.3022	0.3931	cg00695799	1.0932	0.5713	0.05566	cg22953759	-1.2672	0.5974	0.03391
cg05978306	0.3285	0.3726	0.3779	cg07235935	-0.2492	0.2953	0.3988	cg00714874	-0.9848	0.5178	0.0572	cg01581222	1.835	0.8676	0.03443
cg13442606	0.441	0.5028	0.3804	cg22304262	-0.2661	0.3187	0.4037	cg02119938	-1.5206	0.8025	0.05812	cg06092310	1.7104	0.8181	0.03656
cg06096336	0.3212	0.3697	0.3849	cg24243879	0.3803	0.457	0.4054	cg10663078	1.5721	0.836	0.06003	cg03725309	-1.4042	0.672	0.03667
cg11039729	-1.1004	1.2668	0.385	cg14225168	-0.1866	0.2264	0.4098	cg01798813	1.3362	0.7117	0.06046	cg11258381	-1.0993	0.5269	0.03696
cg01117339	-0.3232	0.3798	0.3948	cg01749249	0.3388	0.4154	0.4147	cg04927537	0.6436	0.3434	0.06089	cg00916899	1.7886	0.858	0.03709
cg10927968	-0.2323	0.2736	0.396	cg11832534	-0.6331	0.7771	0.4152	cg26894079	-0.6754	0.3607	0.06114	cg05242915	0.8927	0.4282	0.03711
cg15721584	-0.3018	0.3593	0.4009	cg22904711	0.201	0.2472	0.4163	cg26470501	1.024	0.5475	0.06144	cg23213230	1.9062	0.9271	0.03977
cg07565956	-0.4648	0.5628	0.4089	cg04980428	0.5573	0.6874	0.4175	cg00826902	0.804	0.4302	0.06166	cg04528038	1.746	0.8505	0.04008
cg10663078	-1.0525	1.2754	0.4093	cg25130381	0.3791	0.4723	0.4222	cg09613192	0.7644	0.4111	0.06298	cg07565956	1.4948	0.7334	0.04154
cg09469355	0.4159	0.5042	0.4094	cg25600410	0.3626	0.4558	0.4263	cg25393284	-0.9007	0.4868	0.0643	cg22068629	1.3799	0.6816	0.04292
cg03607951	0.3955	0.4803	0.4102	cg06092310	0.6489	0.8177	0.4274	cg22012981	1.1352	0.6203	0.06723	cg12582959	1.5499	0.7679	0.04356
cg09915396	-0.394	0.4784	0.4102	cg02940165	0.9922	1.2537	0.4287	cg23095383	-0.802	0.4384	0.0673	cg05095590	0.7178	0.3574	0.04462
cg08129017	-0.4554	0.5544	0.4115	cg07094298	-0.1977	0.2501	0.4293	cg24202916	-0.824	0.4609	0.07378	cg23247968	1.8514	0.9246	0.04525
cg00050692	0.4339	0.5305	0.4134	cg19016694	0.2919	0.3751	0.4365	cg25771013	1.1405	0.6395	0.07451	cg09613192	0.7507	0.3757	0.04571
cg16258657	0.3961	0.4849	0.414	cg25178683	0.2317	0.2985	0.4376	cg06946797	-0.9212	0.517	0.0748	cg18062721	0.6604	0.3311	0.04611
cg26894079	-0.3265	0.4011	0.4157	cg14531564	-1.0206	1.317	0.4384	cg14145338	0.7301	0.4135	0.07744	cg19360907	1.7447	0.8753	0.04623
cg01413354	0.1287	0.1589	0.4179	cg25817701	0.2329	0.3049	0.4449	cg06397161	0.797	0.4521	0.07792	cg20782117	-0.8315	0.4172	0.04623
cg12338137	-0.4076	0.5102	0.4244	cg10663078	0.9806	1.2865	0.4459	cg22132509	0.9861	0.5641	0.08044	cg24679890	0.9865	0.5032	0.04994
cg12194745	0.3299	0.4149	0.4265	cg25393284	0.3732	0.492	0.4481	cg03318904	0.8104	0.464	0.08073	cg06397161	0.813	0.4156	0.05046
cg02716826	0.3867	0.4866	0.4268	cg03500056	0.5791	0.7646	0.4488	cg07153010	0.9753	0.56	0.08156	cg06560379	-2.1976	1.1253	0.05083
cg22534374	0.2607	0.3295	0.4289	cg13912858	0.4864	0.659	0.4605	cg07960624	-0.4888	0.2808	0.08169	cg04858631	0.7606	0.3922	0.05245
cg01243823	-0.3271	0.4138	0.4292	cg08309687	0.1994	0.2725	0.4644	cg02150354	1.7759	1.0395	0.08755	cg14324502	0.8265	0.427	0.05293
cg11832534	-0.7466	0.9447	0.4294	cg26751588	0.4231	0.5844	0.469	cg14761417	-1.1014	0.6453	0.08785	cg05845030	-0.6199	0.3206	0.05317
cg12542255	0.1193	0.1515	0.4308	cg11024682	-0.5521	0.7642	0.47	cg08944236	0.8672	0.5132	0.09108	cg23032421	-0.8123	0.4217	0.05407
cg17894755	0.5683	0.7275	0.4347	cg26610247	0.3063	0.4256	0.4718	cg08594681	0.6558	0.3884	0.09131	cg04545296	0.972	0.5052	0.05436
cg26470501	0.4596	0.5888	0.4351	cg26315985	0.263	0.3685	0.4755	cg01492538	1.012	0.6134	0.09897	cg24727480	1.6093	0.8447	0.05677
cg24243879	0.3677	0.4713	0.4353	cg03310939	-0.2508	0.352	0.4762	cg08696931	0.9501	0.576	0.09903	cg07235935	-0.7053	0.3709	0.05724
cg17313519	-0.7528	0.9719	0.4386	cg19390658	-0.1894	0.2698	0.4827	cg26328951	-0.725	0.4417	0.1007	cg22304262	-0.8378	0.4438	0.05907
cg01492538	-0.5126	0.6645	0.4405	cg16024891	0.4074	0.585	0.4861	cg01243823	-0.476	0.2904	0.1012	cg17346145	1.3923	0.7377	0.05911
cg03339910	0.5758	0.7488	0.4419	cg06100161	-0.3133	0.4509	0.4871	cg13997435	-0.7938	0.4894	0.1048	cg18181703	-0.981	0.5252	0.06179
cg21920570	-0.4401	0.5737	0.443	cg19015264	-0.478	0.6912	0.4892	cg26751588	-0.5404	0.3336	0.1052	cg03607951	0.5472	0.2951	0.06375
cg24931632	1.0324	1.3631	0.4488	cg27312979	0.2995	0.4333	0.4894	cg10987503	0.6638	0.4101	0.1055	cg10548968	-0.644	0.3477	0.064
cg04757345	0.3069	0.4102	0.4543	cg05873267	-0.4475	0.6577	0.4962	cg12170787	1.0891	0.6808	0.1097	cg24202916	-0.8505	0.4621	0.06571
cg15681255	0.5272	0.7227	0.4657	cg22695729	0.4552	0.6701	0.4969	cg02211741	1.3056	0.8283	0.115	cg01798813	1.5534	0.8484	0.06709
cg03068497	0.1998	0.2747	0.467	cg19360907	-0.201	0.2971	0.4986	cg26361535	0.6084	0.3935	0.1221	cg12678073	1.7484	0.9566	0.0676
cg14145338	-0.2619	0.3637	0.4715	cg13097800	0.2898	0.4303	0.5007	cg19118951	0.798	0.5163	0.1222	cg00741986	-0.9365	0.5124	0.06763
cg00741986	-0.344	0.4809	0.4744	cg08788930	-0.1455	0.2164	0.5013	cg02056751	0.6302	0.4119	0.126	cg06164260	-1.4395	0.7931	0.06952
cg21429551	0.1882	0.2688	0.4839	cg21545535	-0.4131	0.6148	0.5016	cg00973118	0.7595	0.5028	0.1309	cg19837174	-0.6832	0.3837	0.07494
cg09613192	-0.2628	0.3769	0.4857	cg20494738	0.2542	0.38	0.5035	cg14992144	0.8535	0.5671	0.1323	cg15416877	1.9581	1.1195	0.08029
cg23072008	-0.7039	1.0263	0.4928	cg11071202	-0.3669	0.5541	0.5078	cg06092310	0.9587	0.6496	0.14	cg22446998	-0.8529	0.4906	0.08213
cg02940165	0.8691	1.2874	0.4996	cg12623364	0.4146	0.6358	0.5144	cg15240476	-1.1367	0.771	0.1404	cg25130381	1.2269	0.7072	0.08276
cg03318904	-0.3469	0.5143	0.5	cg12338137	0.2463	0.378	0.5146	cg04545296	0.8001	0.5518	0.1471	cg00574958	-2.1301	1.237	0.08507
cg21766592	-0.4302	0.6418	0.5027	cg13997435	-0.2401	0.3736	0.5205	cg01117339	-0.5579	0.3864	0.1488	cg26995224	0.481	0.2814	0.08735
cg12678073	0.5483	0.8211	0.5043	cg00741986	0.254	0.3957	0.5209	cg16520815	0.5607	0.3894	0.1499	cg05648510	0.8791	0.5176	0.08947
cg22012981	-0.4713	0.7107	0.5073	cg04583842	0.2787	0.4362	0.5228	cg24931632	1.0889	0.765	0.1546	cg04347477	0.8025	0.4741	0.09052
cg16749578	-0.6077	0.9176	0.5078	cg02641539	-0.4084	0.6522	0.5312	cg00916899	0.9912	0.6968	0.1548	cg04337828	1.3022	0.7704	0.09097
cg25104397	-0.4674	0.708	0.5092	cg12678073	0.5119	0.8181	0.5315	cg15681255	1.041	0.7348	0.1566	cg03318904	0.8917	0.5289	0.09182
cg26361535	-0.2887	0.4374	0.5092	cg17901584	0.1803	0.2918	0.5367	cg21179618	0.7747	0.557	0.1643	cg08788930	0.5289	0.3225	0.101
cg00567854	0.4183	0.6516	0.5209	cg02050917	-0.3112	0.51	0.5418	cg04528038	1.2089	0.8697	0.1645	cg06617876	-1.0494	0.6405	0.1013
cg21179618	-0.3411	0.5343	0.5232	cg25104397	0.3908	0.644	0.544	cg07235935	-0.4723	0.3405	0.1654	cg17194270	0.5402	0.3302	0.1019
cg13784312	0.2161	0.3444	0.5303	cg01975495	0.2054	0.3412	0.5473	cg12030667	1.1674	0.842	0.1656	cg26403843	0.5259	0.3272	0.108
cg24174557	0.2111	0.3388	0.5332	cg20181887	-0.1313	0.219	0.5488	cg11039729	1.1102	0.8102	0.1706	cg06872964	0.4763	0.2966	0.1083
cg20865323	-0.8652	1.3972	0.5358	cg07960624	-0.156	0.2629	0.5529	cg11258381	-0.7726	0.5657	0.172	cg12542255	0.3816	0.2376	0.1083
cg26562921	-0.2823	0.4565	0.5363	cg26687842	0.1875	0.3185	0.556	cg20871826	1.1381	0.8356	0.1732	cg25393284	-0.8106	0.5062	0.1093
cg12623364	0.4185	0.6807	0.5387	cg03346692	-0.1743	0.2974	0.5578	cg16594806	0.598	0.4432	0.1772	cg19000647	1.2962	0.8096	0.1094
cg00945209	0.1856	0.3056	0.5435	cg03957124	-0.1555	0.2661	0.5589	cg04424621	0.7083	0.525	0.1774	cg23679992	-0.8198	0.5133	0.1102
cg11376147	0.4632	0.7865	0.5559	cg04347477	0.1373	0.2375	0.5632	cg00945209	-0.635	0.4755	0.1817	cg03717755	0.5674	0.3574	0.1124
cg00695799	0.2907	0.4977	0.5592	cg10927968	-0.1386	0.2452	0.572	cg07942622	1.033	0.774	0.182	cg19016694	-0.835	0.5265	0.1127
cg02641539	-0.4399	0.7545	0.5599	cg27063372	0.1794	0.3198	0.5749	cg11024682	1.1062	0.8373	0.1865	cg22522509	1.8149	1.1521	0.1152
cg24202916	-0.2679	0.4617	0.5617	cg22438763	0.521	0.9331	0.5766	cg19566658	0.8676	0.6796	0.2017	cg01813139	1.3967	0.8905	0.1168
cg26751588	0.4917	0.8481	0.5621	cg19837174	0.2903	0.5207	0.5771	cg08129017	0.6381	0.5002	0.2021	cg25630910	1.6009	1.0208	0.1168
cg01172150	-0.5595	0.9803	0.5682	cg09613192	0.1672	0.3056	0.5843	cg09469355	-0.6065	0.476	0.2026	cg10042645	0.4739	0.3032	0.1181
cg10042645	0.1792	0.3141	0.5683	cg08944236	0.6201	1.1399	0.5864	cg20496314	0.7369	0.5793	0.2034	cg14939082	1.315	0.8423	0.1185
cg06617876	-0.3956	0.6956	0.5696	cg22534374	-0.1437	0.2657	0.5886	cg25607249	-0.9701	0.7697	0.2075	cg03345232	0.7057	0.4545	0.1205
cg14531564	-0.9562	1.6822	0.5698	cg06003184	0.121	0.2243	0.5896	cg06100161	0.3613	0.2883	0.2101	cg10663078	1.5097	0.9805	0.1236
cg15416877	-0.5837	1.028	0.5702	cg03339910	-0.3842	0.7242	0.5957	cg22438763	0.4747	0.3795	0.211	cg03346692	-0.6094	0.4019	0.1294
cg00549475	-0.205	0.3641	0.5735	cg21604136	0.3633	0.6857	0.5962	cg02716826	-0.7373	0.5922	0.2131	cg27380499	0.9109	0.6013	0.1298
cg03725309	0.2404	0.428	0.5743	cg23072008	0.5277	0.999	0.5973	cg00574958	1.3222	1.0684	0.2159	cg20865323	1.6077	1.0698	0.1329
cg16520815	-0.2204	0.3928	0.5747	cg26253134	-0.2537	0.492	0.6061	cg23679992	-0.6284	0.5103	0.2182	cg01975495	0.7703	0.5146	0.1345
cg07942622	-0.5912	1.0631	0.5782	cg13558754	-0.5112	0.996	0.6078	cg26610247	0.6567	0.543	0.2265	cg15681255	1.2648	0.8454	0.1347
cg07235935	0.2048	0.3796	0.5895	cg08696931	0.5182	1.0115	0.6085	cg05441854	0.7758	0.6415	0.2266	cg02641539	-1.1891	0.7961	0.1352
cg11024682	-0.3893	0.7436	0.6006	cg24931632	0.6636	1.3004	0.6098	cg19695507	1.0634	0.8909	0.2326	cg12570716	-0.9976	0.6735	0.1386
cg25817701	0.1949	0.3779	0.6061	cg17501210	-0.341	0.6717	0.6117	cg01172150	0.8837	0.7548	0.2417	cg21429551	-0.479	0.3246	0.14
cg19566658	-0.2628	0.5125	0.6081	cg23038074	0.447	0.8847	0.6134	cg20181887	0.3858	0.3296	0.2418	cg07805604	1.1277	0.7643	0.1401
cg24679890	-0.6159	1.2176	0.613	cg24174557	0.1323	0.2626	0.6146	cg18500988	0.8926	0.7734	0.2484	cg06003184	0.3825	0.2599	0.1411
cg26257082	-0.3489	0.7026	0.6195	cg19373099	-0.1203	0.247	0.6262	cg26008365	0.6272	0.5468	0.2513	cg00714874	-0.7334	0.4992	0.1418
cg01975495	-0.1896	0.3832	0.6208	cg06096336	0.1509	0.31	0.6263	cg20494738	0.8504	0.7425	0.2521	cg13997435	-0.8048	0.5536	0.146
cg16594806	0.2015	0.4167	0.6288	cg02716826	0.2213	0.4562	0.6276	cg00567854	-0.7291	0.6425	0.2565	cg06810647	1.1731	0.8098	0.1474
cg25365958	0.2827	0.5862	0.6296	cg15416877	-0.5008	1.0399	0.6301	cg06164260	-0.879	0.7884	0.2649	cg21113318	0.7276	0.503	0.148
cg27312979	0.2347	0.4901	0.632	cg26399994	-0.3436	0.7223	0.6342	cg02641539	-0.9266	0.8392	0.2696	cg14476101	-0.3851	0.2679	0.1507
cg20496314	0.2598	0.5501	0.6367	cg03068497	0.1051	0.2217	0.6355	cg22805381	-0.595	0.5427	0.2729	cg13784312	-1.1345	0.7936	0.1528
cg07094298	-0.1314	0.2803	0.6393	cg03318904	-0.1784	0.3773	0.6364	cg18119407	-0.501	0.4604	0.2764	cg13691961	0.4625	0.3326	0.1643
cg14476101	0.1738	0.3742	0.6423	cg06617876	0.1947	0.4141	0.6383	cg24709951	-0.3515	0.3247	0.2791	cg22132509	0.9531	0.6917	0.1682
ch.1.171672612F	0.325	0.7048	0.6447	cg21179618	0.244	0.5191	0.6384	cg06421614	1.1298	1.0528	0.2832	cg00826902	0.5772	0.4299	0.1794
cg08972190	-0.2306	0.501	0.6454	cg20871826	-0.358	0.7638	0.6393	cg21319458	0.6277	0.5869	0.2848	cg07012687	0.6095	0.4681	0.1929
cg26399994	-0.397	0.8708	0.6484	cg11106652	-0.1086	0.2399	0.6506	cg19000647	0.6844	0.6515	0.2935	cg00988346	1.0566	0.8116	0.193
cg14237301	-0.2064	0.4558	0.6506	cg06946797	0.2468	0.5602	0.6595	cg20294789	1.1058	1.0559	0.295	cg23072008	1.6341	1.2673	0.1972
cg11524400	-0.1864	0.4133	0.652	cg08305942	-0.1334	0.3029	0.6597	cg14531564	-0.4814	0.4615	0.2969	cg19695507	1.217	1.0051	0.2259
cg08244301	0.1902	0.4346	0.6616	cg22805381	0.2568	0.597	0.6671	cg03297731	-0.5168	0.4971	0.2985	cg10987503	0.4984	0.4117	0.226
cg07153010	-0.2915	0.6697	0.6634	cg03438773	-0.2303	0.5355	0.6672	cg10822172	-0.454	0.4506	0.3137	cg17058475	1.1399	0.9608	0.2355
cg18181703	0.2662	0.616	0.6656	cg01413354	-0.055	0.1293	0.6703	cg04980428	0.7757	0.7726	0.3154	cg03957124	-0.449	0.3872	0.2463
cg00239353	-0.3316	0.7715	0.6673	cg25630910	-0.2784	0.6541	0.6703	cg23032421	-0.3709	0.3698	0.3158	cg20496314	0.6461	0.5603	0.2489
cg26253134	-0.2359	0.55	0.668	cg10987503	-0.1402	0.3305	0.6713	cg19211853	-0.4188	0.4184	0.3169	cg00549475	0.7779	0.6837	0.2553
cg22522509	0.3085	0.7297	0.6725	cg11574975	0.6136	1.447	0.6716	cg22695729	0.8694	0.8692	0.3172	cg09664445	0.6155	0.5414	0.2556
cg06192883	-0.2262	0.5362	0.6732	cg06207201	-0.1465	0.3467	0.6725	cg27312979	0.4188	0.4187	0.3172	cg06898549	0.414	0.367	0.2592
cg16140253	0.2548	0.6088	0.6756	cg24202916	-0.1663	0.394	0.673	cg25467336	0.357	0.359	0.32	cg17822325	0.515	0.4669	0.2701
cg05873267	-0.2654	0.6351	0.676	cg13442606	0.1765	0.4187	0.6734	cg14324502	0.3075	0.3174	0.3327	cg26687842	0.5443	0.4982	0.2746
cg02211741	-0.2927	0.7072	0.679	cg22522509	0.297	0.7099	0.6757	cg01581222	0.7916	0.8202	0.3345	cg13641690	-0.6584	0.6047	0.2763
cg03500056	0.3193	0.8051	0.6917	cg04545296	0.2165	0.5264	0.6808	cg23694492	0.4964	0.5241	0.3435	cg11202345	0.6829	0.6422	0.2876
cg03438773	0.2261	0.5869	0.7001	cg11525020	-0.1169	0.285	0.6816	cg15416877	0.9165	0.9767	0.3481	cg05922563	0.6068	0.5714	0.2882
cg22904711	0.1172	0.3044	0.7002	cg09082287	-0.4266	1.0645	0.6886	cg03345232	0.3934	0.4211	0.3502	cg21319458	0.6798	0.6437	0.2909
cg05922563	-0.1258	0.3272	0.7006	cg26328951	0.3732	0.9385	0.6908	cg08305942	-0.3875	0.4201	0.3564	cg04816311	0.3342	0.3214	0.2984
cg21187669	-0.1737	0.4518	0.7006	cg13222915	0.1605	0.4043	0.6914	cg06690548	0.6178	0.6719	0.3579	cg08309687	-0.3271	0.3146	0.2986
cg10987503	-0.1781	0.4721	0.706	cg00695799	-0.178	0.4541	0.695	cg10042645	0.2845	0.3096	0.358	cg23038074	1.2714	1.2333	0.3026
cg13708645	-0.1268	0.3434	0.7118	cg12085570	-0.4899	1.2709	0.6999	cg26687842	-0.4234	0.4653	0.3628	cg27312979	-0.3531	0.344	0.3047
cg11258381	0.3838	1.0397	0.712	cg18500988	-0.3093	0.8098	0.7025	cg02711608	-0.6722	0.7451	0.367	cg14992144	0.6276	0.6174	0.3094
cg13222915	-0.1898	0.5256	0.718	cg26470501	-0.1616	0.4295	0.7068	cg13912858	0.6875	0.7621	0.367	cg13912858	0.8099	0.8012	0.3121
cg26610247	0.155	0.4333	0.7205	cg01172150	-0.3684	0.9824	0.7077	cg19373099	0.2582	0.2941	0.38	cg26470501	-0.5794	0.5781	0.3163
cg14761417	-0.3283	0.9488	0.7293	cg07563400	-0.1924	0.5162	0.7094	cg23072008	0.6654	0.7594	0.3809	cg19566658	0.657	0.657	0.3173
cg25393284	-0.1873	0.5521	0.7344	cg25649826	-0.157	0.4234	0.7108	cg04816311	0.2701	0.3086	0.3814	cg00567854	0.6137	0.6184	0.321
cg11525020	0.1428	0.4233	0.7358	cg06500161	-0.1314	0.3562	0.7123	cg12338137	-0.3905	0.4514	0.387	cg19881557	0.4643	0.4705	0.3238
cg21113318	-0.1726	0.5218	0.7408	cg00574958	0.303	0.8536	0.7226	cg11106652	0.2545	0.2962	0.3901	cg23694492	-0.5718	0.5898	0.3323
cg02119938	-0.1253	0.3819	0.7429	cg00714874	0.1319	0.3818	0.7297	cg00239353	-0.3713	0.448	0.4072	cg05978306	0.4511	0.4736	0.3408
cg26995224	-0.1089	0.3325	0.7434	cg06192883	0.1874	0.5433	0.7301	cg00988346	0.5711	0.6906	0.4083	cg10576245	0.6546	0.6881	0.3415
cg13997435	-0.165	0.5057	0.7442	cg09664445	-0.1053	0.3064	0.7312	cg25130381	0.4877	0.5904	0.4088	cg06690548	-0.6867	0.7279	0.3455
cg20871826	-0.2382	0.7415	0.748	cg16749578	-0.2866	0.8573	0.7382	cg24550880	0.4971	0.6126	0.4171	cg10438589	0.313	0.3377	0.3541
cg04084236	0.2101	0.6569	0.7491	cg17058475	0.3237	0.9782	0.7407	cg22522509	0.7278	0.9074	0.4225	cg22805381	-0.5067	0.5476	0.3549
cg21242002	0.1651	0.5191	0.7504	cg23679992	0.148	0.4686	0.7522	cg07094298	-0.2701	0.3497	0.4399	cg26751588	-0.263	0.2846	0.3555
cg05242915	-0.1622	0.5216	0.7558	cg22953759	-0.1226	0.3902	0.7533	cg23247968	0.624	0.8169	0.4449	cg26562921	0.5561	0.6076	0.36
cg02734358	0.0985	0.3316	0.7665	cg05095590	-0.0608	0.1947	0.7548	cg17313519	0.483	0.6353	0.4471	cg14531564	-0.5068	0.5577	0.3635
cg04528038	-0.2192	0.7776	0.7781	cg04424621	-0.1398	0.4587	0.7606	cg24420089	0.3335	0.4462	0.4549	cg04084236	0.8189	0.9028	0.3643
cg11071202	0.1646	0.5877	0.7794	cg12593793	-0.1689	0.5637	0.7645	cg23213230	0.5993	0.8172	0.4634	cg02050917	0.5172	0.5705	0.3646
cg22132509	-0.1681	0.6083	0.7822	cg05242915	0.113	0.3825	0.7677	cg25649826	0.3681	0.5084	0.4691	cg06096336	0.2975	0.3288	0.3657
cg16257983	-0.2918	1.0623	0.7835	cg02211741	-0.1925	0.6657	0.7725	cg17501210	0.369	0.5177	0.476	cg19390658	-0.3485	0.3915	0.3733
cg08594681	0.0881	0.3223	0.7845	cg03717755	0.0742	0.2576	0.7733	cg19015264	-0.5098	0.7252	0.4821	cg00239353	-0.3945	0.4485	0.3791
cg00916899	0.1965	0.7607	0.7962	cg01813139	0.2017	0.7255	0.781	cg11376147	0.6602	0.9452	0.4849	cg00945209	-0.5196	0.5908	0.3791
cg19016694	0.1213	0.4714	0.797	cg10548968	-0.0957	0.3536	0.7867	cg26376241	0.1726	0.2474	0.4853	cg26399994	-0.3712	0.4349	0.3933
cg00574958	0.2188	0.8618	0.7996	cg23095383	0.1681	0.6332	0.7906	cg05095590	-0.1662	0.2382	0.4854	cg11106652	-0.2732	0.3241	0.3994
cg19390658	0.0824	0.3275	0.8013	cg25607249	-0.1368	0.5176	0.7915	cg19390658	0.2577	0.3767	0.4939	cg16749578	0.6331	0.7776	0.4155
cg22304262	-0.092	0.3861	0.8116	cg26361535	-0.0806	0.3067	0.7927	cg12085570	-0.7456	1.0952	0.496	cg11039729	0.7637	0.9478	0.4204
cg26033520	-0.1016	0.4308	0.8136	cg23213230	-0.2413	0.9385	0.7971	cg25630910	0.6244	0.9229	0.4987	cg12085570	0.7317	0.9089	0.4208
cg19750657	-0.0919	0.395	0.816	cg23032421	0.0549	0.2167	0.8	cg16749578	-0.4251	0.6403	0.5068	cg25467336	0.3597	0.4488	0.4229
cg23213230	-0.223	0.9834	0.8206	cg17894755	0.1589	0.6418	0.8044	cg26253134	0.4868	0.7408	0.5111	cg25771013	0.5529	0.6918	0.4242
cg19413066	-0.0988	0.4645	0.8316	ch.1.171672612F	-0.1782	0.7339	0.8081	cg00050692	-0.3991	0.615	0.5164	cg13433363	0.53	0.6846	0.4388
cg04337828	-0.1186	0.57	0.8352	cg26562921	-0.1077	0.4517	0.8115	cg24174557	-0.2463	0.3896	0.5272	cg16520815	0.3764	0.4883	0.4408
cg08788930	0.0777	0.3767	0.8366	cg11258381	-0.2002	0.8412	0.8119	cg13442606	0.3035	0.4843	0.5309	cg03339910	0.5873	0.7635	0.4418
cg03803086	0.1711	0.8388	0.8383	cg02119938	0.0718	0.3094	0.8165	cg10576245	0.362	0.5843	0.5355	cg19118951	0.4835	0.6349	0.4463
cg18119407	0.0955	0.4799	0.8422	cg16140253	0.1331	0.5741	0.8166	cg08972190	0.3226	0.5357	0.5471	cg21187669	-0.2692	0.3535	0.4464
cg21319458	-0.1204	0.6055	0.8424	cg25771013	0.2076	0.896	0.8168	cg19837174	0.2076	0.3448	0.5472	cg21920570	0.6016	0.7924	0.4477
cg19837174	-0.1145	0.5763	0.8425	cg07942622	-0.2115	1.0096	0.834	cg20782117	-0.2304	0.3914	0.556	cg22904711	0.3085	0.4137	0.4559
cg05915981	0.1943	0.979	0.8426	cg22103219	-0.1046	0.502	0.835	cg12570716	0.3351	0.5817	0.5646	cg24931632	0.6461	0.8714	0.4584
cg25630910	-0.1315	0.6656	0.8434	cg03297731	-0.0768	0.3727	0.8368	cg07563400	0.3026	0.5346	0.5715	cg16024891	0.3775	0.5323	0.4781
cg23247968	-0.1548	0.7926	0.8451	cg06560379	-0.1316	0.663	0.8427	cg04347477	-0.2104	0.4016	0.6004	cg22627406	0.7655	1.0864	0.481
cg22707529	0.2224	1.1475	0.8463	cg05845030	-0.051	0.2623	0.8459	cg27380499	0.2708	0.5189	0.6017	cg26610247	0.392	0.5648	0.4876
cg09142829	0.2063	1.0841	0.849	cg03803086	0.1559	0.8184	0.8489	cg06003184	0.1206	0.2345	0.6071	cg12338137	-0.3017	0.4506	0.503
cg25649826	0.0947	0.5159	0.8544	cg05441854	0.3037	1.6368	0.8528	cg06500161	0.2575	0.503	0.6086	cg13222915	-0.2817	0.4209	0.5033
cg24709951	0.0736	0.4319	0.8647	cg21319458	0.1192	0.6451	0.8534	cg05242915	0.2119	0.422	0.6156	cg06421614	0.7054	1.077	0.5125
cg25607249	0.0986	0.5891	0.8671	cg12542255	-0.026	0.1418	0.8547	cg12678073	0.4411	0.9033	0.6253	cg20294789	0.6857	1.0918	0.53
cg06421614	0.2011	1.2065	0.8676	cg06690548	0.1025	0.5863	0.8612	cg03310939	0.3177	0.6525	0.6263	cg02056751	-0.2918	0.4651	0.5304
cg15240476	-0.1352	0.8282	0.8703	cg12030667	-0.1295	0.7491	0.8627	cg06560379	-0.428	0.891	0.631	cg05915981	0.5604	0.9182	0.5417
cg08944236	0.1684	1.1258	0.8811	cg10042645	0.0408	0.2475	0.8692	cg21545535	0.3379	0.7172	0.6375	cg14225168	-0.2514	0.4169	0.5465
cg08696931	0.1455	1.0041	0.8848	cg08244301	-0.0648	0.4015	0.8717	cg00549475	-0.2276	0.5124	0.657	cg12623364	0.5034	0.8432	0.5505
cg23694492	0.1215	0.8488	0.8862	cg01243823	0.0482	0.3038	0.874	cg00741986	-0.2106	0.4775	0.6592	cg25600410	-0.3447	0.5879	0.5577
cg14324502	-0.044	0.3261	0.8926	cg23247968	0.1192	0.7827	0.8789	cg11468085	0.2163	0.5042	0.6679	cg07563400	-0.3719	0.649	0.5666
cg22068629	-0.1384	1.0562	0.8958	cg11039729	0.1819	1.216	0.8811	cg21429551	0.1046	0.2554	0.6822	cg11525020	0.1764	0.336	0.5996
cg02056751	0.0568	0.463	0.9024	cg14324502	-0.037	0.2542	0.8843	cg02734358	0.1546	0.3924	0.6936	cg18500988	0.4588	0.8879	0.6053
cg07012687	-0.0495	0.4258	0.9074	cg02056751	-0.0503	0.3459	0.8844	cg21766592	0.2457	0.6704	0.714	cg22438763	0.2244	0.4348	0.6058
cg22103219	0.0597	0.5186	0.9084	cg04757345	-0.0557	0.3891	0.8861	cg22953759	0.2047	0.57	0.7195	cg16257983	-0.733	1.5137	0.6282
cg01543603	0.0749	0.6941	0.9141	cg22627406	-0.1931	1.3825	0.8889	cg21920570	0.2369	0.6599	0.7196	cg17313519	0.3854	0.8355	0.6446
cg06946797	0.0638	0.6015	0.9155	cg06421614	-0.1741	1.2472	0.889	cg26315985	0.1296	0.3688	0.7253	cg03438773	0.3585	0.7971	0.6529
cg04980428	0.071	0.6768	0.9165	cg19566658	-0.0604	0.443	0.8915	cg11524400	0.1587	0.456	0.7278	cg19373099	-0.1383	0.315	0.6606
cg04424621	-0.0501	0.5061	0.9211	cg15681255	0.0866	0.6756	0.898	cg11525020	-0.1148	0.3514	0.7438	cg19015264	0.3383	0.8775	0.6998
cg07306253	0.0506	0.5178	0.9222	cg04337828	0.0721	0.5796	0.901	cg21242002	-0.1572	0.4924	0.7496	cg11832534	0.2198	0.6427	0.7323
cg10576245	0.0457	0.4709	0.9227	cg21113318	-0.0586	0.4882	0.9045	cg05922563	0.1245	0.4145	0.7639	cg08594681	-0.219	0.6454	0.7343
cg12085570	-0.1178	1.3462	0.9303	cg13784312	0.0373	0.3282	0.9095	cg08788930	0.0944	0.3276	0.7732	cg27063372	0.1539	0.4565	0.7361
cg04545296	-0.0491	0.6255	0.9374	cg04927537	0.0296	0.27	0.9126	cg22304262	-0.1228	0.4578	0.7885	cg05441854	-0.2049	0.6277	0.7441
cg08305942	-0.0285	0.3903	0.9417	cg05915981	-0.106	1.0152	0.9169	cg27063372	0.1146	0.4282	0.789	cg02150354	0.3784	1.2198	0.7564
cg17194270	0.0255	0.3747	0.9457	cg06164260	0.044	0.4301	0.9185	cg22446998	-0.1173	0.4459	0.7925	ch.1.171672612F	0.3339	1.1022	0.762
cg17901584	-0.0223	0.3364	0.9471	cg06762457	-0.0348	0.3447	0.9195	cg06762457	-0.0905	0.361	0.8019	cg13558754	-0.1216	0.4416	0.7831
cg24420089	-0.0245	0.3941	0.9505	cg11468085	0.0499	0.5018	0.9208	cg13784312	0.1629	0.6647	0.8064	cg23095383	-0.0939	0.398	0.8136
cg09152259	-0.0249	0.4365	0.9545	cg26008365	0.0908	0.9538	0.9242	cg21113318	0.1146	0.4986	0.8182	cg08696931	0.1384	0.6394	0.8286
cg04347477	0.016	0.2867	0.9554	cg13691961	-0.0237	0.254	0.9258	cg16258657	0.0858	0.3845	0.8235	cg01543603	0.1989	0.976	0.8385
cg16024891	-0.0303	0.6265	0.9614	cg20294789	-0.0908	1.0675	0.9322	cg06096336	-0.0657	0.3052	0.8296	cg11574975	-0.1366	0.6744	0.8395
cg26687842	-0.0208	0.5452	0.9696	cg22707529	-0.0981	1.1826	0.9339	cg24243879	0.1138	0.5657	0.8406	cg05339976	-0.1125	0.566	0.8424
cg12030667	0.0272	0.7772	0.9721	cg23694492	0.0601	0.7316	0.9346	cg03725309	0.0934	0.5668	0.8692	cg03310939	-0.1573	0.8452	0.8524
cg12593793	-0.0197	0.5697	0.9724	cg01798813	-0.0404	0.5217	0.9382	cg06898549	0.0534	0.3498	0.8787	cg10822172	0.0816	0.4526	0.8569
cg22953759	0.0138	0.4595	0.976	cg03725309	0.0305	0.3932	0.9382	cg13433363	0.0936	0.6219	0.8804	cg09082287	0.1772	0.9867	0.8575
cg25600410	-0.0163	0.5665	0.977	cg27380499	0.0336	0.4346	0.9383	cg03068497	0.0326	0.25	0.8962	cg14237301	0.0686	0.4613	0.8817
cg13641690	-0.0186	0.6625	0.9776	cg13641690	-0.0366	0.49	0.9405	cg21187669	-0.0452	0.3545	0.8986	cg25510090	0.1345	0.916	0.8833
cg06810647	-0.0296	1.1564	0.9796	cg26257082	-0.0481	0.6938	0.9447	cg01413354	0.0233	0.2169	0.9145	cg14761417	0.058	0.5458	0.9154
cg19881557	-0.0079	0.3407	0.9814	cg00567854	-0.0395	0.586	0.9462	cg04084236	0.0483	0.7937	0.9515	cg21242002	-0.0508	0.5234	0.9226
cg17346145	0.0168	0.7518	0.9821	cg15240476	0.0434	0.676	0.9488	ch.1.171672612F	0.0459	0.9182	0.9601	cg07153010	-0.0447	0.5532	0.9356
cg27063372	-0.0078	0.3588	0.9826	cg02711608	-0.027	0.6565	0.9672	cg19360907	0.0232	0.4978	0.9629	cg16258657	0.032	0.4107	0.9379
cg01813139	-0.0128	0.7332	0.9861	cg00826902	0.0167	0.5008	0.9734	cg23038074	-0.0356	1.0504	0.973	cg06100161	-0.024	0.3339	0.9426
cg06898549	-0.0028	0.3465	0.9935	cg21187669	-0.0079	0.3637	0.9827	cg14476101	-0.0083	0.2514	0.9738	cg02940165	0.0642	1.0607	0.9518
cg27380499	-0.0034	0.5205	0.9948	cg06397161	0.0054	0.3248	0.9866	cg10548968	0.0068	0.3552	0.9848	cg15240476	-0.0262	0.7068	0.9704
cg07960624	-0.0008	0.3279	0.998	cg12570716	0.0039	0.4518	0.9932	cg04858631	0.0067	0.3688	0.9854	cg26328951	-0.0169	0.4585	0.9706
cg03717755	0.0003	0.3347	0.9993	cg21242002	0.0029	0.3754	0.9938	cg03957124	-0.0071	0.3925	0.9855	cg26361535	0.0002	0.3814	0.9996
cg00184953	NA	NA	NA	cg00184953	NA	NA	NA	cg00184953	NA	NA	NA	cg00184953	NA	NA	NA
cg02181920	NA	NA	NA	cg02181920	NA	NA	NA	cg02181920	NA	NA	NA	cg02181920	NA	NA	NA
cg04560098	NA	NA	NA	cg04560098	NA	NA	NA	cg04560098	NA	NA	NA	cg04560098	NA	NA	NA
cg06506868	NA	NA	NA	cg06506868	NA	NA	NA	cg06506868	NA	NA	NA	cg06506868	NA	NA	NA
cg10505902	NA	NA	NA	cg10505902	NA	NA	NA	cg10505902	NA	NA	NA	cg10505902	NA	NA	NA
cg11554650	NA	NA	NA	cg11554650	NA	NA	NA	cg11554650	NA	NA	NA	cg11554650	NA	NA	NA
cg13123009	NA	NA	NA	cg13123009	NA	NA	NA	cg13123009	NA	NA	NA	cg13123009	NA	NA	NA
cg13606255	NA	NA	NA	cg13606255	NA	NA	NA	cg13606255	NA	NA	NA	cg13606255	NA	NA	NA
cg17811434	NA	NA	NA	cg17811434	NA	NA	NA	cg17811434	NA	NA	NA	cg17811434	NA	NA	NA
cg17903229	NA	NA	NA	cg17903229	NA	NA	NA	cg17903229	NA	NA	NA	cg17903229	NA	NA	NA
cg18172751	NA	NA	NA	cg18172751	NA	NA	NA	cg18172751	NA	NA	NA	cg18172751	NA	NA	NA
cg20445774	NA	NA	NA	cg20445774	NA	NA	NA	cg20445774	NA	NA	NA	cg20445774	NA	NA	NA
cg21826978	NA	NA	NA	cg21826978	NA	NA	NA	cg21826978	NA	NA	NA	cg21826978	NA	NA	NA
cg24452282	NA	NA	NA	cg24452282	NA	NA	NA	cg24452282	NA	NA	NA	cg24452282	NA	NA	NA
cg25158622	NA	NA	NA	cg25158622	NA	NA	NA	cg25158622	NA	NA	NA	cg25158622	NA	NA	NA
Coefficients (coef), standard errors (SE) are presented per 100% increase in methylation level.
CpGs with a p-value < 0.05 in our analyses are marked green.

## Sheet: Mendelson p-value < 1x10-5
Table S9. Results of enrichment analyses in the four meta-analyses for CpGs associated with BMI in previous literature (Mendelson et al) using a p-value < 1x10-5.
	Analysis A Association of cord blood methylation with early child BMI (2-5y)				Analysis B Association between cord blood methylation with late child BMI (5-10y)				Analysis C Association between child blood methylation with child BMI (2-10y)				Analysis D Association between adolescence blood methylation with adolescence BMI (12-18y)
Mendelson et al, N Discovery = 3,743, N replication = 4,055	Absolute overlap with Mendelson = 0 Penrichment = 1				Absolute overlap with Mendelson = 0 Penrichment = 1				Absolute overlap with Mendelson = 2 Penrichment = 4.665 x 10-5				Absolute overlap with Mendelson = 3 Penrichment = 1.8100 x 10-8
CpG	Coef	SE	P-value	CpG	Coef	SE	P-value	CpG	Coef	SE	P-value	CpG	Coef	SE	P-value
cg03078551	-2.0986	0.6872	0.00226	cg17738521	0.8705	0.3215	0.006771	cg03500056	3.0577	0.5767	1.15e-07	cg03500056	3.1518	0.6099	2.37e-07
cg26403843	0.6808	0.268	0.01107	cg16611584	0.5233	0.194	0.006991	cg09664445	2.5408	0.5541	4.54e-06	cg12484113	3.1606	0.707	7.8e-06
cg17058475	-2.392	0.9788	0.01454	cg23172671	-1.0452	0.4563	0.02198	cg12484113	3.0015	0.7155	2.73e-05	cg27115863	-2.7525	0.6217	9.54e-06
cg04927537	-0.7831	0.3884	0.04381	cg03078551	-1.4122	0.6209	0.02293	cg13708645	1.5214	0.3667	3.34e-05	cg17501210	-2.3025	0.5224	1.05e-05
cg18098839	0.9974	0.5197	0.05496	cg10508317	2.9037	1.2801	0.02331	cg17058475	3.4729	0.9067	0.000128	cg07094298	-1.7248	0.3934	1.16e-05
cg02571142	-0.8813	0.4876	0.07069	cg13708645	0.6957	0.3268	0.03327	cg16611584	0.8253	0.2187	0.0001612	cg06500161	1.8117	0.4404	3.89e-05
cg27470213	0.8329	0.4805	0.08304	cg26403843	0.4997	0.2413	0.03838	cg12593793	-2.4914	0.7048	0.0004078	cg12593793	-2.5263	0.6538	0.0001114
cg01368219	-0.5405	0.3145	0.08566	cg10179300	1.0938	0.534	0.04055	cg24678869	2.0451	0.5863	0.000487	cg11024682	2.9854	0.7769	0.0001216
cg11202345	-0.7697	0.4743	0.1046	cg18181703	1.1087	0.5713	0.05228	cg18181703	1.5901	0.4673	0.0006674	cg10192877	2.7625	0.7224	0.0001313
cg12484113	1.1236	0.697	0.107	cg10092518	0.9177	0.4748	0.05329	cg02571142	1.1415	0.365	0.001763	cg10717869	1.7365	0.4592	0.0001559
cg07573872	0.7087	0.4501	0.1154	cg19750657	0.5533	0.3165	0.08049	cg08857797	1.2419	0.4223	0.00327	cg24531955	-2.276	0.6222	0.0002545
cg26950531	-0.4022	0.2622	0.125	cg24145109	-0.3899	0.2278	0.08696	cg25178683	0.9707	0.3303	0.003294	cg10919522	-2.1254	0.5817	0.0002586
cg16611584	0.3442	0.2251	0.1263	cg04286697	0.5304	0.31	0.08709	cg01526748	1.2827	0.4399	0.003545	cg27243685	2.0115	0.5516	0.0002655
cg10474597	-0.5223	0.3433	0.1282	cg01881899	-0.8582	0.5356	0.1091	cg26403843	0.8424	0.3018	0.005245	cg06946797	-2.1718	0.6028	0.0003148
cg07730360	0.7089	0.4988	0.1552	cg01368219	-0.3582	0.2386	0.1332	cg06192883	1.6285	0.5917	0.005918	cg17901584	-1.1949	0.3352	0.000364
cg04816311	0.3425	0.2581	0.1845	cg07504977	0.5842	0.3946	0.1388	cg17782974	0.9893	0.3718	0.007799	cg01243823	-1.3197	0.3724	0.0003949
cg13139542	-0.8144	0.6147	0.1852	cg21766592	-0.8462	0.5752	0.1413	cg14870271	1.2738	0.4924	0.009693	cg07573872	-1.7363	0.5026	0.0005515
cg14017402	-0.4428	0.3349	0.186	cg13274938	0.5503	0.3813	0.149	cg11202345	1.2884	0.5512	0.01941	cg26651978	-1.7118	0.5141	0.0008694
cg07504977	0.5265	0.404	0.1925	cg06876354	-0.6443	0.4748	0.1748	cg26950531	-0.7188	0.3097	0.02028	cg13708645	1.2566	0.394	0.001424
cg06500161	-0.6062	0.4741	0.2011	cg01130991	-0.363	0.2713	0.181	cg17901584	-0.8688	0.3747	0.02041	cg06876354	2.0365	0.6447	0.001584
cg25178683	-0.5057	0.4122	0.2199	cg18098839	0.6581	0.5029	0.1907	cg27470213	-0.9451	0.4169	0.02339	cg18098839	-2.9855	0.9517	0.001706
cg17501210	-0.9423	0.7694	0.2206	cg14476101	0.366	0.2877	0.2033	cg17836612	0.8734	0.4012	0.02947	cg26955383	2.5848	0.8615	0.002696
cg17782974	0.36	0.3068	0.2405	cg07573872	0.4364	0.373	0.242	cg19750657	0.8853	0.4094	0.03058	cg04927537	1.0025	0.3438	0.003545
cg14870271	-0.5139	0.4433	0.2463	cg12484113	0.7948	0.7018	0.2574	cg09182678	-1.8169	0.8903	0.04126	cg07037944	-1.9675	0.6988	0.004869
cg17836612	-0.5641	0.4937	0.2532	cg26950531	0.2719	0.2446	0.2663	cg01881899	2.0066	0.9891	0.04249	cg06192883	1.9445	0.6917	0.004933
cg24531955	0.4012	0.3545	0.2578	cg10919522	-0.3598	0.3375	0.2864	cg14017402	0.4991	0.248	0.04421	cg16611584	0.6131	0.2226	0.005876
cg07814318	0.4396	0.4054	0.2782	cg22012981	-0.5304	0.5442	0.3297	cg08548559	-0.6804	0.3397	0.04517	cg02286155	1.5493	0.568	0.006377
cg27115863	0.5809	0.5578	0.2977	cg17836612	0.3525	0.369	0.3394	cg07573872	0.9039	0.4556	0.04728	cg08857797	1.0556	0.3892	0.006679
cg02286155	-0.5898	0.5863	0.3144	cg21429551	0.2245	0.2352	0.3398	cg04927537	0.6436	0.3434	0.06089	cg19750657	1.1613	0.4372	0.007908
cg26955383	0.5535	0.5536	0.3174	cg04816311	-0.1955	0.209	0.3495	cg26894079	-0.6754	0.3607	0.06114	cg14017402	0.8491	0.3364	0.01161
cg17738521	0.3382	0.3606	0.3483	cg11202345	-0.396	0.4309	0.3581	cg26470501	1.024	0.5475	0.06144	cg21766592	-1.7935	0.751	0.01694
cg09664445	-0.4109	0.4408	0.3512	cg11673687	0.4956	0.544	0.3623	cg01130991	0.7877	0.43	0.06698	cg25178683	0.8607	0.3612	0.01718
cg07037944	-0.4352	0.4777	0.3623	cg26894079	-0.2883	0.3257	0.376	cg22012981	1.1352	0.6203	0.06723	cg26894079	-0.9263	0.3956	0.0192
cg24678869	-0.46	0.5099	0.367	cg01751802	0.315	0.3599	0.3814	cg06946797	-0.9212	0.517	0.0748	cg08548559	-1.0723	0.4607	0.01994
cg10179300	0.6241	0.6931	0.3679	cg26651978	0.361	0.4176	0.3873	cg13274938	0.8267	0.4831	0.08702	cg22012981	1.5027	0.654	0.02157
cg11673687	-0.5681	0.6409	0.3754	cg07094298	-0.1977	0.2501	0.4293	cg07037944	-0.9378	0.5529	0.08987	cg03078551	-2.5053	1.1038	0.02322
cg24145109	-0.197	0.2248	0.3808	cg10192877	0.4808	0.6107	0.4311	cg01243823	-0.476	0.2904	0.1012	cg07504977	1.2372	0.5527	0.02519
cg26800893	0.5026	0.5786	0.385	cg25178683	0.2317	0.2985	0.4376	cg07730360	0.741	0.4715	0.1161	cg13134297	-1.4238	0.6382	0.02569
cg23172671	-0.4205	0.4891	0.3899	cg17782974	-0.2187	0.2835	0.4404	cg07504977	0.6986	0.4465	0.1176	cg02571142	0.7999	0.3636	0.02783
cg27243685	-0.5329	0.6529	0.4144	cg03500056	0.5791	0.7646	0.4488	cg10092518	-0.869	0.5592	0.1202	cg17738521	-1.9382	0.8979	0.03088
cg26894079	-0.3265	0.4011	0.4157	cg07814318	0.2685	0.3617	0.458	cg10179300	0.9305	0.6018	0.1221	cg25649826	1.2711	0.5978	0.03346
cg06876354	0.5218	0.6466	0.4196	cg11024682	-0.5521	0.7642	0.47	cg26361535	0.6084	0.3935	0.1221	cg17836612	1.0286	0.4851	0.03398
cg01243823	-0.3271	0.4138	0.4292	cg19017142	-0.1926	0.2687	0.4736	cg06876354	1.0344	0.6714	0.1234	cg03725309	-1.4042	0.672	0.03667
cg26470501	0.4596	0.5888	0.4351	cg24678869	-0.3004	0.42	0.4745	cg10192877	1.1278	0.7347	0.1248	cg07814318	0.9446	0.4541	0.03753
cg10717869	-0.3493	0.4477	0.4353	cg10717869	0.2265	0.3188	0.4774	cg07814318	0.5658	0.3854	0.142	cg09349128	-1.4971	0.7599	0.04883
cg21429551	0.1882	0.2688	0.4839	cg02286155	-0.3389	0.5172	0.5123	cg10717869	0.6009	0.4358	0.1679	cg10508317	-1.725	0.8874	0.0519
cg13274938	0.3493	0.4995	0.4843	cg09182678	-0.5409	0.8685	0.5334	cg26955383	0.9109	0.6825	0.182	cg17782974	0.916	0.4746	0.05361
cg21766592	-0.4302	0.6418	0.5027	cg17901584	0.1803	0.2918	0.5367	cg11024682	1.1062	0.8373	0.1865	cg18181703	-0.981	0.5252	0.06179
cg22012981	-0.4713	0.7107	0.5073	cg00108715	0.2002	0.3386	0.5543	cg23172671	0.5227	0.4064	0.1984	cg23172671	0.935	0.5038	0.06345
cg26361535	-0.2887	0.4374	0.5092	cg17501210	-0.341	0.6717	0.6117	cg00574958	1.3222	1.0684	0.2159	cg23998749	1.0355	0.5604	0.06466
cg09182678	-0.5731	0.9231	0.5347	cg27115863	0.2658	0.5304	0.6162	cg18098839	-0.7694	0.6506	0.237	cg10474597	0.8895	0.4927	0.07098
cg01130991	-0.2055	0.3374	0.5424	cg06946797	0.2468	0.5602	0.6595	cg02286155	-0.6237	0.5386	0.2468	cg19017142	-0.6864	0.3839	0.07378
cg26651978	0.3532	0.623	0.5707	cg02571142	0.2113	0.4858	0.6636	cg17738521	-0.5695	0.609	0.3497	cg01751802	0.6903	0.3893	0.07621
cg03725309	0.2404	0.428	0.5743	cg13134297	0.1441	0.3473	0.6781	cg24145109	0.2158	0.2333	0.3548	cg26950531	-0.7609	0.4316	0.07791
cg11024682	-0.3893	0.7436	0.6006	cg23998749	0.1874	0.4551	0.6805	cg04816311	0.2701	0.3086	0.3814	cg01130991	0.7636	0.4372	0.08072
cg10192877	-0.3425	0.7039	0.6265	cg07037944	-0.1663	0.4262	0.6964	cg26800893	-0.9037	1.0668	0.397	cg00574958	-2.1301	1.237	0.08507
cg07094298	-0.1314	0.2803	0.6393	cg01526748	0.1259	0.3248	0.6984	cg10474597	0.2907	0.3697	0.4318	cg00108715	-0.6602	0.402	0.1005
cg14476101	0.1738	0.3742	0.6423	cg26470501	-0.1616	0.4295	0.7068	cg07094298	-0.2701	0.3497	0.4399	cg26403843	0.5259	0.3272	0.108
cg13134297	0.1533	0.3505	0.6618	cg14017402	-0.0968	0.2591	0.7085	cg25649826	0.3681	0.5084	0.4691	cg27470213	-0.7888	0.4959	0.1117
cg18181703	0.2662	0.616	0.6656	cg25649826	-0.157	0.4234	0.7108	cg17501210	0.369	0.5177	0.476	cg24145109	0.5127	0.3351	0.1261
cg06192883	-0.2262	0.5362	0.6732	cg06500161	-0.1314	0.3562	0.7123	cg24531955	-0.2855	0.4212	0.4979	cg01526748	0.6001	0.3987	0.1323
cg10092518	0.2392	0.5694	0.6744	cg00574958	0.303	0.8536	0.7226	cg10919522	0.2591	0.408	0.5254	cg21429551	-0.479	0.3246	0.14
cg19017142	-0.1353	0.3338	0.6853	cg27470213	0.1491	0.4246	0.7256	cg11673687	0.4902	0.7888	0.5343	cg14476101	-0.3851	0.2679	0.1507
cg03500056	0.3193	0.8051	0.6917	cg06192883	0.1874	0.5433	0.7301	cg10508317	0.6674	1.1428	0.5592	cg01368219	0.714	0.5094	0.161
cg23998749	-0.2075	0.5302	0.6955	cg09664445	-0.1053	0.3064	0.7312	cg27243685	0.3128	0.5675	0.5815	cg14870271	0.7365	0.5338	0.1677
cg13708645	-0.1268	0.3434	0.7118	cg17058475	0.3237	0.9782	0.7407	cg06500161	0.2575	0.503	0.6086	cg10179300	0.7054	0.5897	0.2317
cg10919522	-0.1304	0.3535	0.7123	cg14870271	-0.1092	0.3436	0.7505	cg13139542	0.3176	0.6942	0.6473	cg17058475	1.1399	0.9608	0.2355
cg10508317	-0.4687	1.3581	0.73	cg24531955	0.1084	0.3456	0.7538	cg09349128	0.2883	0.7024	0.6815	cg09664445	0.6155	0.5414	0.2556
cg08857797	-0.1252	0.3935	0.7503	cg12593793	-0.1689	0.5637	0.7645	cg21429551	0.1046	0.2554	0.6822	cg01881899	1.4609	1.3564	0.2815
cg08548559	-0.0915	0.2917	0.7537	cg26361535	-0.0806	0.3067	0.7927	cg26651978	-0.2089	0.523	0.6895	cg11202345	0.6829	0.6422	0.2876
cg09349128	0.153	0.5592	0.7844	cg27243685	-0.1214	0.5081	0.8111	cg21766592	0.2457	0.6704	0.714	cg04816311	0.3342	0.3214	0.2984
cg00574958	0.2188	0.8618	0.7996	cg13139542	0.0966	0.4922	0.8445	cg03078551	-0.2867	0.8184	0.7261	cg26470501	-0.5794	0.5781	0.3163
cg04286697	0.1079	0.445	0.8084	cg01243823	0.0482	0.3038	0.874	cg00108715	0.1616	0.4745	0.7335	cg04286697	-0.3759	0.3872	0.3316
cg19750657	-0.0919	0.395	0.816	cg26800893	0.0812	0.5512	0.8828	cg04286697	0.1155	0.3445	0.7373	cg26800893	-1.1772	1.252	0.3471
cg01881899	-0.131	0.5703	0.8183	cg04927537	0.0296	0.27	0.9126	cg23998749	0.19	0.5714	0.7394	cg13139542	-0.41	0.6344	0.5181
cg25649826	0.0947	0.5159	0.8544	cg07730360	-0.0402	0.3971	0.9194	cg27115863	-0.1919	0.6173	0.7559	cg10092518	0.3739	0.5876	0.5246
cg00108715	-0.0639	0.5879	0.9135	cg08548559	0.0219	0.2276	0.9235	cg01368219	-0.1317	0.5023	0.7932	cg11673687	0.5209	0.8602	0.5448
cg06946797	0.0638	0.6015	0.9155	cg10474597	0.0278	0.2911	0.924	cg01751802	-0.0997	0.3821	0.7941	cg24678869	0.2964	0.5701	0.6031
cg17901584	-0.0223	0.3364	0.9471	cg03725309	0.0305	0.3932	0.9382	cg03725309	0.0934	0.5668	0.8692	cg07730360	0.2095	0.4085	0.6081
cg12593793	-0.0197	0.5697	0.9724	cg08857797	-0.0206	0.2941	0.944	cg13134297	-0.0419	0.4758	0.9298	cg09182678	-0.2994	1.099	0.7853
cg01751802	0.0176	0.5358	0.9738	cg26955383	-0.0333	0.5132	0.9483	cg14476101	-0.0083	0.2514	0.9738	cg13274938	-0.1369	0.5218	0.7931
cg01526748	-0.0085	0.4387	0.9845	cg09349128	-0.0237	0.5359	0.9647	cg19017142	0.0084	0.3254	0.9793	cg26361535	0.0002	0.3814	0.9996
cg13123009	NA	NA	NA	cg13123009	NA	NA	NA	cg13123009	NA	NA	NA	cg13123009	NA	NA	NA
Coefficients (coef), standard errors (SE) are presented per 100% increase in methylation level.
CpGs with a p-value < 1x10-5 in our analyses are marked green.

## Sheet: Mendelson p-value < 0.05
Table S9. Results of enrichment analyses in the four meta-analyses for CpGs associated with BMI in previous literature (Mendelson et al) using a p-value < 0.05.
	Analysis A Association of cord blood methylation with early child BMI (2-5y)				Analysis B Association between cord blood methylation with late child BMI (5-10y)				Analysis C Association between child blood methylation with child BMI (2-10y)				Analysis D Association between adolescence blood methylation with adolescence BMI (12-18y)
Mendelson et al, N Discovery = 3,743, N replication = 4,055	Absolute overlap N = 4 Penrichment = 0.6436				Absolute overlap N = 8 Penrichment = 0.0459				Absolute overlap N = 28 Penrichment = 1.3626 x 10-10				Absolute overlap N = 45 Penrichment = 3.0248 x 10-33
CpG	Coef	SE	P-value	CpG	Coef	SE	P-value	CpG	Coef	SE	P-value	CpG	Coef	SE	P-value
cg03078551	-2.0986	0.6872	0.00226	cg17738521	0.8705	0.3215	0.006771	cg03500056	3.0577	0.5767	1.15e-07	cg03500056	3.1518	0.6099	2.37e-07
cg26403843	0.6808	0.268	0.01107	cg16611584	0.5233	0.194	0.006991	cg09664445	2.5408	0.5541	4.54e-06	cg12484113	3.1606	0.707	7.8e-06
cg17058475	-2.392	0.9788	0.01454	cg23172671	-1.0452	0.4563	0.02198	cg12484113	3.0015	0.7155	2.73e-05	cg27115863	-2.7525	0.6217	9.54e-06
cg04927537	-0.7831	0.3884	0.04381	cg03078551	-1.4122	0.6209	0.02293	cg13708645	1.5214	0.3667	3.34e-05	cg17501210	-2.3025	0.5224	1.05e-05
cg18098839	0.9974	0.5197	0.05496	cg10508317	2.9037	1.2801	0.02331	cg17058475	3.4729	0.9067	0.000128	cg07094298	-1.7248	0.3934	1.16e-05
cg02571142	-0.8813	0.4876	0.07069	cg13708645	0.6957	0.3268	0.03327	cg16611584	0.8253	0.2187	0.0001612	cg06500161	1.8117	0.4404	3.89e-05
cg27470213	0.8329	0.4805	0.08304	cg26403843	0.4997	0.2413	0.03838	cg12593793	-2.4914	0.7048	0.0004078	cg12593793	-2.5263	0.6538	0.0001114
cg01368219	-0.5405	0.3145	0.08566	cg10179300	1.0938	0.534	0.04055	cg24678869	2.0451	0.5863	0.000487	cg11024682	2.9854	0.7769	0.0001216
cg11202345	-0.7697	0.4743	0.1046	cg18181703	1.1087	0.5713	0.05228	cg18181703	1.5901	0.4673	0.0006674	cg10192877	2.7625	0.7224	0.0001313
cg12484113	1.1236	0.697	0.107	cg10092518	0.9177	0.4748	0.05329	cg02571142	1.1415	0.365	0.001763	cg10717869	1.7365	0.4592	0.0001559
cg07573872	0.7087	0.4501	0.1154	cg19750657	0.5533	0.3165	0.08049	cg08857797	1.2419	0.4223	0.00327	cg24531955	-2.276	0.6222	0.0002545
cg26950531	-0.4022	0.2622	0.125	cg24145109	-0.3899	0.2278	0.08696	cg25178683	0.9707	0.3303	0.003294	cg10919522	-2.1254	0.5817	0.0002586
cg16611584	0.3442	0.2251	0.1263	cg04286697	0.5304	0.31	0.08709	cg01526748	1.2827	0.4399	0.003545	cg27243685	2.0115	0.5516	0.0002655
cg10474597	-0.5223	0.3433	0.1282	cg01881899	-0.8582	0.5356	0.1091	cg26403843	0.8424	0.3018	0.005245	cg06946797	-2.1718	0.6028	0.0003148
cg07730360	0.7089	0.4988	0.1552	cg01368219	-0.3582	0.2386	0.1332	cg06192883	1.6285	0.5917	0.005918	cg17901584	-1.1949	0.3352	0.000364
cg04816311	0.3425	0.2581	0.1845	cg07504977	0.5842	0.3946	0.1388	cg17782974	0.9893	0.3718	0.007799	cg01243823	-1.3197	0.3724	0.0003949
cg13139542	-0.8144	0.6147	0.1852	cg21766592	-0.8462	0.5752	0.1413	cg14870271	1.2738	0.4924	0.009693	cg07573872	-1.7363	0.5026	0.0005515
cg14017402	-0.4428	0.3349	0.186	cg13274938	0.5503	0.3813	0.149	cg11202345	1.2884	0.5512	0.01941	cg26651978	-1.7118	0.5141	0.0008694
cg07504977	0.5265	0.404	0.1925	cg06876354	-0.6443	0.4748	0.1748	cg26950531	-0.7188	0.3097	0.02028	cg13708645	1.2566	0.394	0.001424
cg06500161	-0.6062	0.4741	0.2011	cg01130991	-0.363	0.2713	0.181	cg17901584	-0.8688	0.3747	0.02041	cg06876354	2.0365	0.6447	0.001584
cg25178683	-0.5057	0.4122	0.2199	cg18098839	0.6581	0.5029	0.1907	cg27470213	-0.9451	0.4169	0.02339	cg18098839	-2.9855	0.9517	0.001706
cg17501210	-0.9423	0.7694	0.2206	cg14476101	0.366	0.2877	0.2033	cg17836612	0.8734	0.4012	0.02947	cg26955383	2.5848	0.8615	0.002696
cg17782974	0.36	0.3068	0.2405	cg07573872	0.4364	0.373	0.242	cg19750657	0.8853	0.4094	0.03058	cg04927537	1.0025	0.3438	0.003545
cg14870271	-0.5139	0.4433	0.2463	cg12484113	0.7948	0.7018	0.2574	cg09182678	-1.8169	0.8903	0.04126	cg07037944	-1.9675	0.6988	0.004869
cg17836612	-0.5641	0.4937	0.2532	cg26950531	0.2719	0.2446	0.2663	cg01881899	2.0066	0.9891	0.04249	cg06192883	1.9445	0.6917	0.004933
cg24531955	0.4012	0.3545	0.2578	cg10919522	-0.3598	0.3375	0.2864	cg14017402	0.4991	0.248	0.04421	cg16611584	0.6131	0.2226	0.005876
cg07814318	0.4396	0.4054	0.2782	cg22012981	-0.5304	0.5442	0.3297	cg08548559	-0.6804	0.3397	0.04517	cg02286155	1.5493	0.568	0.006377
cg27115863	0.5809	0.5578	0.2977	cg17836612	0.3525	0.369	0.3394	cg07573872	0.9039	0.4556	0.04728	cg08857797	1.0556	0.3892	0.006679
cg02286155	-0.5898	0.5863	0.3144	cg21429551	0.2245	0.2352	0.3398	cg04927537	0.6436	0.3434	0.06089	cg19750657	1.1613	0.4372	0.007908
cg26955383	0.5535	0.5536	0.3174	cg04816311	-0.1955	0.209	0.3495	cg26894079	-0.6754	0.3607	0.06114	cg14017402	0.8491	0.3364	0.01161
cg17738521	0.3382	0.3606	0.3483	cg11202345	-0.396	0.4309	0.3581	cg26470501	1.024	0.5475	0.06144	cg21766592	-1.7935	0.751	0.01694
cg09664445	-0.4109	0.4408	0.3512	cg11673687	0.4956	0.544	0.3623	cg01130991	0.7877	0.43	0.06698	cg25178683	0.8607	0.3612	0.01718
cg07037944	-0.4352	0.4777	0.3623	cg26894079	-0.2883	0.3257	0.376	cg22012981	1.1352	0.6203	0.06723	cg26894079	-0.9263	0.3956	0.0192
cg24678869	-0.46	0.5099	0.367	cg01751802	0.315	0.3599	0.3814	cg06946797	-0.9212	0.517	0.0748	cg08548559	-1.0723	0.4607	0.01994
cg10179300	0.6241	0.6931	0.3679	cg26651978	0.361	0.4176	0.3873	cg13274938	0.8267	0.4831	0.08702	cg22012981	1.5027	0.654	0.02157
cg11673687	-0.5681	0.6409	0.3754	cg07094298	-0.1977	0.2501	0.4293	cg07037944	-0.9378	0.5529	0.08987	cg03078551	-2.5053	1.1038	0.02322
cg24145109	-0.197	0.2248	0.3808	cg10192877	0.4808	0.6107	0.4311	cg01243823	-0.476	0.2904	0.1012	cg07504977	1.2372	0.5527	0.02519
cg26800893	0.5026	0.5786	0.385	cg25178683	0.2317	0.2985	0.4376	cg07730360	0.741	0.4715	0.1161	cg13134297	-1.4238	0.6382	0.02569
cg23172671	-0.4205	0.4891	0.3899	cg17782974	-0.2187	0.2835	0.4404	cg07504977	0.6986	0.4465	0.1176	cg02571142	0.7999	0.3636	0.02783
cg27243685	-0.5329	0.6529	0.4144	cg03500056	0.5791	0.7646	0.4488	cg10092518	-0.869	0.5592	0.1202	cg17738521	-1.9382	0.8979	0.03088
cg26894079	-0.3265	0.4011	0.4157	cg07814318	0.2685	0.3617	0.458	cg10179300	0.9305	0.6018	0.1221	cg25649826	1.2711	0.5978	0.03346
cg06876354	0.5218	0.6466	0.4196	cg11024682	-0.5521	0.7642	0.47	cg26361535	0.6084	0.3935	0.1221	cg17836612	1.0286	0.4851	0.03398
cg01243823	-0.3271	0.4138	0.4292	cg19017142	-0.1926	0.2687	0.4736	cg06876354	1.0344	0.6714	0.1234	cg03725309	-1.4042	0.672	0.03667
cg26470501	0.4596	0.5888	0.4351	cg24678869	-0.3004	0.42	0.4745	cg10192877	1.1278	0.7347	0.1248	cg07814318	0.9446	0.4541	0.03753
cg10717869	-0.3493	0.4477	0.4353	cg10717869	0.2265	0.3188	0.4774	cg07814318	0.5658	0.3854	0.142	cg09349128	-1.4971	0.7599	0.04883
cg21429551	0.1882	0.2688	0.4839	cg02286155	-0.3389	0.5172	0.5123	cg10717869	0.6009	0.4358	0.1679	cg10508317	-1.725	0.8874	0.0519
cg13274938	0.3493	0.4995	0.4843	cg09182678	-0.5409	0.8685	0.5334	cg26955383	0.9109	0.6825	0.182	cg17782974	0.916	0.4746	0.05361
cg21766592	-0.4302	0.6418	0.5027	cg17901584	0.1803	0.2918	0.5367	cg11024682	1.1062	0.8373	0.1865	cg18181703	-0.981	0.5252	0.06179
cg22012981	-0.4713	0.7107	0.5073	cg00108715	0.2002	0.3386	0.5543	cg23172671	0.5227	0.4064	0.1984	cg23172671	0.935	0.5038	0.06345
cg26361535	-0.2887	0.4374	0.5092	cg17501210	-0.341	0.6717	0.6117	cg00574958	1.3222	1.0684	0.2159	cg23998749	1.0355	0.5604	0.06466
cg09182678	-0.5731	0.9231	0.5347	cg27115863	0.2658	0.5304	0.6162	cg18098839	-0.7694	0.6506	0.237	cg10474597	0.8895	0.4927	0.07098
cg01130991	-0.2055	0.3374	0.5424	cg06946797	0.2468	0.5602	0.6595	cg02286155	-0.6237	0.5386	0.2468	cg19017142	-0.6864	0.3839	0.07378
cg26651978	0.3532	0.623	0.5707	cg02571142	0.2113	0.4858	0.6636	cg17738521	-0.5695	0.609	0.3497	cg01751802	0.6903	0.3893	0.07621
cg03725309	0.2404	0.428	0.5743	cg13134297	0.1441	0.3473	0.6781	cg24145109	0.2158	0.2333	0.3548	cg26950531	-0.7609	0.4316	0.07791
cg11024682	-0.3893	0.7436	0.6006	cg23998749	0.1874	0.4551	0.6805	cg04816311	0.2701	0.3086	0.3814	cg01130991	0.7636	0.4372	0.08072
cg10192877	-0.3425	0.7039	0.6265	cg07037944	-0.1663	0.4262	0.6964	cg26800893	-0.9037	1.0668	0.397	cg00574958	-2.1301	1.237	0.08507
cg07094298	-0.1314	0.2803	0.6393	cg01526748	0.1259	0.3248	0.6984	cg10474597	0.2907	0.3697	0.4318	cg00108715	-0.6602	0.402	0.1005
cg14476101	0.1738	0.3742	0.6423	cg26470501	-0.1616	0.4295	0.7068	cg07094298	-0.2701	0.3497	0.4399	cg26403843	0.5259	0.3272	0.108
cg13134297	0.1533	0.3505	0.6618	cg14017402	-0.0968	0.2591	0.7085	cg25649826	0.3681	0.5084	0.4691	cg27470213	-0.7888	0.4959	0.1117
cg18181703	0.2662	0.616	0.6656	cg25649826	-0.157	0.4234	0.7108	cg17501210	0.369	0.5177	0.476	cg24145109	0.5127	0.3351	0.1261
cg06192883	-0.2262	0.5362	0.6732	cg06500161	-0.1314	0.3562	0.7123	cg24531955	-0.2855	0.4212	0.4979	cg01526748	0.6001	0.3987	0.1323
cg10092518	0.2392	0.5694	0.6744	cg00574958	0.303	0.8536	0.7226	cg10919522	0.2591	0.408	0.5254	cg21429551	-0.479	0.3246	0.14
cg19017142	-0.1353	0.3338	0.6853	cg27470213	0.1491	0.4246	0.7256	cg11673687	0.4902	0.7888	0.5343	cg14476101	-0.3851	0.2679	0.1507
cg03500056	0.3193	0.8051	0.6917	cg06192883	0.1874	0.5433	0.7301	cg10508317	0.6674	1.1428	0.5592	cg01368219	0.714	0.5094	0.161
cg23998749	-0.2075	0.5302	0.6955	cg09664445	-0.1053	0.3064	0.7312	cg27243685	0.3128	0.5675	0.5815	cg14870271	0.7365	0.5338	0.1677
cg13708645	-0.1268	0.3434	0.7118	cg17058475	0.3237	0.9782	0.7407	cg06500161	0.2575	0.503	0.6086	cg10179300	0.7054	0.5897	0.2317
cg10919522	-0.1304	0.3535	0.7123	cg14870271	-0.1092	0.3436	0.7505	cg13139542	0.3176	0.6942	0.6473	cg17058475	1.1399	0.9608	0.2355
cg10508317	-0.4687	1.3581	0.73	cg24531955	0.1084	0.3456	0.7538	cg09349128	0.2883	0.7024	0.6815	cg09664445	0.6155	0.5414	0.2556
cg08857797	-0.1252	0.3935	0.7503	cg12593793	-0.1689	0.5637	0.7645	cg21429551	0.1046	0.2554	0.6822	cg01881899	1.4609	1.3564	0.2815
cg08548559	-0.0915	0.2917	0.7537	cg26361535	-0.0806	0.3067	0.7927	cg26651978	-0.2089	0.523	0.6895	cg11202345	0.6829	0.6422	0.2876
cg09349128	0.153	0.5592	0.7844	cg27243685	-0.1214	0.5081	0.8111	cg21766592	0.2457	0.6704	0.714	cg04816311	0.3342	0.3214	0.2984
cg00574958	0.2188	0.8618	0.7996	cg13139542	0.0966	0.4922	0.8445	cg03078551	-0.2867	0.8184	0.7261	cg26470501	-0.5794	0.5781	0.3163
cg04286697	0.1079	0.445	0.8084	cg01243823	0.0482	0.3038	0.874	cg00108715	0.1616	0.4745	0.7335	cg04286697	-0.3759	0.3872	0.3316
cg19750657	-0.0919	0.395	0.816	cg26800893	0.0812	0.5512	0.8828	cg04286697	0.1155	0.3445	0.7373	cg26800893	-1.1772	1.252	0.3471
cg01881899	-0.131	0.5703	0.8183	cg04927537	0.0296	0.27	0.9126	cg23998749	0.19	0.5714	0.7394	cg13139542	-0.41	0.6344	0.5181
cg25649826	0.0947	0.5159	0.8544	cg07730360	-0.0402	0.3971	0.9194	cg27115863	-0.1919	0.6173	0.7559	cg10092518	0.3739	0.5876	0.5246
cg00108715	-0.0639	0.5879	0.9135	cg08548559	0.0219	0.2276	0.9235	cg01368219	-0.1317	0.5023	0.7932	cg11673687	0.5209	0.8602	0.5448
cg06946797	0.0638	0.6015	0.9155	cg10474597	0.0278	0.2911	0.924	cg01751802	-0.0997	0.3821	0.7941	cg24678869	0.2964	0.5701	0.6031
cg17901584	-0.0223	0.3364	0.9471	cg03725309	0.0305	0.3932	0.9382	cg03725309	0.0934	0.5668	0.8692	cg07730360	0.2095	0.4085	0.6081
cg12593793	-0.0197	0.5697	0.9724	cg08857797	-0.0206	0.2941	0.944	cg13134297	-0.0419	0.4758	0.9298	cg09182678	-0.2994	1.099	0.7853
cg01751802	0.0176	0.5358	0.9738	cg26955383	-0.0333	0.5132	0.9483	cg14476101	-0.0083	0.2514	0.9738	cg13274938	-0.1369	0.5218	0.7931
cg01526748	-0.0085	0.4387	0.9845	cg09349128	-0.0237	0.5359	0.9647	cg19017142	0.0084	0.3254	0.9793	cg26361535	0.0002	0.3814	0.9996
cg13123009	NA	NA	NA	cg13123009	NA	NA	NA	cg13123009	NA	NA	NA	cg13123009	NA	NA	NA
Coefficients (coef), standard errors (SE) are presented per 100% increase in methylation level.
CpGs with a p-value < 0.05 in our analyses are marked green.

[truncated: 10 more sheets: Sayols-Baixeras p-value< 1x10-5, Sayols-Baixeras p-value < 0.05, Sun blacks p-value < 1x10-5, Sun blacks p-value < 0.05, Sun whites p-value < 1x10-5, Sun whites p-value < 0.05, Wahl p-value < 1x10-5, Wahl p-value < 0.05, Wang 1x10-5, Wang p-value < 0.05]
