# Supplementary material for: DNA methylation and body mass index from birth to adolescence: meta-analyses of epigenome-wide association studies
Source: Genome Med. 2020 Nov 25;12:105. doi: 10.1186/s13073-020-00810-w (PMC7687793; doi:10.1186/s13073-020-00810-w)
Supplement: Supplementary file 12 — Additional file 12: Table S10. Results of functional enrichment analyses using genes linked to the CpGs with p-values < 1-x10-4 in each of the models using Gene Ontology (GO) terms or Kyoto Encyclopedia of Genes and Genomes (KEGG) terms (FDR <0.05). [file 13073_2020_810_MOESM12_ESM.xlsx]

## Sheet: GOann_modelA
Table S10. Results of the GO enrichment analyses based on the top CpGs (p-value < 1x10-4) in model A (association of DNA methylation in cord blood and BMI in early childhood).
GO Term ID	Gene Ontology	GO Term	Number of genes in the GO Term	Differentially Methylated Genes	P-value	FDR Q-value
GO:0090102	BP	cochlea development	51	2	0.00629446	1
GO:0051898	BP	negative regulation of protein kinase B signaling	60	2	0.0070795	1
GO:0001618	MF	virus receptor activity	72	2	0.0106945	1
GO:0104005	MF	hijacked molecular function	72	2	0.0106945	1
GO:0045917	BP	positive regulation of complement activation	6	1	0.0117676	1
GO:2000259	BP	positive regulation of protein activation cascade	6	1	0.0117676	1
GO:0005579	CC	membrane attack complex	7	1	0.0125249	1
GO:0031849	MF	olfactory receptor binding	6	1	0.0126764	1
GO:0009176	BP	pyrimidine deoxyribonucleoside monophosphate metabolic process	6	1	0.013362	1
GO:0036015	BP	response to interleukin-3	6	1	0.0137179	1
GO:0036016	BP	cellular response to interleukin-3	6	1	0.0137179	1
GO:0016198	BP	axon choice point recognition	6	1	0.014643	1
GO:2000210	BP	positive regulation of anoikis	7	1	0.0150695	1
GO:0070100	BP	negative regulation of chemokine-mediated signaling pathway	7	1	0.0166363	1
GO:2000394	BP	positive regulation of lamellipodium morphogenesis	7	1	0.0170673	1
GO:0048013	BP	ephrin receptor signaling pathway	86	2	0.0174605	1
GO:0003190	BP	atrioventricular valve formation	8	1	0.0185983	1
GO:0099545	BP	trans-synaptic signaling by trans-synaptic complex	8	1	0.0188478	1
GO:0033129	BP	positive regulation of histone phosphorylation	8	1	0.0188732	1
GO:0005035	MF	death receptor activity	10	1	0.0219258	1
GO:0070099	BP	regulation of chemokine-mediated signaling pathway	10	1	0.0233524	1
GO:0036462	BP	TRAIL-activated apoptotic signaling pathway	11	1	0.0235666	1
GO:0003183	BP	mitral valve morphogenesis	10	1	0.0237687	1
GO:0009125	BP	nucleoside monophosphate catabolic process	11	1	0.0250511	1
GO:0035404	BP	histone-serine phosphorylation	11	1	0.0253066	1
GO:0015386	MF	potassium:proton antiporter activity	11	1	0.02534	1
GO:0003174	BP	mitral valve development	11	1	0.0258025	1
GO:2000392	BP	regulation of lamellipodium morphogenesis	11	1	0.0261422	1
GO:0009162	BP	deoxyribonucleoside monophosphate metabolic process	12	1	0.0262422	1
GO:0009223	BP	pyrimidine deoxyribonucleotide catabolic process	12	1	0.02648	1
GO:0099550	BP	trans-synaptic signaling, modulating synaptic transmission	12	1	0.0265362	1
GO:0046718	BP	viral entry into host cell	117	2	0.0271163	1
GO:0008253	MF	5'-nucleotidase activity	12	1	0.0271844	1
GO:0090331	BP	negative regulation of platelet aggregation	12	1	0.0274058	1
GO:1904424	BP	regulation of GTP binding	12	1	0.0274473	1
GO:0005451	MF	monovalent cation:proton antiporter activity	12	1	0.0275843	1
GO:0015385	MF	sodium:proton antiporter activity	12	1	0.0275843	1
GO:0005068	MF	transmembrane receptor protein tyrosine kinase adaptor activity	13	1	0.028431	1
GO:0006244	BP	pyrimidine nucleotide catabolic process	13	1	0.0287663	1
GO:0042532	BP	negative regulation of tyrosine phosphorylation of STAT protein	13	1	0.0288007	1
GO:0007173	BP	epidermal growth factor receptor signaling pathway	119	2	0.0293294	1
GO:0003188	BP	heart valve formation	13	1	0.0297116	1
GO:0033127	BP	regulation of histone phosphorylation	13	1	0.0306862	1
GO:0008252	MF	nucleotidase activity	14	1	0.0315706	1
GO:0010763	BP	positive regulation of fibroblast migration	13	1	0.0318405	1
GO:0030260	BP	entry into host cell	130	2	0.0330811	1
GO:0044409	BP	entry into host	130	2	0.0330811	1
GO:0051806	BP	entry into cell of other organism involved in symbiotic interaction	130	2	0.0330811	1
GO:0051828	BP	entry into other organism involved in symbiotic interaction	130	2	0.0330811	1
GO:0014067	BP	negative regulation of phosphatidylinositol 3-kinase signaling	16	1	0.0340573	1
GO:0034111	BP	negative regulation of homotypic cell-cell adhesion	15	1	0.0341244	1
GO:0001780	BP	neutrophil homeostasis	16	1	0.0341933	1
GO:0090150	BP	establishment of protein localization to membrane	319	3	0.0345091	1
GO:0071786	BP	endoplasmic reticulum tubular network organization	16	1	0.0348164	1
GO:0098719	BP	sodium ion import across plasma membrane	15	1	0.0352328	1
GO:0033033	BP	negative regulation of myeloid cell apoptotic process	16	1	0.0354774	1
GO:0009129	BP	pyrimidine nucleoside monophosphate metabolic process	16	1	0.0356059	1
GO:0022821	MF	potassium ion antiporter activity	16	1	0.0364699	1
GO:0002922	BP	positive regulation of humoral immune response	18	1	0.0367263	1
GO:0007250	BP	activation of NF-kappaB-inducing kinase activity	18	1	0.038224	1
GO:0072673	BP	lamellipodium morphogenesis	17	1	0.0389641	1
GO:0035855	BP	megakaryocyte development	17	1	0.0390065	1
GO:0005005	MF	transmembrane-ephrin receptor activity	17	1	0.0407237	1
GO:0038127	BP	ERBB signaling pathway	142	2	0.040896	1
GO:0043931	BP	ossification involved in bone maturation	19	1	0.0412917	1
GO:0009219	BP	pyrimidine deoxyribonucleotide metabolic process	19	1	0.0413524	1
GO:0090330	BP	regulation of platelet aggregation	18	1	0.0413883	1
GO:0009264	BP	deoxyribonucleotide catabolic process	19	1	0.0417386	1
GO:0030992	CC	intraciliary transport particle B	19	2	0.0419345	1
GO:0060973	BP	cell migration involved in heart development	19	1	0.0422211	1
GO:0032793	BP	positive regulation of CREB transcription factor activity	19	1	0.043218	1
GO:0010544	BP	negative regulation of platelet activation	19	1	0.04333	1
GO:0015299	MF	solute:proton antiporter activity	19	1	0.0433954	1
GO:0071782	CC	endoplasmic reticulum tubular network	20	1	0.0434119	1
GO:0046386	BP	deoxyribose phosphate catabolic process	20	1	0.044086	1
GO:0002076	BP	osteoblast development	19	1	0.044652	1
GO:0097225	CC	sperm midpiece	22	1	0.0446817	1
GO:0036342	BP	post-anal tail morphogenesis	19	1	0.045041	1
GO:0005003	MF	ephrin receptor activity	19	1	0.0455823	1
GO:0097228	CC	sperm principal piece	22	1	0.0458356	1
GO:0005212	MF	structural constituent of eye lens	22	1	0.0460436	1
GO:0005680	CC	anaphase-promoting complex	21	1	0.0465745	1
GO:0018230	BP	peptidyl-L-cysteine S-palmitoylation	21	1	0.0472293	1
GO:0018231	BP	peptidyl-S-diacylglycerol-L-cysteine biosynthetic process from peptidyl-cysteine	21	1	0.0472293	1
GO:0070977	BP	bone maturation	22	1	0.0478187	1
GO:0072657	BP	protein localization to membrane	607	4	0.0479975	1
GO:0046930	CC	pore complex	23	1	0.0480657	1
GO:0035162	BP	embryonic hemopoiesis	21	1	0.048406	1
The Gene Ontology (GO) project provides an ontology of defined terms representing gene product proporties: Biological process (BP), Cellular component (CC) and Molecular Function (MF)

## Sheet: KEGGann_modelA
Table S10. Results of KEGG pathway analyses based on the top CpGs (p-value < 1x10-4) in model A (association of DNA methylation in cord blood and BMI in early childhood).
KEGG pathway	Description	Number of genes in the KEGG pathway	Differentially methylated genes	P-value	FDR Q-value
path:hsa04722	Neurotrophin signaling pathway	119	3	0.0307028	1
KEGG = Kyoto Encyclopedia of Genes and Genomes

## Sheet: GOann_modelB
Table S10. Results of the GO enrichment analyses based on the top CpGs (p-value < 1x10-4) in model B (association of DNA methylation in cord blood and BMI in late childhood).
GO Term ID	Gene Ontology	GO Term	Number of genes in the GO Term	Differentially Methylated Genes	P-value	FDR Q-value
GO:0019369	BP	arachidonic acid metabolic process	50	2	0.00187037	1
GO:0045815	BP	positive regulation of gene expression, epigenetic	62	2	0.0031418	1
GO:2000677	BP	regulation of transcription regulatory region DNA binding	52	2	0.00424912	1
GO:0060976	BP	coronary vasculature development	49	2	0.00500632	1
GO:0000118	CC	histone deacetylase complex	58	2	0.00594559	1
GO:0052405	BP	negative regulation by host of symbiont molecular function	7	1	0.00735673	1
GO:0035904	BP	aorta development	58	2	0.00811934	1
GO:0004111	MF	creatine kinase activity	6	1	0.00850613	1
GO:0006600	BP	creatine metabolic process	8	1	0.00857315	1
GO:2000722	BP	regulation of cardiac vascular smooth muscle cell differentiation	6	1	0.00863702	1
GO:0052428	BP	modulation by host of symbiont molecular function	8	1	0.00872312	1
GO:0006690	BP	icosanoid metabolic process	111	2	0.00881221	1
GO:0033559	BP	unsaturated fatty acid metabolic process	108	2	0.00881257	1
GO:0001849	MF	complement component C1q binding	8	1	0.00925294	1
GO:0016775	MF	phosphotransferase activity, nitrogenous group as acceptor	7	1	0.00955267	1
GO:0001676	BP	long-chain fatty acid metabolic process	108	2	0.00993635	1
GO:2001300	BP	lipoxin metabolic process	6	1	0.0103575	1
GO:2001301	BP	lipoxin biosynthetic process	6	1	0.0103575	1
GO:2000143	BP	negative regulation of DNA-templated transcription, initiation	6	1	0.0110167	1
GO:0061156	BP	pulmonary artery morphogenesis	6	1	0.0117561	1
GO:0035726	BP	common myeloid progenitor cell proliferation	7	1	0.0121231	1
GO:0042609	MF	CD4 receptor binding	8	1	0.0127092	1
GO:0017053	CC	transcriptional repressor complex	84	2	0.012777	1
GO:2000425	BP	regulation of apoptotic cell clearance	10	1	0.013166	1
GO:0008392	MF	arachidonic acid epoxygenase activity	15	1	0.0131968	1
GO:0044362	BP	negative regulation of molecular function in other organism	9	1	0.0140378	1
GO:0052204	BP	negative regulation of molecular function in other organism involved in symbiotic interaction	9	1	0.0140378	1
GO:0016853	MF	isomerase activity	154	2	0.0141589	1
GO:0016803	MF	ether hydrolase activity	10	1	0.0142776	1
GO:0005788	CC	endoplasmic reticulum lumen	306	3	0.0143228	1
GO:0098742	BP	cell-cell adhesion via plasma-membrane adhesion molecules	271	3	0.0144495	1
GO:0003281	BP	ventricular septum development	75	2	0.0145329	1
GO:0060842	BP	arterial endothelial cell differentiation	6	1	0.0152968	1
GO:0044359	BP	modulation of molecular function in other organism	10	1	0.0153953	1
GO:0052205	BP	modulation of molecular function in other organism involved in symbiotic interaction	10	1	0.0153953	1
GO:0030314	CC	junctional membrane complex	7	1	0.0157951	1
GO:0044793	BP	negative regulation by host of viral process	11	1	0.0158146	1
GO:2001212	BP	regulation of vasculogenesis	14	1	0.016364	1
GO:0046790	MF	virion binding	10	1	0.0165468	1
GO:0008391	MF	arachidonic acid monooxygenase activity	16	1	0.016595	1
GO:0003175	BP	tricuspid valve development	6	1	0.0167443	1
GO:0016801	MF	hydrolase activity, acting on ether bonds	11	1	0.0169391	1
GO:0016584	BP	nucleosome positioning	17	1	0.0171969	1
GO:0002674	BP	negative regulation of acute inflammatory response	12	1	0.01765	1
GO:0035912	BP	dorsal aorta morphogenesis	8	1	0.0177978	1
GO:0005506	MF	iron ion binding	150	2	0.0178544	1
GO:0006707	BP	cholesterol catabolic process	13	1	0.0179246	1
GO:0016127	BP	sterol catabolic process	13	1	0.0179246	1
GO:0045607	BP	regulation of inner ear auditory receptor cell differentiation	8	1	0.0181374	1
GO:0045631	BP	regulation of mechanoreceptor differentiation	8	1	0.0181374	1
GO:2000980	BP	regulation of inner ear receptor cell differentiation	8	1	0.0181374	1
GO:0001846	MF	opsonin binding	15	1	0.0181858	1
GO:0005593	CC	FACIT collagen trimer	6	1	0.0182137	1
GO:0060347	BP	heart trabecula formation	13	1	0.0185004	1
GO:0097084	BP	vascular smooth muscle cell development	9	1	0.0186761	1
GO:0035907	BP	dorsal aorta development	9	1	0.0187825	1
GO:0016580	CC	Sin3 complex	13	1	0.0188038	1
GO:0048096	BP	chromatin-mediated maintenance of transcription	10	1	0.0189235	1
GO:0003680	MF	AT DNA binding	9	1	0.0191039	1
GO:0060840	BP	artery development	100	2	0.0194976	1
GO:0036449	CC	microtubule minus-end	8	1	0.0199467	1
GO:0045656	BP	negative regulation of monocyte differentiation	8	1	0.020191	1
GO:0007270	BP	neuron-neuron synaptic transmission	8	1	0.0203111	1
GO:0031936	BP	negative regulation of chromatin silencing	20	1	0.0204769	1
GO:0061314	BP	Notch signaling involved in heart development	11	1	0.0205531	1
GO:0006646	BP	phosphatidylethanolamine biosynthetic process	15	1	0.0206951	1
GO:0005021	MF	vascular endothelial growth factor-activated receptor activity	7	1	0.0208694	1
GO:0060947	BP	cardiac vascular smooth muscle cell differentiation	11	1	0.0209356	1
GO:0014701	CC	junctional sarcoplasmic reticulum membrane	9	1	0.0212294	1
GO:0019373	BP	epoxygenase P450 pathway	19	1	0.0218096	1
GO:0003190	BP	atrioventricular valve formation	8	1	0.0218436	1
GO:0051101	BP	regulation of DNA binding	124	2	0.0218555	1
GO:0070822	CC	Sin3-type complex	16	1	0.0219499	1
GO:0034622	BP	cellular protein-containing complex assembly	1088	5	0.0220706	1
GO:0000790	CC	nuclear chromatin	374	3	0.0221168	1
GO:0050930	BP	induction of positive chemotaxis	14	1	0.0221653	1
GO:1901568	BP	fatty acid derivative metabolic process	163	2	0.0227612	1
GO:0002328	BP	pro-B cell differentiation	11	1	0.0229886	1
GO:0055015	BP	ventricular cardiac muscle cell development	11	1	0.0235481	1
GO:0004559	MF	alpha-mannosidase activity	14	1	0.0236971	1
GO:0060837	BP	blood vessel endothelial cell differentiation	11	1	0.0237712	1
GO:0035358	BP	regulation of peroxisome proliferator activated receptor signaling pathway	14	1	0.0242366	1
GO:0060099	BP	regulation of phagocytosis, engulfment	15	1	0.0247235	1
GO:0016327	CC	apicolateral plasma membrane	18	1	0.02485	1
GO:1903019	BP	negative regulation of glycoprotein metabolic process	16	1	0.0249628	1
GO:0042738	BP	exogenous drug catabolic process	23	1	0.0250918	1
GO:1905064	BP	negative regulation of vascular smooth muscle cell differentiation	14	1	0.0254122	1
GO:0015923	MF	mannosidase activity	15	1	0.0255383	1
GO:0034472	BP	snRNA 3'-end processing	23	1	0.025736	1
GO:1905153	BP	regulation of membrane invagination	16	1	0.0257439	1
GO:0035615	MF	clathrin adaptor activity	10	1	0.0265505	1
GO:0098748	MF	endocytic adaptor activity	10	1	0.0265505	1
GO:0016338	BP	calcium-independent cell-cell adhesion via plasma membrane cell-adhesion molecules	23	1	0.026595	1
GO:0001848	MF	complement binding	21	1	0.0269463	1
GO:0008301	MF	DNA binding, bending	20	1	0.0269494	1
GO:0046337	BP	phosphatidylethanolamine metabolic process	23	1	0.027082	1
GO:0032802	BP	low-density lipoprotein particle receptor catabolic process	14	1	0.0271718	1
GO:0071437	CC	invadopodium	15	1	0.0272204	1
GO:0051131	BP	chaperone-mediated protein complex assembly	18	1	0.027471	1
GO:0019372	BP	lipoxygenase pathway	16	1	0.0276029	1
GO:0043651	BP	linoleic acid metabolic process	17	1	0.0276221	1
GO:0004065	MF	arylsulfatase activity	14	1	0.0280674	1
GO:0036020	CC	endolysosome membrane	14	1	0.0285136	1
GO:0006706	BP	steroid catabolic process	27	1	0.0294871	1
GO:0032039	CC	integrator complex	21	1	0.0295262	1
GO:0046597	BP	negative regulation of viral entry into host cell	18	1	0.0299018	1
GO:0006309	BP	apoptotic DNA fragmentation	25	1	0.0301337	1
GO:0003279	BP	cardiac septum development	112	2	0.0304687	1
GO:0003198	BP	epithelial to mesenchymal transition involved in endocardial cushion formation	17	1	0.0313471	1
GO:0035259	MF	glucocorticoid receptor binding	16	1	0.0313908	1
GO:0003188	BP	heart valve formation	13	1	0.0315226	1
GO:0030169	MF	low-density lipoprotein particle binding	16	1	0.0317337	1
GO:0035567	BP	non-canonical Wnt signaling pathway	150	2	0.0325904	1
GO:0071565	CC	nBAF complex	15	1	0.0327901	1
GO:0016180	BP	snRNA processing	29	1	0.0330099	1
GO:0008484	MF	sulfuric ester hydrolase activity	17	1	0.033203	1
GO:0005719	CC	nuclear euchromatin	30	1	0.0333205	1
GO:0048268	BP	clathrin coat assembly	18	1	0.0333445	1
GO:0003231	BP	cardiac ventricle development	130	2	0.0340903	1
GO:0030122	CC	AP-2 adaptor complex	15	1	0.0344003	1
GO:0034116	BP	positive regulation of heterotypic cell-cell adhesion	16	1	0.034411	1
GO:0016712	MF	oxidoreductase activity, acting on paired donors, with incorporation or reduction of molecular oxygen, reduced flavin or flavoprotein as one donor, and incorporation of one atom of oxygen	31	1	0.0344385	1
GO:0043652	BP	engulfment of apoptotic cell	15	1	0.0346126	1
GO:0036019	CC	endolysosome	20	1	0.0347255	1
GO:0006958	BP	complement activation, classical pathway	33	1	0.0353644	1
GO:0098884	BP	postsynaptic neurotransmitter receptor internalization	17	1	0.0355236	1
GO:0140239	BP	postsynaptic endocytosis	17	1	0.0355236	1
GO:0016032	BP	viral process	822	4	0.0356029	1
GO:0031214	BP	biomineral tissue development	161	2	0.0356403	1
GO:0000159	CC	protein phosphatase type 2A complex	18	1	0.0363113	1
GO:0003214	BP	cardiac left ventricle morphogenesis	14	1	0.0366574	1
GO:0065004	BP	protein-DNA complex assembly	230	2	0.0366758	1
GO:0030128	CC	clathrin coat of endocytic vesicle	16	1	0.0368843	1
GO:0060716	BP	labyrinthine layer blood vessel development	19	1	0.0371384	1
GO:0016702	MF	oxidoreductase activity, acting on single donors with incorporation of molecular oxygen, incorporation of two atoms of oxygen	27	1	0.0372436	1
GO:2000678	BP	negative regulation of transcription regulatory region DNA binding	21	1	0.0375295	1
GO:1905063	BP	regulation of vascular smooth muscle cell differentiation	28	1	0.0380786	1
GO:0016701	MF	oxidoreductase activity, acting on single donors with incorporation of molecular oxygen	28	1	0.038309	1
GO:0032799	BP	low-density lipoprotein receptor particle metabolic process	23	1	0.0383871	1
GO:0060413	BP	atrial septum morphogenesis	16	1	0.0386014	1
GO:0000737	BP	DNA catabolic process, endonucleolytic	33	1	0.0387206	1
GO:0060343	BP	trabecula formation	24	1	0.0388858	1
GO:0060977	BP	coronary vasculature morphogenesis	18	1	0.0392079	1
GO:0003222	BP	ventricular trabecula myocardium morphogenesis	16	1	0.0392118	1
GO:0051151	BP	negative regulation of smooth muscle cell differentiation	23	1	0.0393022	1
GO:0007156	BP	homophilic cell adhesion via plasma membrane adhesion molecules	166	2	0.0395855	1
GO:0035357	BP	peroxisome proliferator activated receptor signaling pathway	21	1	0.0398263	1
GO:0016514	CC	SWI/SNF complex	19	1	0.0399469	1
GO:0070262	BP	peptidyl-serine dephosphorylation	20	1	0.0401795	1
GO:0030132	CC	clathrin coat of coated pit	20	1	0.0402281	1
GO:0055012	BP	ventricular cardiac muscle cell differentiation	16	1	0.0405283	1
GO:0006691	BP	leukotriene metabolic process	29	1	0.040573	1
GO:0031935	BP	regulation of chromatin silencing	37	1	0.0409654	1
GO:0045655	BP	regulation of monocyte differentiation	20	1	0.0410047	1
GO:0060260	BP	regulation of transcription initiation from RNA polymerase II promoter	28	1	0.0413617	1
GO:1905208	BP	negative regulation of cardiocyte differentiation	27	1	0.0415243	1
GO:0002320	BP	lymphoid progenitor cell differentiation	20	1	0.0417942	1
GO:0044403	BP	symbiont process	873	4	0.0418045	1
GO:0003184	BP	pulmonary valve morphogenesis	17	1	0.0419524	1
GO:0044788	BP	modulation by host of viral process	29	1	0.0419793	1
GO:0008395	MF	steroid hydroxylase activity	37	1	0.0419815	1
GO:0044877	MF	protein-containing complex binding	1112	5	0.0429388	1
GO:0010460	BP	positive regulation of heart rate	26	1	0.0431132	1
GO:1904385	BP	cellular response to angiotensin	25	1	0.043239	1
GO:0060314	BP	regulation of ryanodine-sensitive calcium-release channel activity	26	1	0.0444217	1
GO:0043034	CC	costamere	19	1	0.0444357	1
GO:2000679	BP	positive regulation of transcription regulatory region DNA binding	25	1	0.0444762	1
GO:0046596	BP	regulation of viral entry into host cell	29	1	0.0445044	1
GO:0030262	BP	apoptotic nuclear changes	34	1	0.0449339	1
GO:0099590	BP	neurotransmitter receptor internalization	24	1	0.0454056	1
GO:1990776	BP	response to angiotensin	28	1	0.0456769	1
GO:0070374	BP	positive regulation of ERK1 and ERK2 cascade	212	2	0.0456814	1
GO:0044419	BP	interspecies interaction between organisms	917	4	0.0458745	1
GO:0003283	BP	atrial septum development	21	1	0.0460454	1
GO:0050927	BP	positive regulation of positive chemotaxis	25	1	0.0468579	1
GO:0050926	BP	regulation of positive chemotaxis	26	1	0.0476932	1
GO:0042759	BP	long-chain fatty acid biosynthetic process	30	1	0.0480449	1
GO:0006921	BP	cellular component disassembly involved in execution phase of apoptosis	36	1	0.0490775	1
GO:0070168	BP	negative regulation of biomineral tissue development	28	1	0.0492887	1
GO:0003272	BP	endocardial cushion formation	24	1	0.0494353	1
GO:0071824	BP	protein-DNA complex subunit organization	270	2	0.0494789	1
GO:0035640	BP	exploration behavior	26	1	0.0494963	1
GO:0046885	BP	regulation of hormone biosynthetic process	27	1	0.0497781	1
The Gene Ontology (GO) project provides an ontology of defined terms representing gene product proporties: Biological process (BP), Cellular component (CC) and Molecular Function (MF)

## Sheet: KEGGann_modelB
Table S10. Results of KEGG pathway analyses based on the top CpGs (p-value < 1x10-4) in model B (association of DNA methylation in cord blood and BMI in late childhood).
KEGG pathway	Description	Number of genes in the KEGG pathway	Differentially methylated genes	P-value	FDR Q-value
path:hsa00591	Linoleic acid metabolism	29	2	0.00043077	0.145169
path:hsa00590	Arachidonic acid metabolism	63	2	0.0026863	0.452641
path:hsa04726	Serotonergic synapse	113	2	0.0171692	1
path:hsa05160	Hepatitis C	146	2	0.0243372	1
path:hsa05165	Human papillomavirus infection	321	3	0.0272099	1
path:hsa04151	PI3K-Akt signaling pathway	341	3	0.0274414	1
path:hsa04530	Tight junction	160	2	0.0348582	1
KEGG = Kyoto Encyclopedia of Genes and Genomes

## Sheet: GOann_modelC
Table S10. Results of the GO enrichment analyses based on the top CpGs (p-value < 1x10-4) in model C (cross-sectional association of DNA methylation and BMI in childhood).
GO Term ID	Gene Ontology	GO Term	Number of genes in the GO Term	Differentially Methylated Genes	P-value	FDR Q-value
GO:0090723	CC	growth cone part	18	4	0.000212394	1
GO:0090557	BP	establishment of endothelial intestinal barrier	10	3	0.00057071	1
GO:0001782	BP	B cell homeostasis	30	4	0.000700646	1
GO:0061028	BP	establishment of endothelial barrier	41	5	0.000717813	1
GO:0002176	BP	male germ cell proliferation	6	2	0.00102536	1
GO:0036093	BP	germ cell proliferation	6	2	0.00102536	1
GO:0001701	BP	in utero embryonic development	372	15	0.00113986	1
GO:0010039	BP	response to iron ion	33	4	0.00154911	1
GO:0009403	BP	toxin biosynthetic process	6	2	0.00200631	1
GO:0016604	CC	nuclear body	766	22	0.00243578	1
GO:0003097	BP	renal water transport	6	2	0.00270048	1
GO:0048011	BP	neurotrophin TRK receptor signaling pathway	33	5	0.00270878	1
GO:0045446	BP	endothelial cell differentiation	113	7	0.0027292	1
GO:0040008	BP	regulation of growth	671	21	0.00298728	1
GO:0010835	BP	regulation of protein ADP-ribosylation	9	2	0.00300288	1
GO:0019064	BP	fusion of virus membrane with host plasma membrane	6	2	0.00308106	1
GO:0039663	BP	membrane fusion involved in viral entry into host cell	6	2	0.00308106	1
GO:0044800	BP	multi-organism membrane fusion	6	2	0.00308106	1
GO:0070813	BP	hydrogen sulfide metabolic process	7	2	0.0032403	1
GO:0044232	CC	organelle membrane contact site	20	3	0.00325616	1
GO:0002064	BP	epithelial cell development	207	11	0.00327934	1
GO:0001764	BP	neuron migration	155	9	0.00330129	1
GO:0004860	MF	protein kinase inhibitor activity	62	5	0.00337507	1
GO:0045719	BP	negative regulation of glycogen biosynthetic process	6	2	0.0035032	1
GO:0001885	BP	endothelial cell development	59	5	0.00351473	1
GO:2000045	BP	regulation of G1/S transition of mitotic cell cycle	184	8	0.00367903	1
GO:0003916	MF	DNA topoisomerase activity	6	2	0.00390926	1
GO:0019210	MF	kinase inhibitor activity	66	5	0.00401708	1
GO:0097484	BP	dendrite extension	34	5	0.00408188	1
GO:0070874	BP	negative regulation of glycogen metabolic process	7	2	0.00418461	1
GO:0044774	BP	mitotic DNA integrity checkpoint	106	6	0.00423273	1
GO:0097178	BP	ruffle assembly	41	4	0.00423594	1
GO:1903524	BP	positive regulation of blood circulation	72	5	0.00425658	1
GO:0032364	BP	oxygen homeostasis	7	2	0.00442302	1
GO:0060700	BP	regulation of ribonuclease activity	9	2	0.00469057	1
GO:0038179	BP	neurotrophin signaling pathway	39	5	0.00476735	1
GO:0004521	MF	endoribonuclease activity	57	4	0.00530604	1
GO:0042541	BP	hemoglobin biosynthetic process	9	2	0.00538366	1
GO:1902806	BP	regulation of cell cycle G1/S phase transition	200	8	0.00568648	1
GO:0046030	MF	inositol trisphosphate phosphatase activity	6	2	0.00576951	1
GO:0052743	MF	inositol tetrakisphosphate phosphatase activity	6	2	0.0058539	1
GO:0032584	CC	growth cone membrane	7	2	0.00642505	1
GO:0003158	BP	endothelium development	131	7	0.00652433	1
GO:2000465	BP	regulation of glycogen (starch) synthase activity	8	2	0.00667574	1
GO:0060526	BP	prostate glandular acinus morphogenesis	6	2	0.00715675	1
GO:0060527	BP	prostate epithelial cord arborization involved in prostate glandular acinus morphogenesis	6	2	0.00715675	1
GO:0051018	MF	protein kinase A binding	48	4	0.00718672	1
GO:0045653	BP	negative regulation of megakaryocyte differentiation	16	2	0.00739601	1
GO:0051092	BP	positive regulation of NF-kappaB transcription factor activity	148	7	0.00757458	1
GO:0000422	BP	autophagy of mitochondrion	75	5	0.00760309	1
GO:0061726	BP	mitochondrion disassembly	75	5	0.00760309	1
GO:0002260	BP	lymphocyte homeostasis	62	4	0.00771152	1
GO:0044803	BP	multi-organism membrane organization	9	2	0.00787699	1
GO:0031344	BP	regulation of cell projection organization	670	22	0.00843011	1
GO:0006265	BP	DNA topological change	9	2	0.00848691	1
GO:0043279	BP	response to alkaloid	110	6	0.00849954	1
GO:0045786	BP	negative regulation of cell cycle	634	17	0.0086408	1
GO:0007398	BP	ectoderm development	22	3	0.00864437	1
GO:0004439	MF	phosphatidylinositol-4,5-bisphosphate 5-phosphatase activity	9	2	0.00898491	1
GO:0044451	CC	nucleoplasm part	1107	26	0.00942917	1
GO:0051291	BP	protein heterooligomerization	126	6	0.00952856	1
GO:0072413	BP	signal transduction involved in mitotic cell cycle checkpoint	59	4	0.00964137	1
GO:1902402	BP	signal transduction involved in mitotic DNA damage checkpoint	59	4	0.00964137	1
GO:1902403	BP	signal transduction involved in mitotic DNA integrity checkpoint	59	4	0.00964137	1
GO:0031529	BP	ruffle organization	52	4	0.00972922	1
GO:1904047	MF	S-adenosyl-L-methionine binding	9	2	0.00975145	1
GO:0090594	BP	inflammatory response to wounding	13	2	0.00984604	1
GO:0000045	BP	autophagosome assembly	92	5	0.00986033	1
GO:0051388	BP	positive regulation of neurotrophin TRK receptor signaling pathway	7	3	0.00998089	1
GO:0040007	BP	growth	976	26	0.0102707	1
GO:0060420	BP	regulation of heart growth	83	5	0.0103055	1
GO:0030900	BP	forebrain development	377	14	0.0103195	1
GO:0009967	BP	positive regulation of signal transduction	1673	37	0.010453	1
GO:0003208	BP	cardiac ventricle morphogenesis	73	5	0.0104694	1
GO:0033483	BP	gas homeostasis	10	2	0.0105599	1
GO:1903715	BP	regulation of aerobic respiration	9	2	0.0106499	1
GO:0005112	MF	Notch binding	25	3	0.0108361	1
GO:0043966	BP	histone H3 acetylation	60	4	0.0109537	1
GO:0061085	BP	regulation of histone H3-K27 methylation	11	2	0.0112159	1
GO:0090502	BP	RNA phosphodiester bond hydrolysis, endonucleolytic	70	4	0.0112518	1
GO:1905037	BP	autophagosome organization	95	5	0.0114048	1
GO:0003231	BP	cardiac ventricle development	130	7	0.0115797	1
GO:0051494	BP	negative regulation of cytoskeleton organization	146	7	0.0116232	1
GO:0071356	BP	cellular response to tumor necrosis factor	286	9	0.0119585	1
GO:0004385	MF	guanylate kinase activity	9	2	0.0121204	1
GO:0020027	BP	hemoglobin metabolic process	14	2	0.0125126	1
GO:0019207	MF	kinase regulator activity	203	8	0.0125144	1
GO:0045927	BP	positive regulation of growth	266	10	0.0125939	1
GO:0005671	CC	Ada2/Gcn5/Ada3 transcription activator complex	15	2	0.0126858	1
GO:1900027	BP	regulation of ruffle assembly	29	3	0.0127141	1
GO:0046710	BP	GDP metabolic process	10	2	0.013254	1
GO:0044773	BP	mitotic DNA damage checkpoint	97	5	0.0135267	1
GO:0043970	BP	histone H3-K9 acetylation	13	2	0.0140021	1
GO:0045907	BP	positive regulation of vasoconstriction	32	3	0.014028	1
GO:0006833	BP	water transport	19	2	0.0141358	1
GO:0010826	BP	negative regulation of centrosome duplication	12	2	0.0143438	1
GO:0030426	CC	growth cone	171	8	0.0145689	1
GO:0031571	BP	mitotic G1 DNA damage checkpoint	63	4	0.0146885	1
GO:0044819	BP	mitotic G1/S transition checkpoint	63	4	0.0146885	1
GO:0045091	BP	regulation of single stranded viral RNA replication via double stranded DNA intermediate	17	2	0.0147579	1
GO:0120035	BP	regulation of plasma membrane bounded cell projection organization	660	21	0.0150036	1
GO:0072205	BP	metanephric collecting duct development	9	2	0.0150233	1
GO:0009135	BP	purine nucleoside diphosphate metabolic process	137	6	0.0152561	1
GO:0009179	BP	purine ribonucleoside diphosphate metabolic process	137	6	0.0152561	1
GO:0072070	BP	loop of Henle development	11	2	0.0153303	1
GO:0016776	MF	phosphotransferase activity, phosphate group as acceptor	38	4	0.0153813	1
GO:0033043	BP	regulation of organelle organization	1246	30	0.0156934	1
GO:0034314	BP	Arp2/3 complex-mediated actin nucleation	34	3	0.0158487	1
GO:0016049	BP	cell growth	479	15	0.0159464	1
GO:0044783	BP	G1 DNA damage checkpoint	64	4	0.0159508	1
GO:0039692	BP	single stranded viral RNA replication via double stranded DNA intermediate	18	2	0.0159677	1
GO:0048741	BP	skeletal muscle fiber development	32	3	0.0160381	1
GO:0051148	BP	negative regulation of muscle cell differentiation	65	4	0.016114	1
GO:0045121	CC	membrane raft	315	11	0.0161589	1
GO:0034595	MF	phosphatidylinositol phosphate 5-phosphatase activity	12	2	0.0162423	1
GO:0009185	BP	ribonucleoside diphosphate metabolic process	139	6	0.0162872	1
GO:0001772	CC	immunological synapse	36	3	0.0164207	1
GO:0098857	CC	membrane microdomain	316	11	0.0167572	1
GO:0030427	CC	site of polarized growth	176	8	0.0168375	1
GO:0003712	MF	transcription coregulator activity	554	16	0.0170401	1
GO:0050700	MF	CARD domain binding	16	2	0.0172015	1
GO:0034612	BP	response to tumor necrosis factor	306	9	0.0177581	1
GO:0005165	MF	neurotrophin receptor binding	10	2	0.0182519	1
GO:0030307	BP	positive regulation of cell growth	165	7	0.0182781	1
GO:0019896	BP	axonal transport of mitochondrion	13	2	0.0183823	1
GO:0014070	BP	response to organic cyclic compound	895	23	0.0184623	1
GO:0019887	MF	protein kinase regulator activity	176	7	0.018701	1
GO:1903008	BP	organelle disassembly	99	5	0.0187625	1
GO:0072401	BP	signal transduction involved in DNA integrity checkpoint	73	4	0.0189984	1
GO:0072422	BP	signal transduction involved in DNA damage checkpoint	73	4	0.0189984	1
GO:1905064	BP	negative regulation of vascular smooth muscle cell differentiation	14	2	0.0190905	1
GO:0002053	BP	positive regulation of mesenchymal cell proliferation	25	3	0.0191905	1
GO:0019901	MF	protein kinase binding	645	18	0.0192567	1
GO:1904996	BP	positive regulation of leukocyte adhesion to vascular endothelial cell	17	2	0.0198079	1
GO:0106019	MF	phosphatidylinositol-4,5-bisphosphate phosphatase activity	13	2	0.0198494	1
GO:0098589	CC	membrane region	328	11	0.0199503	1
GO:1901068	BP	guanosine-containing compound metabolic process	46	4	0.0201045	1
GO:0032688	BP	negative regulation of interferon-beta production	14	2	0.0202168	1
GO:0005068	MF	transmembrane receptor protein tyrosine kinase adaptor activity	13	2	0.0202318	1
GO:0016605	CC	PML body	98	6	0.0202752	1
GO:0072395	BP	signal transduction involved in cell cycle checkpoint	74	4	0.0203513	1
GO:0046606	BP	negative regulation of centrosome cycle	14	2	0.0204324	1
GO:0051091	BP	positive regulation of DNA-binding transcription factor activity	259	9	0.0204721	1
GO:0050767	BP	regulation of neurogenesis	813	24	0.0204749	1
GO:0060788	BP	ectodermal placode formation	12	2	0.0208484	1
GO:0071697	BP	ectodermal placode morphogenesis	12	2	0.0208484	1
GO:0055024	BP	regulation of cardiac muscle tissue development	99	5	0.0209499	1
GO:0070293	BP	renal absorption	15	2	0.0211203	1
GO:0051386	BP	regulation of neurotrophin TRK receptor signaling pathway	13	3	0.0211843	1
GO:1900037	BP	regulation of cellular response to hypoxia	15	2	0.0212388	1
GO:0001666	BP	response to hypoxia	355	11	0.0212872	1
GO:0001558	BP	regulation of cell growth	411	13	0.0212971	1
GO:0046037	BP	GMP metabolic process	14	2	0.0213227	1
GO:0009063	BP	cellular amino acid catabolic process	125	5	0.0213285	1
GO:0031328	BP	positive regulation of cellular biosynthetic process	1966	42	0.02181	1
GO:0052745	MF	inositol phosphate phosphatase activity	14	2	0.0219488	1
GO:0050851	BP	antigen receptor-mediated signaling pathway	238	8	0.022004	1
GO:0046855	BP	inositol phosphate dephosphorylation	14	2	0.0220745	1
GO:0016331	BP	morphogenesis of embryonic epithelium	150	7	0.0221237	1
GO:0014904	BP	myotube cell development	35	3	0.0222553	1
GO:0015095	MF	magnesium ion transmembrane transporter activity	16	2	0.0223234	1
GO:1903830	BP	magnesium ion transmembrane transport	16	2	0.0223234	1
GO:0060525	BP	prostate glandular acinus development	11	2	0.0223997	1
GO:0032480	BP	negative regulation of type I interferon production	45	3	0.0227745	1
GO:0045618	BP	positive regulation of keratinocyte differentiation	16	2	0.0228024	1
GO:0048596	BP	embryonic camera-type eye morphogenesis	26	3	0.0229174	1
GO:0055026	BP	negative regulation of cardiac muscle tissue development	42	3	0.0233042	1
GO:0046838	BP	phosphorylated carbohydrate dephosphorylation	15	2	0.0233491	1
GO:0005513	BP	detection of calcium ion	13	2	0.0234271	1
GO:0010557	BP	positive regulation of macromolecule biosynthetic process	1856	40	0.023432	1
GO:0007050	BP	cell cycle arrest	233	8	0.0237971	1
GO:0010677	BP	negative regulation of cellular carbohydrate metabolic process	42	3	0.0239589	1
GO:0043009	BP	chordate embryonic development	625	19	0.0240096	1
GO:0031570	BP	DNA integrity checkpoint	157	6	0.0240792	1
GO:0015936	BP	coenzyme A metabolic process	15	2	0.024202	1
GO:0002768	BP	immune response-regulating cell surface receptor signaling pathway	385	12	0.0242466	1
GO:0009132	BP	nucleoside diphosphate metabolic process	157	7	0.0243305	1
GO:0070317	BP	negative regulation of G0 to G1 transition	40	3	0.0244095	1
GO:1903508	BP	positive regulation of nucleic acid-templated transcription	1599	36	0.024759	1
GO:1902680	BP	positive regulation of RNA biosynthetic process	1600	36	0.0248522	1
GO:0015693	BP	magnesium ion transport	17	2	0.0249299	1
GO:1903707	BP	negative regulation of hemopoiesis	151	7	0.0251314	1
GO:0036293	BP	response to decreased oxygen levels	366	11	0.0251791	1
GO:0034236	MF	protein kinase A catalytic subunit binding	13	2	0.0254279	1
GO:0071599	BP	otic vesicle development	15	2	0.0254449	1
GO:0010829	BP	negative regulation of glucose transmembrane transport	21	2	0.0254733	1
GO:0070307	BP	lens fiber cell development	14	2	0.0256118	1
GO:0071901	BP	negative regulation of protein serine/threonine kinase activity	144	6	0.0256225	1
GO:0007033	BP	vacuole organization	161	6	0.025633	1
GO:0071696	BP	ectodermal placode development	13	2	0.0257544	1
GO:0009891	BP	positive regulation of biosynthetic process	1998	42	0.0257824	1
GO:0001776	BP	leukocyte homeostasis	86	4	0.0258734	1
GO:0060442	BP	branching involved in prostate gland morphogenesis	12	2	0.0261394	1
GO:0035810	BP	positive regulation of urine volume	14	2	0.0262928	1
GO:0016573	BP	histone acetylation	152	6	0.0263138	1
GO:0010647	BP	positive regulation of cell communication	1831	38	0.0264426	1
GO:0010948	BP	negative regulation of cell cycle process	358	10	0.026535	1
GO:0061448	BP	connective tissue development	271	10	0.026875	1
GO:0009259	BP	ribonucleotide metabolic process	536	14	0.0269022	1
GO:0032352	BP	positive regulation of hormone metabolic process	15	2	0.0269392	1
GO:0060428	BP	lung epithelium development	36	3	0.0269659	1
GO:0015271	MF	outward rectifier potassium channel activity	15	2	0.0270815	1
GO:0008134	MF	transcription factor binding	656	18	0.0272437	1
GO:0005770	CC	late endosome	250	8	0.0274355	1
GO:0071545	BP	inositol phosphate catabolic process	16	2	0.0275731	1
GO:1904951	BP	positive regulation of establishment of protein localization	449	12	0.0278643	1
GO:0034315	BP	regulation of Arp2/3 complex-mediated actin nucleation	16	2	0.0279273	1
GO:0070316	BP	regulation of G0 to G1 transition	44	3	0.0279809	1
GO:0023056	BP	positive regulation of signaling	1838	38	0.0280722	1
GO:0045581	BP	negative regulation of T cell differentiation	43	3	0.0280853	1
GO:2000134	BP	negative regulation of G1/S transition of mitotic cell cycle	125	5	0.028624	1
GO:0043407	BP	negative regulation of MAP kinase activity	77	4	0.0287115	1
GO:0009161	BP	ribonucleoside monophosphate metabolic process	336	9	0.0287459	1
GO:0042826	MF	histone deacetylase binding	110	5	0.0288774	1
GO:0032007	BP	negative regulation of TOR signaling	46	3	0.0292253	1
GO:0071435	BP	potassium ion export	18	2	0.0292919	1
GO:0097623	BP	potassium ion export across plasma membrane	18	2	0.0292919	1
GO:0009792	BP	embryo development ending in birth or egg hatching	642	19	0.0293155	1
GO:0045023	BP	G0 to G1 transition	46	3	0.0297122	1
GO:0019900	MF	kinase binding	724	20	0.029736	1
GO:1903362	BP	regulation of cellular protein catabolic process	244	8	0.029757	1
GO:0071456	BP	cellular response to hypoxia	206	7	0.0299319	1
GO:0050714	BP	positive regulation of protein secretion	264	9	0.0302077	1
GO:0070166	BP	enamel mineralization	17	2	0.0302484	1
GO:0051150	BP	regulation of smooth muscle cell differentiation	48	3	0.0303308	1
GO:0045935	BP	positive regulation of nucleobase-containing compound metabolic process	1874	41	0.030335	1
GO:0006611	BP	protein export from nucleus	178	6	0.0303437	1
GO:0035988	BP	chondrocyte proliferation	17	2	0.0303787	1
GO:0050817	BP	coagulation	330	10	0.030431	1
GO:0055021	BP	regulation of cardiac muscle tissue growth	77	4	0.0304752	1
GO:0051254	BP	positive regulation of RNA metabolic process	1684	38	0.0304861	1
GO:0010638	BP	positive regulation of organelle organization	620	17	0.0307392	1
GO:0043470	BP	regulation of carbohydrate catabolic process	88	4	0.0310895	1
GO:0035259	MF	glucocorticoid receptor binding	16	2	0.0310983	1
GO:0000187	BP	activation of MAPK activity	151	6	0.0311431	1
GO:0045069	BP	regulation of viral genome replication	94	4	0.0311795	1
GO:0072175	BP	epithelial tube formation	132	6	0.0312505	1
GO:0018393	BP	internal peptidyl-lysine acetylation	157	6	0.0313643	1
GO:0072044	BP	collecting duct development	13	2	0.0313705	1
GO:0003713	MF	transcription coactivator activity	317	10	0.0314868	1
GO:0051090	BP	regulation of DNA-binding transcription factor activity	425	12	0.0316598	1
GO:0007569	BP	cell aging	115	5	0.0316861	1
GO:0070848	BP	response to growth factor	728	19	0.0317591	1
GO:0030856	BP	regulation of epithelial cell differentiation	156	6	0.0318884	1
GO:0090501	BP	RNA phosphodiester bond hydrolysis	147	5	0.0319695	1
GO:0001503	BP	ossification	393	12	0.0319868	1
GO:2000726	BP	negative regulation of cardiac muscle cell differentiation	23	2	0.0320412	1
GO:1902807	BP	negative regulation of cell cycle G1/S phase transition	130	5	0.0321068	1
GO:0060323	BP	head morphogenesis	36	3	0.0321076	1
GO:0071782	CC	endoplasmic reticulum tubular network	20	2	0.0321955	1
GO:2001224	BP	positive regulation of neuron migration	15	2	0.0322676	1
GO:0150034	CC	distal axon	285	10	0.0323364	1
GO:0031929	BP	TOR signaling	118	5	0.0324683	1
GO:0002429	BP	immune response-activating cell surface receptor signaling pathway	352	11	0.0325118	1
GO:0030033	BP	microvillus assembly	16	2	0.0326516	1
GO:0045933	BP	positive regulation of muscle contraction	48	3	0.0327852	1
GO:0051222	BP	positive regulation of protein transport	411	11	0.0329466	1
GO:0009119	BP	ribonucleoside metabolic process	97	5	0.0329575	1
GO:0007093	BP	mitotic cell cycle checkpoint	165	6	0.0330621	1
GO:0010822	BP	positive regulation of mitochondrion organization	117	6	0.033162	1
GO:0032069	BP	regulation of nuclease activity	22	2	0.0332239	1
GO:0060419	BP	heart growth	111	5	0.0333225	1
GO:0045597	BP	positive regulation of cell differentiation	978	24	0.0333278	1
GO:0043555	BP	regulation of translation in response to stress	18	2	0.033372	1
GO:0045071	BP	negative regulation of viral genome replication	58	3	0.0333756	1
GO:0031346	BP	positive regulation of cell projection organization	375	13	0.0336591	1
GO:0019693	BP	ribose phosphate metabolic process	555	14	0.03413	1
GO:0046599	BP	regulation of centriole replication	21	2	0.0345206	1
GO:0045682	BP	regulation of epidermis development	85	4	0.034932	1
GO:0046620	BP	regulation of organ growth	112	5	0.0349859	1
GO:0006475	BP	internal protein amino acid acetylation	162	6	0.0350299	1
GO:1904994	BP	regulation of leukocyte adhesion to vascular endothelial cell	27	2	0.0351441	1
GO:1903146	BP	regulation of autophagy of mitochondrion	41	3	0.035167	1
GO:0002438	BP	acute inflammatory response to antigenic stimulus	21	2	0.0355923	1
GO:1903050	BP	regulation of proteolysis involved in cellular protein catabolic process	211	7	0.0357719	1
GO:0043025	CC	neuronal cell body	493	14	0.035825	1
GO:0019838	MF	growth factor binding	137	6	0.0361413	1
GO:0070482	BP	response to oxygen levels	389	12	0.0363424	1
GO:0036294	BP	cellular response to decreased oxygen levels	216	7	0.0364717	1
GO:0010498	BP	proteasomal protein catabolic process	474	12	0.0365396	1
GO:0018394	BP	peptidyl-lysine acetylation	165	6	0.0373638	1
GO:0072347	BP	response to anesthetic	77	4	0.037478	1
GO:0009628	BP	response to abiotic stimulus	1219	26	0.0375086	1
GO:0043408	BP	regulation of MAPK cascade	762	19	0.037525	1
GO:0032526	BP	response to retinoic acid	108	5	0.0376027	1
GO:0034111	BP	negative regulation of homotypic cell-cell adhesion	15	2	0.0378351	1
GO:0006349	BP	regulation of gene expression by genetic imprinting	18	2	0.0378695	1
GO:0050878	BP	regulation of body fluid levels	487	14	0.0378788	1
GO:0001649	BP	osteoblast differentiation	223	8	0.0380138	1
GO:0051216	BP	cartilage development	207	9	0.0380789	1
GO:0051960	BP	regulation of nervous system development	918	25	0.0381255	1
GO:0045912	BP	negative regulation of carbohydrate metabolic process	48	3	0.0381534	1
GO:0010975	BP	regulation of neuron projection development	490	16	0.0381806	1
GO:0060562	BP	epithelial tube morphogenesis	322	12	0.0382523	1
GO:0045010	BP	actin nucleation	47	3	0.0383015	1
GO:0009123	BP	nucleoside monophosphate metabolic process	355	9	0.0384665	1
GO:0010464	BP	regulation of mesenchymal cell proliferation	33	3	0.0385141	1
GO:0070182	MF	DNA polymerase binding	19	2	0.0388849	1
GO:0000082	BP	G1/S transition of mitotic cell cycle	278	8	0.0389695	1
GO:0030424	CC	axon	602	17	0.0391345	1
GO:0042044	BP	fluid transport	26	2	0.0393218	1
GO:0051240	BP	positive regulation of multicellular organismal process	1787	37	0.0393531	1
GO:0003007	BP	heart morphogenesis	259	9	0.0394496	1
GO:0051094	BP	positive regulation of developmental process	1398	31	0.0394909	1
GO:0032433	CC	filopodium tip	18	2	0.0397318	1
GO:1903039	BP	positive regulation of leukocyte cell-cell adhesion	216	7	0.0399586	1
GO:0071363	BP	cellular response to growth factor stimulus	699	18	0.0403347	1
GO:0033267	CC	axon part	380	12	0.0407758	1
GO:0031625	MF	ubiquitin protein ligase binding	286	9	0.0410892	1
GO:0014850	BP	response to muscle activity	24	2	0.0414633	1
GO:0072176	BP	nephric duct development	16	2	0.041508	1
GO:0048699	BP	generation of neurons	1510	37	0.0416703	1
GO:0030175	CC	filopodium	104	6	0.0419673	1
GO:0070734	BP	histone H3-K27 methylation	21	2	0.0421719	1
GO:0003205	BP	cardiac chamber development	171	7	0.0426919	1
GO:0034237	MF	protein kinase A regulatory subunit binding	21	2	0.0427041	1
GO:0019904	MF	protein domain specific binding	700	18	0.0427167	1
GO:0002793	BP	positive regulation of peptide secretion	284	9	0.0429289	1
GO:1905063	BP	regulation of vascular smooth muscle cell differentiation	28	2	0.0430004	1
GO:0002088	BP	lens development in camera-type eye	79	4	0.043062	1
GO:0006302	BP	double-strand break repair	245	7	0.0431221	1
GO:0051168	BP	nuclear export	193	6	0.0431535	1
GO:0004540	MF	ribonuclease activity	107	4	0.0432099	1
GO:0048048	BP	embryonic eye morphogenesis	34	3	0.0432785	1
GO:0008360	BP	regulation of cell shape	150	7	0.043467	1
GO:0051493	BP	regulation of cytoskeleton organization	525	14	0.0438583	1
GO:0001501	BP	skeletal system development	514	15	0.0439152	1
GO:0045620	BP	negative regulation of lymphocyte differentiation	53	3	0.0447537	1
GO:0015740	BP	C4-dicarboxylate transport	23	2	0.0451855	1
GO:0006977	BP	DNA damage response, signal transduction by p53 class mediator resulting in cell cycle arrest	56	3	0.0452223	1
GO:0009156	BP	ribonucleoside monophosphate biosynthetic process	192	6	0.0453225	1
GO:0016570	BP	histone modification	449	12	0.0456546	1
GO:0009150	BP	purine ribonucleotide metabolic process	521	13	0.0456937	1
GO:0045595	BP	regulation of cell differentiation	1845	39	0.0458216	1
GO:0045821	BP	positive regulation of glycolytic process	23	2	0.0458881	1
GO:0006259	BP	DNA metabolic process	1002	21	0.0466145	1
GO:0051151	BP	negative regulation of smooth muscle cell differentiation	23	2	0.0466865	1
GO:1901606	BP	alpha-amino acid catabolic process	106	4	0.0468343	1
GO:0005769	CC	early endosome	346	10	0.0471772	1
GO:0009404	BP	toxin metabolic process	24	2	0.0474741	1
GO:0045930	BP	negative regulation of mitotic cell cycle	338	9	0.0476574	1
GO:0010038	BP	response to metal ion	359	10	0.047902	1
GO:1903900	BP	regulation of viral life cycle	147	5	0.0480034	1
GO:0045893	BP	positive regulation of transcription, DNA-templated	1514	33	0.048167	1
GO:0043409	BP	negative regulation of MAPK cascade	182	6	0.0482843	1
GO:0031076	BP	embryonic camera-type eye development	37	3	0.0483026	1
GO:0030970	BP	retrograde protein transport, ER to cytosol	28	2	0.0483105	1
GO:1903513	BP	endoplasmic reticulum to cytosol transport	28	2	0.0483105	1
GO:0072431	BP	signal transduction involved in mitotic G1 DNA damage checkpoint	57	3	0.0487738	1
GO:1902400	BP	intracellular signal transduction involved in G1 DNA damage checkpoint	57	3	0.0487738	1
GO:0032886	BP	regulation of microtubule-based process	214	7	0.0493355	1
GO:0001650	CC	fibrillar center	132	5	0.0493491	1
GO:0051053	BP	negative regulation of DNA metabolic process	152	5	0.0497779	1
The Gene Ontology (GO) project provides an ontology of defined terms representing gene product proporties: Biological process (BP), Cellular component (CC) and Molecular Function (MF)

## Sheet: KEGGann_modelC
Table S10. Results of KEGG pathway analyses based on the top CpGs (p-value < 1x10-4) in model C (cross-sectional association of DNA methylation and BMI in childhood).
KEGG pathway	Description	Number of genes in the KEGG pathway	Differentially methylated genes	P-value	FDR Q-value
path:hsa04144	Endocytosis	244	9	0.0213062	1
path:hsa04964	Proximal tubule bicarbonate reclamation	23	2	0.0334129	1
path:hsa05110	Vibrio cholerae infection	50	3	0.043657	1
KEGG = Kyoto Encyclopedia of Genes and Genomes

## Sheet: GOann_modelD
Table S10. Results of the GO enrichment analyses based on the top CpGs (p-value < 1x10-4) in model D (cross-sectional association of DNA methylation and BMI in adolescence).
GO Term ID	Gene Ontology	GO Term	Number of genes in the GO Term	Differentially Methylated Genes	P-value	FDR Q-value
GO:0060080	BP	inhibitory postsynaptic potential	17	3	0.000360295	1
GO:0032892	BP	positive regulation of organic acid transport	33	3	0.00047817	1
GO:0035336	BP	long-chain fatty-acyl-CoA metabolic process	25	3	0.00056387	1
GO:0002701	BP	negative regulation of production of molecular mediator of immune response	33	3	0.000695278	1
GO:0002638	BP	negative regulation of immunoglobulin production	11	2	0.00120433	1
GO:0048290	BP	isotype switching to IgA isotypes	7	2	0.00121779	1
GO:0005779	CC	integral component of peroxisomal membrane	15	2	0.00149617	1
GO:0031231	CC	intrinsic component of peroxisomal membrane	15	2	0.00149617	1
GO:1903793	BP	positive regulation of anion transport	49	3	0.00182389	1
GO:0044691	BP	tooth eruption	7	2	0.00183105	1
GO:0097151	BP	positive regulation of inhibitory postsynaptic potential	7	2	0.00198858	1
GO:0098828	BP	modulation of inhibitory postsynaptic potential	7	2	0.00198858	1
GO:0010628	BP	positive regulation of gene expression	1983	25	0.00257165	1
GO:0042761	BP	very long-chain fatty acid biosynthetic process	13	2	0.00271434	1
GO:0030497	BP	fatty acid elongation	13	2	0.00273447	1
GO:0035337	BP	fatty-acyl-CoA metabolic process	40	3	0.00279371	1
GO:0051957	BP	positive regulation of amino acid transport	18	2	0.00314794	1
GO:0031652	BP	positive regulation of heat generation	11	2	0.00333679	1
GO:0006954	BP	inflammatory response	776	10	0.00378569	1
GO:0045893	BP	positive regulation of transcription, DNA-templated	1514	21	0.00380537	1
GO:0032890	BP	regulation of organic acid transport	58	3	0.00405149	1
GO:1990823	BP	response to leukemia inhibitory factor	96	4	0.00490599	1
GO:1990830	BP	cellular response to leukemia inhibitory factor	96	4	0.00490599	1
GO:0061430	BP	bone trabecula morphogenesis	13	2	0.0051785	1
GO:0051254	BP	positive regulation of RNA metabolic process	1684	22	0.00518353	1
GO:0031650	BP	regulation of heat generation	13	2	0.00534338	1
GO:0045672	BP	positive regulation of osteoclast differentiation	25	2	0.005831	1
GO:0045668	BP	negative regulation of osteoblast differentiation	50	3	0.00583262	1
GO:0090288	BP	negative regulation of cellular response to growth factor stimulus	162	5	0.00650637	1
GO:1903508	BP	positive regulation of nucleic acid-templated transcription	1599	21	0.00652693	1
GO:1902680	BP	positive regulation of RNA biosynthetic process	1600	21	0.00653896	1
GO:0000038	BP	very long-chain fatty acid metabolic process	30	2	0.00706432	1
GO:0031649	BP	heat generation	17	2	0.00742851	1
GO:0035338	BP	long-chain fatty-acyl-CoA biosynthetic process	19	2	0.00750751	1
GO:0000978	MF	RNA polymerase II proximal promoter sequence-specific DNA binding	535	11	0.00846576	1
GO:0042113	BP	B cell activation	227	5	0.0101964	1
GO:0045944	BP	positive regulation of transcription by RNA polymerase II	1187	17	0.0103479	1
GO:0032984	BP	protein-containing complex disassembly	326	7	0.0106112	1
GO:0000987	MF	proximal promoter sequence-specific DNA binding	549	11	0.0106301	1
GO:0040037	BP	negative regulation of fibroblast growth factor receptor signaling pathway	21	2	0.0118677	1
GO:0006820	BP	anion transport	625	9	0.0122449	1
GO:0030431	BP	sleep	31	2	0.0125275	1
GO:0032355	BP	response to estradiol	133	4	0.012865	1
GO:1905954	BP	positive regulation of lipid localization	81	3	0.0132805	1
GO:1901570	BP	fatty acid derivative biosynthetic process	96	3	0.0133349	1
GO:0000347	CC	THO complex	6	1	0.0134928	1
GO:0000445	CC	THO complex part of transcription export complex	6	1	0.0134928	1
GO:0045935	BP	positive regulation of nucleobase-containing compound metabolic process	1874	22	0.0136333	1
GO:0048520	BP	positive regulation of behavior	28	2	0.0136547	1
GO:0051955	BP	regulation of amino acid transport	33	2	0.0140483	1
GO:0002377	BP	immunoglobulin production	107	3	0.0145378	1
GO:0002707	BP	negative regulation of lymphocyte mediated immunity	36	2	0.0151418	1
GO:0060395	BP	SMAD protein signal transduction	70	3	0.0153753	1
GO:1990837	MF	sequence-specific double-stranded DNA binding	875	13	0.0155106	1
GO:0044070	BP	regulation of anion transport	94	3	0.0162671	1
GO:0006637	BP	acyl-CoA metabolic process	103	3	0.0167982	1
GO:0035383	BP	thioester metabolic process	103	3	0.0167982	1
GO:0048147	BP	negative regulation of fibroblast proliferation	30	2	0.0170776	1
GO:0000977	MF	RNA polymerase II regulatory region sequence-specific DNA binding	776	12	0.0171816	1
GO:0002440	BP	production of molecular mediator of immune response	196	4	0.0175975	1
GO:0051954	BP	positive regulation of amine transport	35	2	0.0179856	1
GO:0001012	MF	RNA polymerase II regulatory region DNA binding	782	12	0.0180676	1
GO:0071392	BP	cellular response to estradiol stimulus	36	2	0.0182753	1
GO:0006968	BP	cellular defense response	52	2	0.0189991	1
GO:0015701	BP	bicarbonate transport	42	2	0.0191756	1
GO:0002204	BP	somatic recombination of immunoglobulin genes involved in immune response	46	2	0.0195637	1
GO:0002208	BP	somatic diversification of immunoglobulins involved in immune response	46	2	0.0195637	1
GO:0045190	BP	isotype switching	46	2	0.0195637	1
GO:0010039	BP	response to iron ion	33	2	0.0196365	1
GO:0030279	BP	negative regulation of ossification	80	3	0.0198974	1
GO:0045938	BP	positive regulation of circadian sleep/wake cycle, sleep	6	1	0.0209457	1
GO:0043242	BP	negative regulation of protein complex disassembly	75	3	0.020986	1
GO:0009891	BP	positive regulation of biosynthetic process	1998	22	0.0210082	1
GO:0010557	BP	positive regulation of macromolecule biosynthetic process	1856	21	0.0212495	1
GO:0030316	BP	osteoclast differentiation	97	3	0.02174	1
GO:0019932	BP	second-messenger-mediated signaling	437	7	0.0219028	1
GO:0015711	BP	organic anion transport	478	7	0.0219987	1
GO:0010591	BP	regulation of lamellipodium assembly	33	2	0.0227361	1
GO:0050864	BP	regulation of B cell activation	113	3	0.022772	1
GO:0048741	BP	skeletal muscle fiber development	32	2	0.0228256	1
GO:0034110	BP	regulation of homotypic cell-cell adhesion	25	2	0.0228367	1
GO:0036123	BP	histone H3-K9 dimethylation	7	1	0.0228464	1
GO:0046949	BP	fatty-acyl-CoA biosynthetic process	31	2	0.0238362	1
GO:0016530	MF	metallochaperone activity	7	1	0.0244091	1
GO:0006835	BP	dicarboxylic acid transport	96	3	0.025253	1
GO:0050859	BP	negative regulation of B cell receptor signaling pathway	8	1	0.0253222	1
GO:0003690	MF	double-stranded DNA binding	966	13	0.0259443	1
GO:0002698	BP	negative regulation of immune effector process	118	3	0.0259652	1
GO:0002381	BP	immunoglobulin production involved in immunoglobulin mediated immune response	55	2	0.0261299	1
GO:0072592	BP	oxygen metabolic process	6	1	0.0262015	1
GO:0002548	BP	monocyte chemotaxis	65	2	0.0262658	1
GO:0016447	BP	somatic recombination of immunoglobulin gene segments	51	2	0.0264479	1
GO:0000976	MF	transcription regulatory region sequence-specific DNA binding	825	12	0.0264898	1
GO:0002704	BP	negative regulation of leukocyte mediated immunity	47	2	0.0265419	1
GO:0046332	MF	SMAD binding	79	3	0.0274189	1
GO:0044212	MF	transcription regulatory region DNA binding	940	13	0.0274192	1
GO:0017053	CC	transcriptional repressor complex	84	3	0.0277139	1
GO:0001067	MF	regulatory region nucleic acid binding	941	13	0.0277865	1
GO:0045046	BP	protein import into peroxisome membrane	6	1	0.0280781	1
GO:0007618	BP	mating	40	2	0.0283027	1
GO:1903012	BP	positive regulation of bone development	8	1	0.0287146	1
GO:2000510	BP	positive regulation of dendritic cell chemotaxis	7	1	0.029061	1
GO:0004322	MF	ferroxidase activity	9	1	0.0291263	1
GO:0016724	MF	oxidoreductase activity, oxidizing metal ions, oxygen as acceptor	9	1	0.0291263	1
GO:0014904	BP	myotube cell development	35	2	0.0292525	1
GO:0002637	BP	regulation of immunoglobulin production	61	2	0.029372	1
GO:0002700	BP	regulation of production of molecular mediator of immune response	134	3	0.0301503	1
GO:0006108	BP	malate metabolic process	8	1	0.0302347	1
GO:0060325	BP	face morphogenesis	31	2	0.0305684	1
GO:0040036	BP	regulation of fibroblast growth factor receptor signaling pathway	35	2	0.03063	1
GO:0051590	BP	positive regulation of neurotransmitter transport	37	2	0.0310132	1
GO:0097524	CC	sperm plasma membrane	6	1	0.0315282	1
GO:2000508	BP	regulation of dendritic cell chemotaxis	8	1	0.0315309	1
GO:0009636	BP	response to toxic substance	518	7	0.0316617	1
GO:0006842	BP	tricarboxylic acid transport	6	1	0.031834	1
GO:0015137	MF	citrate transmembrane transporter activity	6	1	0.031834	1
GO:0015142	MF	tricarboxylic acid transmembrane transporter activity	6	1	0.031834	1
GO:0015746	BP	citrate transport	6	1	0.031834	1
GO:0046784	BP	viral mRNA export from host cell nucleus	8	1	0.0319674	1
GO:0031064	BP	negative regulation of histone deacetylation	7	1	0.032342	1
GO:0001609	MF	G protein-coupled adenosine receptor activity	7	1	0.0327663	1
GO:0043624	BP	cellular protein complex disassembly	216	5	0.0327675	1
GO:0001046	MF	core promoter sequence-specific DNA binding	45	2	0.0328003	1
GO:0097441	CC	basal dendrite	7	1	0.032921	1
GO:0016445	BP	somatic diversification of immunoglobulins	61	2	0.0331877	1
GO:0016615	MF	malate dehydrogenase activity	8	1	0.0335932	1
GO:0060437	BP	lung growth	7	1	0.0336492	1
GO:0014012	BP	peripheral nervous system axon regeneration	9	1	0.0343005	1
GO:0010496	BP	intercellular transport	6	1	0.0345422	1
GO:0021772	BP	olfactory bulb development	30	2	0.0347108	1
GO:0045915	BP	positive regulation of catecholamine metabolic process	6	1	0.0349234	1
GO:0045964	BP	positive regulation of dopamine metabolic process	6	1	0.0349234	1
GO:0031328	BP	positive regulation of cellular biosynthetic process	1966	21	0.0349366	1
GO:0033865	BP	nucleoside bisphosphate metabolic process	138	3	0.0351497	1
GO:0033875	BP	ribonucleoside bisphosphate metabolic process	138	3	0.0351497	1
GO:0034032	BP	purine nucleoside bisphosphate metabolic process	138	3	0.0351497	1
GO:0035634	BP	response to stilbenoid	6	1	0.0352203	1
GO:0010890	BP	positive regulation of sequestering of triglyceride	7	1	0.035272	1
GO:0005778	CC	peroxisomal membrane	60	2	0.0354356	1
GO:0031903	CC	microbody membrane	60	2	0.0354356	1
GO:0070474	BP	positive regulation of uterine smooth muscle contraction	7	1	0.0363218	1
GO:0044417	BP	translocation of molecules into host	9	1	0.0366587	1
GO:0051836	BP	translocation of molecules into other organism involved in symbiotic interaction	9	1	0.0366587	1
GO:0014049	BP	positive regulation of glutamate secretion	10	1	0.0367935	1
GO:0007601	BP	visual perception	217	4	0.0368043	1
GO:0072679	BP	thymocyte migration	6	1	0.0370766	1
GO:0021988	BP	olfactory lobe development	31	2	0.0372677	1
GO:0010639	BP	negative regulation of organelle organization	389	6	0.0374652	1
GO:0007600	BP	sensory perception	902	8	0.0379771	1
GO:1901374	BP	acetate ester transport	6	1	0.0383478	1
GO:0046717	BP	acid secretion	124	3	0.0385917	1
GO:0010883	BP	regulation of lipid storage	46	2	0.0386406	1
GO:1902373	BP	negative regulation of mRNA catabolic process	52	2	0.0388969	1
GO:0046649	BP	lymphocyte activation	644	8	0.0390368	1
GO:0051536	MF	iron-sulfur cluster binding	62	2	0.0391482	1
GO:0051540	MF	metal cluster binding	62	2	0.0391482	1
GO:0050953	BP	sensory perception of light stimulus	221	4	0.0392053	1
GO:0031057	BP	negative regulation of histone modification	42	2	0.0393439	1
GO:0008013	MF	beta-catenin binding	82	3	0.0397379	1
GO:0060323	BP	head morphogenesis	36	2	0.0398921	1
GO:0030177	BP	positive regulation of Wnt signaling pathway	179	4	0.0400059	1
GO:0051339	BP	regulation of lyase activity	46	2	0.0402211	1
GO:0023035	BP	CD40 signaling pathway	8	1	0.0404303	1
GO:0097366	BP	response to bronchodilator	51	2	0.0409629	1
GO:0022411	BP	cellular component disassembly	539	8	0.0413798	1
GO:1901098	BP	positive regulation of autophagosome maturation	7	1	0.0416058	1
GO:0070206	BP	protein trimerization	54	2	0.0418216	1
GO:0010872	BP	regulation of cholesterol esterification	13	1	0.0418807	1
GO:0002763	BP	positive regulation of myeloid leukocyte differentiation	54	2	0.041976	1
GO:0014052	BP	regulation of gamma-aminobutyric acid secretion	6	1	0.0421794	1
GO:0007189	BP	adenylate cyclase-activating G protein-coupled receptor signaling pathway	138	3	0.0426971	1
GO:0007188	BP	adenylate cyclase-modulating G protein-coupled receptor signaling pathway	220	4	0.0427675	1
GO:1901977	BP	negative regulation of cell cycle checkpoint	6	1	0.0428727	1
GO:0002562	BP	somatic diversification of immune receptors via germline recombination within a single locus	61	2	0.0429373	1
GO:0016444	BP	somatic cell DNA recombination	61	2	0.0429373	1
GO:0009895	BP	negative regulation of catabolic process	304	5	0.0430905	1
GO:0045540	BP	regulation of cholesterol biosynthetic process	49	2	0.0430967	1
GO:0106118	BP	regulation of sterol biosynthetic process	49	2	0.0430967	1
GO:0000774	MF	adenyl-nucleotide exchange factor activity	9	1	0.0436971	1
GO:0048296	BP	regulation of isotype switching to IgA isotypes	6	1	0.0439224	1
GO:0015849	BP	organic acid transport	330	5	0.0442605	1
GO:0046942	BP	carboxylic acid transport	330	5	0.0442605	1
GO:0061014	BP	positive regulation of mRNA catabolic process	48	2	0.0445408	1
GO:0010823	BP	negative regulation of mitochondrion organization	54	2	0.0445724	1
GO:0002713	BP	negative regulation of B cell mediated immunity	10	1	0.0453375	1
GO:0002890	BP	negative regulation of immunoglobulin mediated immune response	10	1	0.0453375	1
GO:0045670	BP	regulation of osteoclast differentiation	64	2	0.0453904	1
GO:0015074	BP	DNA integration	11	1	0.0454226	1
GO:1900118	BP	negative regulation of execution phase of apoptosis	10	1	0.0454538	1
GO:0038001	BP	paracrine signaling	7	1	0.0455362	1
GO:1904667	BP	negative regulation of ubiquitin protein ligase activity	9	1	0.0456024	1
GO:0099516	MF	ion antiporter activity	57	2	0.0460425	1
GO:0032308	BP	positive regulation of prostaglandin secretion	10	1	0.0461611	1
GO:0035384	BP	thioester biosynthetic process	53	2	0.0464158	1
GO:0071616	BP	acyl-CoA biosynthetic process	53	2	0.0464158	1
GO:1902743	BP	regulation of lamellipodium organization	45	2	0.0466739	1
GO:0034983	BP	peptidyl-lysine deacetylation	8	1	0.0469768	1
GO:0009922	MF	fatty acid elongase activity	7	1	0.0469996	1
GO:0019367	BP	fatty acid elongation, saturated fatty acid	7	1	0.0469996	1
GO:0019368	BP	fatty acid elongation, unsaturated fatty acid	7	1	0.0469996	1
GO:0034625	BP	fatty acid elongation, monounsaturated fatty acid	7	1	0.0469996	1
GO:0034626	BP	fatty acid elongation, polyunsaturated fatty acid	7	1	0.0469996	1
GO:0102336	MF	3-oxo-arachidoyl-CoA synthase activity	7	1	0.0469996	1
GO:0102337	MF	3-oxo-cerotoyl-CoA synthase activity	7	1	0.0469996	1
GO:0102338	MF	3-oxo-lignoceronyl-CoA synthase activity	7	1	0.0469996	1
GO:0102756	MF	very-long-chain 3-ketoacyl-CoA synthase activity	7	1	0.0469996	1
GO:0030145	MF	manganese ion binding	60	2	0.04735	1
GO:0032370	BP	positive regulation of lipid transport	60	2	0.0475197	1
GO:0055077	MF	gap junction hemi-channel activity	6	1	0.0476898	1
GO:1902369	BP	negative regulation of RNA catabolic process	59	2	0.0477017	1
GO:0010626	BP	negative regulation of Schwann cell proliferation	6	1	0.0477662	1
GO:0042895	MF	antibiotic transmembrane transporter activity	9	1	0.0482599	1
GO:0090240	BP	positive regulation of histone H4 acetylation	7	1	0.048262	1
GO:0033700	BP	phospholipid efflux	12	1	0.0482772	1
GO:0032306	BP	regulation of prostaglandin secretion	11	1	0.0483404	1
GO:0032222	BP	regulation of synaptic transmission, cholinergic	6	1	0.0486634	1
GO:0009629	BP	response to gravity	11	1	0.0486818	1
GO:0051261	BP	protein depolymerization	108	4	0.0487089	1
GO:0061383	BP	trabecula morphogenesis	47	2	0.0487328	1
GO:0031622	BP	positive regulation of fever generation	7	1	0.0489611	1
GO:0043244	BP	regulation of protein complex disassembly	113	3	0.0490612	1
GO:0042609	MF	CD4 receptor binding	8	1	0.049225	1
GO:0034112	BP	positive regulation of homotypic cell-cell adhesion	6	1	0.0492664	1
GO:0000302	BP	response to reactive oxygen species	229	4	0.0494473	1
GO:0001013	MF	RNA polymerase I regulatory region DNA binding	8	1	0.0494905	1
GO:0001163	MF	RNA polymerase I regulatory region sequence-specific DNA binding	8	1	0.0494905	1
GO:0001164	MF	RNA polymerase I CORE element sequence-specific DNA binding	8	1	0.0494905	1
GO:1902510	BP	regulation of apoptotic DNA fragmentation	11	1	0.0496378	1
GO:1901568	BP	fatty acid derivative metabolic process	163	3	0.0497296	1
GO:2000617	BP	positive regulation of histone H3-K9 acetylation	8	1	0.0499585	1
The Gene Ontology (GO) project provides an ontology of defined terms representing gene product proporties: Biological process (BP), Cellular component (CC) and Molecular Function (MF)

## Sheet: KEGGann_modelD
Table S10. Results of KEGG pathway analyses based on the top CpGs (p-value < 1x10-4) in model D (cross-sectional association of DNA methylation and BMI in adolescence).
KEGG pathway	Description	Number of genes in the KEGG pathway	Differentially methylated genes	P-value	FDR Q-value
path:hsa00062	Fatty acid elongation	27	2	0.0103285	1
path:hsa01040	Biosynthesis of unsaturated fatty acids	27	2	0.0141181	1
KEGG = Kyoto Encyclopedia of Genes and Genomes
