# Supplementary material for: DNA methylation and body mass index from birth to adolescence: meta-analyses of epigenome-wide association studies
Source: Genome Med. 2020 Nov 25;12:105. doi: 10.1186/s13073-020-00810-w (PMC7687793; doi:10.1186/s13073-020-00810-w)
Supplement: Supplementary file 13 — Additional file 13: Table S11. Associations between DNA methylation at the three Bonferroni-significant CpG-sites with BMI in all age ranges. [file 13073_2020_810_MOESM13_ESM.xlsx]

## Sheet: Table S11
Table S11. Associations between DNA methylation at the three Bonferroni significant CpG-sites and BMI in all age ranges.
	cg05937453			cg25212453			cg10040131
	Coef	SE	P-value	Coef	SE	P-value	Coef	SE	P-value
Analysis A	5.18	1.8	0.003906	0.04	0.09	0.6091	-0.08	0.07	0.26
Analysis B	0.96	0.17	1.15e-08	-0.01	0.06	0.8675	-0.01	0.07	0.8543
Analysis C	-0.03	2.51	0.92	0.32	0.06	9.27e-08	1.93	0.05	0.000204
Analysis D	-2.7	2.38	0.2552	1.03	0.07	0.6579	0.32	0.06	1e-08
P-values of the three Bonferroni significant CpGs at the other age ranges (Analysis A = Association of cord blood DNA methylation with early childhood BMI (2-5y), Analysis B = Association of cord blood DNA methylation with late childhood BMI (5-10y), Analysis C = Cross-sectional association of whole blood DNA methylation with childhood BMI (2-10y), Analysis D = Cross-sectional association of whol…
